# Supplementary material for: IgLON5 autoimmune antibodies activate Tau via neuronal hyperactivity
Source: Sci Adv. 2026 May 13;12(20):eaec2042. doi: 10.1126/sciadv.aec2042 (PMC13170660; doi:10.1126/sciadv.aec2042)
Supplement: Supplementary file 2 — Data S1 to S4 [file sciadv.aec2042_data_s1_to_s4.zip]

Archive with 4 entries (4 files):
- aec2042_data_s1.xlsb
- aec2042_data_s2.xlsx
- aec2042_data_s3.xlsx
- aec2042_data_s4.xls
