# Supplementary material for: IgLON5 autoimmune antibodies activate Tau via neuronal hyperactivity
Source: Sci Adv. 2026 May 13;12(20):eaec2042. doi: 10.1126/sciadv.aec2042 (PMC13170660; doi:10.1126/sciadv.aec2042)
Supplement: Supplementary file 2 — Data S1 to S4 [file sciadv.aec2042_data_s1_to_s4.zip › aec2042_data_s2.xlsx]

## Sheet: GO_Biological_Process_2025_tabl
Term	Overlap	P-value	Adjusted P-value	Old P-value	Old Adjusted P-value	Odds Ratio	Combined Score	Genes
Positive Regulation of Cytokine Production (GO:0001819)	42/325	1.87788e-22	3.19239e-19	0	0	8.21825	411.132	CD86;TRAF3IP3;CLEC12A;EBI3;LY9;AIF1;TNF;PIK3CG;C3;PYCARD;CLEC7A;NLRP3;SLAMF6;TNFRSF14;LGALS9;IKBKE;GBP5;CD74;FCER1G;SYK;SLC11A1;SERPINF2;IL16;CYBA;POU2F2;RUNX1;BATF;TLR1;FGR;IL1A;CD4;TYROBP;PTPRC;STING1;IRF4;IL1B;POU2AF1;TLR9;IRF7;TMEM106A;CARD11;TLR2
Inflammatory Response (GO:0006954)	36/261	2.4524e-20	2.08454e-17	0	0	8.73645	394.491	IL1RN;C5AR1;ITGB2;FPR1;FPR2;CXCL13;ITGAL;AIF1;TNF;CXCL5;PIK3CG;PYCARD;CCL8;CCL7;ADORA3;CCL5;CASP4;CCL4;C3AR1;BLNK;CCL3;NLRP3;CCL2;LGALS9;ZBP1;CCL22;SLC11A1;CYBB;CYBA;TLR1;IL1A;CXCL10;IL1B;PTX3;FCGR2B;TLR2
Cytokine-Mediated Signaling Pathway (GO:0019221)	33/255	7.14455e-18	4.04858e-15	0	0	8.04986	317.81	SPI1;CSF3R;CSF2RB;IL2RG;TNF;PYCARD;CCL8;CCL7;CCL5;CCL4;CCL3;IL21R;CCL2;CD300LF;LYN;FCER1G;CCL22;SYK;GPR35;MX1;IL16;IRAK3;OSMR;TNFRSF1B;HCK;IL1A;CXCL10;CD4;IL1B;IL2RB;HCLS1;PTPN6;BIRC3
Regulation of Interleukin-6 Production (GO:0032675)	22/114	4.96448e-16	2.1099e-13	0	0	12.648	445.703	CD74;SYK;CYBA;IL16;IRAK3;POU2F2;TNF;AIF1;PYCARD;TLR1;IL1A;TYROBP;CLEC7A;ELF4;IL1B;POU2AF1;TLR9;NCKAP1L;PTPN6;LGALS9;TMEM106A;TLR2
Positive Regulation of Interleukin-6 Production (GO:0032755)	18/77	6.724e-15	2.28616e-12	0	0	15.9904	521.815	CD74;SYK;CYBA;IL16;POU2F2;TNF;AIF1;PYCARD;TLR1;IL1A;TYROBP;CLEC7A;IL1B;POU2AF1;TLR9;LGALS9;TMEM106A;TLR2
Positive Regulation of Phagocytosis (GO:0050766)	16/64	6.97043e-14	1.97496e-11	0	0	17.3876	526.748	FCER1G;SLC11A1;CYBA;FPR2;IL2RG;C4B;PYCARD;C3;PTPRC;CLEC7A;IL2RB;CCL2;NCKAP1L;DOCK2;CD300LF;FCGR2B
Regulation of Phagocytosis (GO:0050764)	15/62	7.19326e-13	1.74693e-10	0	0	16.6042	464.262	FCER1G;SYK;SLC11A1;CYBA;FPR2;IL2RG;PYCARD;FGR;HCK;PTPRC;CLEC7A;IL2RB;DOCK2;FCGR2B;TLR2
Granulocyte Chemotaxis (GO:0071621)	15/64	1.19008e-12	2.52893e-10	0	0	15.9249	437.249	FCER1G;CCL22;SYK;ITGB2;CXCL13;CXCL5;PIK3CG;LGALS3;CXCL10;CCL8;CCL7;CCL5;CCL4;CCL3;CCL2
Positive Regulation of Response to External Stimulus (GO:0032103)	21/163	8.78144e-12	1.65872e-09	0	0	7.78087	198.088	ZBP1;GBP5;CD180;SERPINF2;LY86;ACOD1;CYBA;IL16;FPR2;TNF;AIF1;PYCARD;LGALS3;IL1B;CCL5;CASP4;NFKBIZ;TLR9;CCL3;NLRP3;TLR2
Positive Regulation of Tumor Necrosis Factor Superfamily Cytokine Production (GO:1903557)	15/85	9.24013e-11	1.57082e-08	0	0	11.1354	257.283	CD86;SYK;CYBA;PYCARD;TLR1;IL1A;TYROBP;PTPRC;CLEC7A;TLR9;CCL3;LGALS9;FCGR2B;TMEM106A;TLR2
Response to Type II Interferon (GO:0034341)	13/60	1.12435e-10	1.73763e-08	0	0	14.3142	327.919	GBP5;CD74;SLC11A1;AIF1;CXCL16;BST2;CCL5;CCL3;IRF8;CCL2;LGALS9;GBP2;TLR2
Immune Response-Activating Cell Surface Receptor Signaling Pathway (GO:0002429)	2023-09-01	2.44153e-10	3.45884e-08	0	0	32.9759	729.863	LYN;FCER1G;ITGAM;CD19;C5AR1;FPR1;C3AR1;FPR2;LAX1
Cellular Response to Lipopolysaccharide (GO:0071222)	17/125	3.67105e-10	4.8006e-08	0	0	8.20749	178.311	CD86;LYN;CD180;IRAK3;CXCL13;TNFRSF1B;CXCL5;PYCARD;CXCL10;HCK;IL1A;IL1B;NLRP3;CCL2;GBP2;CD68;B2M
Cellular Response to Cytokine Stimulus (GO:0071345)	25/289	5.88139e-10	7.05163e-08	0	0	5.00523	106.381	CSF3R;CSF2RB;IL2RG;AIF1;PYCARD;CCL5;CCL3;IL21R;CCL2;LGALS9;GBP2;GBP5;IL16;IRAK3;OSMR;MMP12;HCK;IL1A;CD4;IL1B;IL2RB;HCLS1;IRF8;PTPN6;TLR2
Positive Regulation of Tumor Necrosis Factor Production (GO:0032760)	14/82	6.22203e-10	7.05163e-08	0	0	10.6715	226.211	SYK;CYBA;PYCARD;TLR1;IL1A;TYROBP;PTPRC;CLEC7A;TLR9;CCL3;LGALS9;FCGR2B;TMEM106A;TLR2
Positive Regulation of Defense Response (GO:0031349)	17/130	6.84873e-10	7.17484e-08	0	0	7.84232	165.487	ZBP1;GBP5;ACOD1;CYBA;IL16;FPR2;TNF;PYCARD;LGALS3;IL1B;CCL5;CASP4;NFKBIZ;TLR9;CCL3;NLRP3;TLR2
Regulation of Tumor Necrosis Factor Production (GO:0032680)	17/131	7.73118e-10	7.17484e-08	0	0	7.77313	163.085	SYK;CYBA;IRAK3;PYCARD;TLR1;IL1A;TYROBP;PTPRC;CLEC7A;ELF4;TLR9;CCL3;PTPN6;LGALS9;FCGR2B;TMEM106A;TLR2
Regulation of B Cell Proliferation (GO:0030888)	1945-11-01	7.7505e-10	7.17484e-08	0	0	16.666	349.621	SASH3;CD74;PTPRC;TYROBP;TNFRSF13B;TLR9;NCKAP1L;FCGR2B;IKZF3;CD22;TNFSF13B
Regulation of Inflammatory Response (GO:0050727)	23/249	8.11616e-10	7.17484e-08	0	0	5.36034	112.203	ZBP1;CLEC12A;ACOD1;IL16;FPR2;AOAH;TNFRSF1B;TNF;PYCARD;LGALS3;HCK;ELF4;IL1B;CCL5;CASP4;NFKBIZ;TLR9;CCL3;NLRP3;TNFAIP8L2;PIK3AP1;TLR2;BIRC3
Macrophage Activation (GO:0042116)	1935-10-01	8.63478e-10	7.17484e-08	0	0	20.5606	429.101	TLR1;C1QA;ITGAM;SYK;SLC11A1;C5AR1;ITGB2;AIF1;TNF;TMEM106A
Positive Regulation of Interleukin-2 Production (GO:0032743)	2026-09-01	8.86304e-10	7.17484e-08	0	0	27.1524	565.965	CD86;IL1A;CD4;PTPRC;CLEC7A;IRF4;IL1B;CARD11;RUNX1
Eosinophil Chemotaxis (GO:0048245)	2019-08-01	1.24403e-09	9.195e-08	0	0	37.2143	763.077	LGALS3;CCL22;CCL8;CCL7;CCL5;CCL4;CCL3;CCL2
Eosinophil Migration (GO:0072677)	2019-08-01	1.24403e-09	9.195e-08	0	0	37.2143	763.077	LGALS3;CCL22;CCL8;CCL7;CCL5;CCL4;CCL3;CCL2
Cellular Response to Molecule of Bacterial Origin (GO:0071219)	16/123	2.36468e-09	1.67498e-07	0	0	7.7765	154.462	CD86;CD180;CXCL13;TNFRSF1B;CXCL5;PYCARD;CXCL10;IL1A;IL1B;NLRP3;CCL2;GBP2;CD68;FCGR2B;B2M;TLR2
Response to Lipopolysaccharide (GO:0032496)	18/161	2.83011e-09	1.92447e-07	0	0	6.56908	129.299	CD86;SLC11A1;CD180;IRAK3;CXCL13;TNFRSF1B;CXCL5;PYCARD;CXCL10;IL1A;SLPI;IL1B;NLRP3;CCL2;LGALS9;GBP2;CD68;B2M
Regulation of Immune Response (GO:0050776)	14/94	3.98778e-09	2.60739e-07	0	0	9.06519	175.321	LYN;LAG3;SYK;CLEC12A;CXCL13;FGR;CXCL10;IRF4;IRF7;PDCD1;FCGR2B;B2M;CD22;BIRC3
Positive Regulation of Immune Response (GO:0050778)	14/95	4.59496e-09	2.89312e-07	0	0	8.95281	171.879	SASH3;GBP5;CD74;ITGAM;ITGB2;FPR2;PYCARD;CXCL10;PTPRC;CCL5;NLRP3;LGALS9;FCGR2B;B2M
T Cell Activation (GO:0042110)	15/114	6.40024e-09	3.88586e-07	0	0	7.86186	148.329	CD86;CD74;CD84;EBI3;RHOH;LY9;PIK3CG;CD4;PTPRC;CLEC7A;IRF4;SLAMF9;TREML2;SLAMF6;PTPN6
Positive Regulation of Inflammatory Response (GO:0050729)	15/115	7.23087e-09	4.23879e-07	0	0	7.78285	145.889	ZBP1;GBP5;IL16;OSMR;TNF;PYCARD;LGALS3;IL1B;CASP4;NFKBIZ;TLR9;CCL3;NLRP3;GBP2;TLR2
Negative Regulation of Immune Response (GO:0050777)	1970-12-01	1.00931e-08	5.6696e-07	0	0	10.6729	196.503	FGR;LYN;LGALS3;HCK;SPI1;SYK;CLEC12A;IRAK3;PTPN6;PDCD1;FCGR2B;SAMSN1
Positive Regulation of Endocytosis (GO:0045807)	13/85	1.03387e-08	5.6696e-07	0	0	9.33205	171.592	FCER1G;SLC11A1;CYBA;FPR2;IL2RG;PYCARD;C3;PTPRC;CLEC7A;IL2RB;DOCK2;FCGR2B;B2M
Regulation of B Cell Activation (GO:0050864)	2025-08-01	1.60635e-08	8.53374e-07	0	0	24.0725	432.022	THEMIS2;CD19;SLAMF8;TLR9;FCGR2B;IKZF3;SAMSN1;CD22
Cellular Response to Type II Interferon (GO:0071346)	1947-10-01	1.97619e-08	9.88096e-07	0	0	13.8838	246.292	GBP5;HCK;CCL5;CCL3;CCL2;IRF8;LGALS9;GBP2;AIF1;TLR2
Chemokine-Mediated Signaling Pathway (GO:0070098)	1947-10-01	1.97619e-08	9.88096e-07	0	0	13.8838	246.292	LYN;CXCL10;CCL8;CCL22;CCL7;GPR35;CCL5;CCL4;CCL3;CCL2
Antimicrobial Humoral Response (GO:0019730)	16/147	3.17834e-08	1.54377e-06	0	0	6.34398	109.524	CCL22;SLC11A1;CXCL1;CXCL13;CXCL5;JCHAIN;LGALS3;CXCL10;CCL8;SLPI;CCL7;CCL5;CCL4;CCL3;CCL2;B2M
Microglial Cell Activation (GO:0001774)	2019-07-01	4.25675e-08	2.01013e-06	0	0	29.7697	505.257	C1QA;ITGAM;TYROBP;C5AR1;ITGB2;AIF1;TNF
Pattern Recognition Receptor Signaling Pathway (GO:0002221)	1965-11-01	4.81503e-08	2.21231e-06	0	0	10.4827	176.622	PYCARD;TLR1;TRAF3IP3;SYK;STING1;CLEC7A;IRF7;TLR9;NLRP3;CTSS;TLR2
Fc-gamma Receptor Signaling Pathway (GO:0038094)	2029-08-01	5.9529e-08	2.66314e-06	0	0	19.4833	324.139	LYN;FGR;HCK;FCER1G;SYK;FCGR2B;VAV1;MYO1G
Regulation of Interleukin-8 Production (GO:0032677)	1983-12-01	7.31125e-08	3.18695e-06	0	0	8.71292	143.164	PYCARD;TLR1;CD74;PTPRC;SYK;CLEC7A;IL1B;BCL3;TLR9;LGALS9;TNF;TLR2
Defense Response to Bacterium (GO:0042742)	19/221	7.76253e-08	3.24471e-06	0	0	4.90702	80.3346	FCER1G;SYK;SLC11A1;FPR2;CXCL13;MPEG1;JCHAIN;PYCARD;FGR;SLPI;IL1B;CASP4;SLAMF8;TLR9;LCN2;TNFRSF14;GBP2;B2M;TLR2
Regulation of T Cell Activation (GO:0050863)	1968-11-01	7.82547e-08	3.24471e-06	0	0	9.92946	162.479	PYCARD;LGALS3;CD4;CCL5;CCL2;TNFSF8;TNFAIP8L2;PDCD1;TNFRSF1B;B2M;LAX1
Positive Regulation of Chemokine Production (GO:0032722)	1954-10-01	8.08583e-08	3.27284e-06	0	0	11.6708	190.591	PYCARD;CD74;SYK;CLEC7A;IL1B;TLR9;LGALS9;TNF;AIF1;TLR2
Neutrophil Chemotaxis (GO:0030593)	1943-09-01	1.1924e-07	4.71412e-06	0	0	13.5644	216.246	LGALS3;CXCL10;FCER1G;SYK;ITGB2;CCL3;CXCL13;CXCL5;PIK3CG
Phagocytosis (GO:0006909)	1971-11-01	1.24022e-07	4.79178e-06	0	0	9.43154	149.988	MSR1;MARCO;P2RY6;ITGAM;TYROBP;BIN2;SLC11A1;ITGB2;PLD4;FCGR2B;AIF1
Response to Cytokine (GO:0034097)	14/123	1.32193e-07	4.99396e-06	0	0	6.64347	105.226	CD74;SLC11A1;MX1;IRAK3;OSMR;CXCL16;BST2;MMP12;CH25H;IL1B;HCLS1;LGALS9;TIMP1;IKBKE
Negative Regulation of Leukocyte Degranulation (GO:0043301)	2025-08-05	1.48531e-07	5.48917e-06	0	0	84.6546	1330.98	CD84;SPI1;NCKAP1L;LGALS9;FCGR2B
B Cell Receptor Signaling Pathway (GO:0050853)	1933-08-01	1.79831e-07	6.50453e-06	0	0	16.3626	254.132	CD79B;CD79A;PTPRC;SYK;CD19;BLNK;BTK;NCKAP1L
Fc Receptor Mediated Stimulatory Signaling Pathway (GO:0002431)	2024-07-01	2.68712e-07	9.51688e-06	0	0	21.0086	317.852	LYN;FGR;HCK;FCER1G;SYK;VAV1;MYO1G
Cellular Response to Chemokine (GO:1990869)	1948-09-01	3.25305e-07	1.12861e-05	0	0	11.8224	176.609	CXCL10;CCL8;CCL22;CCL7;GPR35;CCL5;CCL4;CCL3;CCL2
Regulation of Superoxide Anion Generation (GO:0032928)	2016-06-01	3.64559e-07	1.18454e-05	0	0	30.5439	452.8	ITGAM;TYROBP;SYK;CLEC7A;ITGB2;FPR2
Positive Regulation of Superoxide Anion Generation (GO:0032930)	2016-06-01	3.64559e-07	1.18454e-05	0	0	30.5439	452.8	ITGAM;TYROBP;SYK;CLEC7A;ITGB2;FPR2
Positive Regulation of Interleukin-1 Production (GO:0032732)	1963-10-01	3.69298e-07	1.18454e-05	0	0	9.68454	143.444	PYCARD;GBP5;TYROBP;CLEC7A;CCL3;NLRP3;IL16;LGALS9;TNF;TMEM106A
Positive Regulation of Interleukin-8 Production (GO:0032757)	1963-10-01	3.69298e-07	1.18454e-05	0	0	9.68454	143.444	PYCARD;TLR1;CD74;SYK;CLEC7A;IL1B;TLR9;LGALS9;TNF;TLR2
Regulation of ERK1 and ERK2 Cascade (GO:0070372)	18/223	4.37984e-07	1.37792e-05	0	0	4.56774	66.8766	LYN;CD74;SYK;SERPINF2;C5AR1;FPR2;TNF;ICAM1;PYCARD;MARCO;IL1A;P2RY6;CD4;PTPRC;IL1B;CCL3;PTPN6;LGALS9
Antimicrobial Humoral Immune Response Mediated by Antimicrobial Peptide (GO:0061844)	13/116	4.45797e-07	1.37792e-05	0	0	6.51302	95.2425	CCL22;CXCL1;CXCL13;CXCL5;LGALS3;CXCL10;CCL8;CCL7;CCL5;CCL4;CCL3;CCL2;B2M
Regulation of Interleukin-2 Production (GO:0032663)	1950-09-01	4.69497e-07	1.40025e-05	0	0	11.2445	163.851	CD86;IL1A;CD4;PTPRC;IRF4;CLEC7A;IL1B;CARD11;RUNX1
Neutrophil Migration (GO:1990266)	1950-09-01	4.69497e-07	1.40025e-05	0	0	11.2445	163.851	LGALS3;CXCL10;FCER1G;SYK;ITGB2;CCL3;CXCL13;CXCL5;PIK3CG
Positive Regulation of T Cell Migration (GO:2000406)	2026-07-01	4.93761e-07	1.4227e-05	0	0	18.7952	272.93	PYCARD;CXCL10;CCL5;TNFRSF14;LGALS9;CXCL13;AIF1
Regulation of T Cell Migration (GO:2000404)	2026-07-01	4.93761e-07	1.4227e-05	0	0	18.7952	272.93	PYCARD;CXCL10;CCL5;TNFRSF14;LGALS9;CD69;AIF1
Positive Regulation of Interleukin-4 Production (GO:0032753)	2017-06-01	5.54142e-07	1.57007e-05	0	0	27.7658	399.989	CD86;FCER1G;SYK;IRF4;NLRP3;LGALS9
Cellular Response to Oxygen-Containing Compound (GO:1901701)	24/384	6.37114e-07	1.76862e-05	0	0	3.49664	49.8842	LYN;CD86;SYK;CD180;ACOD1;FPR2;CXCL13;TNFRSF1B;CXCL5;ICAM1;PYCARD;IL1A;CXCL10;P2RY6;TYROBP;IL1B;CASP4;NLRP3;CCL2;CD68;GBP2;FCGR2B;B2M;TLR2
Negative Regulation of Lymphocyte Activation (GO:0051250)	2027-07-01	6.55428e-07	1.76862e-05	0	0	17.8546	254.213	LGALS3;CLEC12A;TNFAIP8L2;PDCD1;FCGR2B;SAMSN1;LAX1
Phagocytosis, Engulfment (GO:0006911)	2027-07-01	6.55428e-07	1.76862e-05	0	0	17.8546	254.213	MSR1;MARCO;ITGAM;BIN2;ITGB2;FCGR2B;AIF1
Negative Regulation of Inflammatory Response (GO:0050728)	13/121	7.28022e-07	1.93381e-05	0	0	6.2099	87.7641	LYN;SYK;CLEC12A;FPR2;AOAH;TNFRSF1B;FGR;HCK;ELF4;SLAMF8;NLRP3;PTPN6;TNFAIP8L2
Positive Regulation of B Cell Activation (GO:0050871)	1953-09-01	7.88586e-07	2.06246e-05	0	0	10.4763	147.223	SASH3;CD74;SPI1;PTPRC;SYK;BTK;TLR9;NCKAP1L;TNFSF13B
Positive Regulation of Lymphocyte Migration (GO:2000403)	2018-06-01	8.17545e-07	2.1058e-05	0	0	25.4506	356.741	PYCARD;CXCL10;CCL5;TNFRSF14;LGALS9;AIF1
Immunoglobulin Mediated Immune Response (GO:0016064)	2019-06-01	1.17523e-06	2.93808e-05	0	0	23.4917	320.757	CD74;FCER1G;CD19;IL2RB;CSF2RB;FCGR2B
Regulation of B Cell Differentiation (GO:0045577)	2019-06-01	1.17523e-06	2.93808e-05	0	0	23.4917	320.757	SPI1;SYK;SLAMF8;TLR9;NCKAP1L;IKZF3
Positive Regulation of Interleukin-1 Beta Production (GO:0032731)	1956-09-01	1.28019e-06	3.15408e-05	0	0	9.80606	133.054	PYCARD;GBP5;TYROBP;CLEC7A;CCL3;NLRP3;LGALS9;TNF;TMEM106A
B Cell Mediated Immunity (GO:0019724)	2020-06-01	1.65131e-06	4.01033e-05	0	0	21.8126	290.412	CD74;FCER1G;CD19;IL2RB;CSF2RB;FCGR2B
Defense Response to Virus (GO:0051607)	16/198	1.88835e-06	4.49503e-05	0	0	4.55432	60.025	ZBP1;GBP5;MX1;NLRC5;ACOD1;TNF;BST2;PYCARD;CXCL10;PTPRC;STING1;TLR9;IRF7;GBP2;IKBKE;TLR2
Positive Regulation of Intracellular Signal Transduction (GO:1902533)	32/652	1.92478e-06	4.49503e-05	0	0	2.73002	35.929	CD86;TNF;PIK3CG;PIK3R5;PYCARD;CLEC7A;CCL5;CD19;CCL4;CCL3;NLRP3;LGALS9;IKBKE;LYN;CD74;IRAK3;VAV1;BST2;FGR;IL1A;CD4;PTPRC;IL1B;BTK;TLR9;HCLS1;PTPN6;PIK3AP1;TMEM106A;CARD11;BIRC3;TLR2
Positive Regulation of ERK1 and ERK2 Cascade (GO:0070374)	14/153	1.93022e-06	4.49503e-05	0	0	5.20161	68.4421	CD74;SERPINF2;C5AR1;FPR2;TNF;ICAM1;PYCARD;MARCO;P2RY6;CD4;PTPRC;IL1B;CCL3;LGALS9
Regulation of Natural Killer Cell Chemotaxis (GO:2000501)	2025-06-04	2.09189e-06	4.8057e-05	0	0	101.328	1325.11	CCL7;CCL5;CCL4;CCL3
Lymphocyte Chemotaxis (GO:0048247)	2021-06-01	2.27386e-06	5.08626e-05	0	0	20.3574	264.525	CH25H;CXCL10;CCL3;CXCL13;PIK3CG;CXCL16
Negative Regulation of Leukocyte Activation (GO:0002695)	2021-06-01	2.27386e-06	5.08626e-05	0	0	20.3574	264.525	MILR1;CD84;CLEC12A;PTPN6;CD300LF;FCGR2B
Antigen Receptor-Mediated Signaling Pathway (GO:0050851)	12/114	2.42011e-06	5.34309e-05	0	0	6.05525	78.3047	CD79B;CD79A;PTPRC;SYK;THEMIS2;CD19;NFKBIZ;BTK;BLNK;NCKAP1L;LCP2;LAX1
Regulation of Non-Canonical NF-kappaB Signal Transduction (GO:1901222)	1977-10-01	2.48595e-06	5.4181e-05	0	0	7.65542	98.7921	CD86;PYCARD;SPI1;IL1B;BCL3;TLR9;NLRP3;LGALS9;TNF;TLR2
Regulation of Interleukin-10 Production (GO:0032653)	1946-08-01	2.70689e-06	5.82495e-05	0	0	10.7577	137.911	PYCARD;TYROBP;SYK;CLEC7A;IRF4;TLR9;LGALS9;FCGR2B
Positive Regulation of MAPK Cascade (GO:0043410)	22/362	2.96292e-06	6.29621e-05	0	0	3.37891	43.0113	LYN;CD74;SPI1;SERPINF2;C5AR1;FPR2;TNF;PIK3CG;ICAM1;PIK3R5;PYCARD;MARCO;P2RY6;CD4;PTPRC;CLEC7A;IL1B;TLR9;CCL3;LGALS9;FCGR2B;TMEM106A
Fc-gamma Receptor Signaling Pathway Involved in Phagocytosis (GO:0038096)	2022-06-01	3.0752e-06	6.37542e-05	0	0	19.0841	242.218	LYN;FGR;HCK;SYK;VAV1;MYO1G
Regulation of Interleukin-4 Production (GO:0032673)	2022-06-01	3.0752e-06	6.37542e-05	0	0	19.0841	242.218	CD86;FCER1G;SYK;IRF4;NLRP3;LGALS9
Positive Regulation of Innate Immune Response (GO:0045089)	1948-08-01	3.78333e-06	7.74899e-05	0	0	10.2188	127.581	ZBP1;GBP5;SPI1;STING1;CCL5;NLRC5;FPR2;IKBKE
Cellular Response to Lipid (GO:0071396)	17/234	3.878e-06	7.84834e-05	0	0	4.062	50.6133	LYN;CD86;SYK;CD180;ACOD1;CXCL13;TNFRSF1B;CXCL5;PYCARD;IL1A;CXCL10;IL1B;NLRP3;CCL2;CD68;GBP2;B2M
Positive Regulation of Mononuclear Cell Migration (GO:0071677)	1935-07-01	4.33724e-06	8.67448e-05	0	0	12.748	157.416	LGALS3;CXCL10;CCL5;FPR2;LGALS9;AIF1;TNF
Regulation of Interleukin-1 Beta Production (GO:0032651)	1982-10-01	4.44539e-06	8.78739e-05	0	0	7.12197	87.7687	PYCARD;GBP5;TYROBP;ELF4;CLEC7A;CCL3;NLRP3;LGALS9;TNF;TMEM106A
Positive Regulation of Apoptotic Cell Clearance (GO:2000427)	2025-07-04	4.80565e-06	9.28363e-05	0	0	67.5487	827.182	C3;C4B;CCL2;CD300LF
Positive Regulation of Monocyte Chemotactic Protein-1 Production (GO:0071639)	2025-07-04	4.80565e-06	9.28363e-05	0	0	67.5487	827.182	SYK;CLEC7A;IL1B;LGALS9
Positive Regulation of Non-Canonical NF-kappaB Signal Transduction (GO:1901224)	1950-08-01	5.20239e-06	9.93715e-05	0	0	9.73119	118.394	CD86;PYCARD;IL1B;TLR9;NLRP3;LGALS9;TNF;TLR2
Positive Regulation of Reactive Oxygen Species Metabolic Process (GO:2000379)	1952-08-01	7.04785e-06	0.000133126	0	0	9.28792	110.181	ITGAM;TYROBP;SYK;CLEC7A;ITGB2;ACOD1;CYBA;FPR2
Regulation of Cytokine Production (GO:0001817)	14/172	7.62143e-06	0.000142378	0	0	4.57163	53.8746	LYN;SLC11A1;PLD4;TNFRSF1B;TNF;PIK3CG;BATF;FGR;IL1A;PTPRC;IRF7;IRF8;LGALS9;FCGR2B
Synapse Pruning (GO:0098883)	2025-08-04	9.46282e-06	0.000174857	0	0	50.6589	586.029	C1QB;C3;ITGAM;C1QC
Regulation of Plasminogen Activation (GO:0010755)	2016-05-01	1.01799e-05	0.000182167	0	0	23.0782	265.286	CTSZ;HPN;SERPINF2;PLAUR;RUNX1
Positive Regulation of Lymphocyte Chemotaxis (GO:0140131)	2016-05-01	1.01799e-05	0.000182167	0	0	23.0782	265.286	CCL7;CCL5;CCL4;CCL3;CXCL13
Regulation of B Cell Receptor Signaling Pathway (GO:0050855)	2016-05-01	1.01799e-05	0.000182167	0	0	23.0782	265.286	LYN;CD72;PTPN6;FCGR2B;CD22
Regulation of Cytokine-Mediated Signaling Pathway (GO:0001959)	1940-07-01	1.10548e-05	0.000195761	0	0	10.8138	123.414	PYCARD;ZBP1;CD74;PTPRC;SYK;IRAK3;PTPN6
Plasma Membrane Invagination (GO:0099024)	2027-06-01	1.12316e-05	0.000196842	0	0	14.5365	165.67	MSR1;MARCO;ITGAM;BIN2;ITGB2;FCGR2B
Positive Regulation of T Cell Activation (GO:0050870)	11/111	1.14057e-05	0.000197854	0	0	5.64734	64.2746	CD86;PYCARD;PTPRC;IL1B;CCL5;RHOH;CCL2;NCKAP1L;LGALS9;B2M;AIF1
Positive Regulation of Canonical NF-kappaB Signal Transduction (GO:0043123)	15/204	1.24239e-05	0.000213339	0	0	4.09912	46.3032	CD74;IRAK3;TNF;BST2;PYCARD;IL1A;CD4;CLEC7A;IL1B;TLR9;LGALS9;IKBKE;TMEM106A;CARD11;BIRC3
Myeloid Cell Activation Involved in Immune Response (GO:0002275)	2017-05-01	1.41907e-05	0.000241242	0	0	21.1539	236.14	PYCARD;FCER1G;TYROBP;SYK;DOCK2
Positive Regulation of Type II Interferon Production (GO:0032729)	1958-08-01	1.62086e-05	0.000272818	0	0	8.17086	90.1244	PYCARD;CLEC7A;SLC11A1;IL1B;EBI3;TLR9;SLAMF6;LGALS9
Regulation of Interleukin-18 Production (GO:0032661)	2025-09-04	1.67701e-05	0.000274127	0	0	40.5251	445.61	GBP5;CD84;TLR9;TLR2
Regulation of Mast Cell Activation (GO:0033003)	2025-09-04	1.67701e-05	0.000274127	0	0	40.5251	445.61	LYN;MILR1;CD84;CD300LF
Regulation of Neutrophil Activation (GO:1902563)	2025-09-04	1.67701e-05	0.000274127	0	0	40.5251	445.61	CLEC12A;IL16;PTPN6;FCGR2B
Positive Regulation of Production of Molecular Mediator of Immune Response (GO:0002702)	1943-07-01	1.81679e-05	0.000291372	0	0	9.9111	108.188	CD86;SASH3;PTPRC;CLEC7A;TLR9;TNFRSF14;IL2RG
Regulation of Chemokine Production (GO:0032642)	1943-07-01	1.81679e-05	0.000291372	0	0	9.9111	108.188	PYCARD;CD74;TLR9;LGALS9;AIF1;TNF;TLR2
Response to Interleukin-1 (GO:0070555)	1959-08-01	1.84348e-05	0.00029289	0	0	8.01024	87.3218	PYCARD;IL1B;CCL5;CCL3;CCL2;IRAK3;LGALS9;GBP2
Positive Regulation of Lymphocyte Proliferation (GO:0050671)	1977-09-01	1.89961e-05	0.000296111	0	0	6.77044	73.6034	CD86;SASH3;CD74;PTPRC;IL1B;CCL5;TLR9;NCKAP1L;TNFSF13B
Regulation of Lymphocyte Activation (GO:0051249)	2018-05-01	1.93343e-05	0.000296111	0	0	19.5257	211.925	CD4;THEMIS2;CLEC7A;CD19;IKZF3
Regulation of Lymphocyte Proliferation (GO:0050670)	2018-05-01	1.93343e-05	0.000296111	0	0	19.5257	211.925	LGALS3;TNFSF8;TNFRSF1B;IKZF3;CD22
Regulation of Adaptive Immune Response (GO:0002819)	2018-05-01	1.93343e-05	0.000296111	0	0	19.5257	211.925	SASH3;PYCARD;IRF7;FCGR2B;SAMSN1
T Cell Activation Involved in Immune Response (GO:0002286)	1930-06-01	2.14402e-05	0.000319722	0	0	12.7175	136.717	CD74;FCER1G;TYROBP;SLC11A1;ITGAL;ICAM1
Positive Regulation of B Cell Proliferation (GO:0030890)	1930-06-01	2.14402e-05	0.000319722	0	0	12.7175	136.717	SASH3;CD74;PTPRC;TLR9;NCKAP1L;TNFSF13B
Positive Regulation of Interleukin-10 Production (GO:0032733)	1930-06-01	2.14402e-05	0.000319722	0	0	12.7175	136.717	PYCARD;SYK;CLEC7A;IRF4;TLR9;LGALS9
Response to Amyloid-Beta (GO:1904645)	1945-07-01	2.47398e-05	0.000365718	0	0	9.3885	99.5848	MMP12;TYROBP;SYK;CASP4;FPR2;FCGR2B;ICAM1
Negative Regulation of Cytokine Production (GO:0001818)	14/191	2.49942e-05	0.000366294	0	0	4.07691	43.2025	CD84;SLC11A1;ACOD1;IRAK3;TNF;PYCARD;TYROBP;PTPRC;ELF4;BCL3;NCKAP1L;PTPN6;LGALS9;FCGR2B
Regulation of Canonical NF-kappaB Signal Transduction (GO:0043122)	17/270	2.52964e-05	0.000367554	0	0	3.47754	36.8093	CD74;PPM1N;RHOH;IRAK3;TNF;BST2;PYCARD;IL1A;CD4;CLEC7A;IL1B;TLR9;LGALS9;IKBKE;TMEM106A;CARD11;BIRC3
Superoxide Anion Generation (GO:0042554)	2019-05-01	2.58197e-05	0.000370465	0	0	18.1301	191.533	NCF1;NCF4;RAC2;CYBB;CYBA
Regulation of Immunoglobulin Production (GO:0002637)	1931-06-01	2.61505e-05	0.000370465	0	0	12.2082	128.817	CD86;SASH3;PTPRC;TLR9;IL2RG;FCGR2B
Leukocyte Cell-Cell Adhesion (GO:0007159)	1931-06-01	2.61505e-05	0.000370465	0	0	12.2082	128.817	SYK;CCL5;ITGB2;ITGAL;ICAM1;FERMT3
Regulation of Monocyte Chemotactic Protein-1 Production (GO:0071637)	2025-10-04	2.75189e-05	0.000386629	0	0	33.7692	354.598	SYK;CLEC7A;IL1B;LGALS9
Positive Regulation of Cytokine-Mediated Signaling Pathway (GO:0001961)	1947-07-01	3.31547e-05	0.000461992	0	0	8.91816	91.9848	ZBP1;CD74;STING1;CASP4;NLRC5;CD300LF;IKBKE
T Cell Migration (GO:0072678)	2020-05-01	3.3876e-05	0.000468204	0	0	16.9206	174.16	CXCL10;CCL3;PIK3CG;CXCL16;MYO1G
Regulation of T Cell Proliferation (GO:0042129)	1983-09-01	3.49174e-05	0.000478706	0	0	6.21958	63.8286	CD86;LGALS3;PTPRC;IL1B;CCL5;NCKAP1L;TNFRSF14;TNFSF8;TNFRSF1B
Positive Regulation of T Cell Proliferation (GO:0042102)	1965-08-01	3.78924e-05	0.000513511	0	0	7.16486	72.9437	CD86;PYCARD;PTPRC;IL1B;CCL5;EBI3;NCKAP1L;AIF1
Positive Regulation of Interleukin-12 Production (GO:0032735)	1933-06-01	3.80602e-05	0.000513511	0	0	11.3027	115.021	SYK;CLEC7A;TLR9;IL16;LGALS9;TLR2
Negative Regulation of Viral Process (GO:0048525)	1966-08-01	4.23927e-05	0.000548342	0	0	7.04097	70.8922	BST2;CH25H;FAM111A;SLPI;CCL5;MX1;PTX3;TNF
Regulation of Dendritic Cell Differentiation (GO:2001198)	2025-11-04	4.25771e-05	0.000548342	0	0	28.9435	291.293	LGALS3;CLEC12A;LGALS9;FCGR2B
Regulation of Mast Cell Degranulation (GO:0043304)	2025-11-04	4.25771e-05	0.000548342	0	0	28.9435	291.293	FGR;LYN;CD84;LGALS9
Complement Receptor Mediated Signaling Pathway (GO:0002430)	2025-11-04	4.25771e-05	0.000548342	0	0	28.9435	291.293	ITGAM;C5AR1;FPR1;FPR2
Macrophage Chemotaxis (GO:0048246)	2025-11-04	4.25771e-05	0.000548342	0	0	28.9435	291.293	LGALS3;CCL5;CCL3;CCL2
Positive Regulation of Myeloid Leukocyte Mediated Immunity (GO:0002888)	2025-11-04	4.25771e-05	0.000548342	0	0	28.9435	291.293	ITGAM;SPI1;TYROBP;ITGB2
Response to Molecule of Bacterial Origin (GO:0002237)	1967-08-01	4.73302e-05	0.000604973	0	0	6.92127	68.9245	C4B;SLPI;SLC11A1;IL1B;TLR9;IRAK3;LGALS9;FCGR2B
Regulation of Interleukin-12 Production (GO:0032655)	1950-07-01	5.00719e-05	0.000635241	0	0	8.29469	82.1345	SYK;CLEC7A;TLR9;IL16;IRAK3;LGALS9;TLR2
Toll-Like Receptor Signaling Pathway (GO:0002224)	1935-06-01	5.39681e-05	0.000679598	0	0	10.5222	103.403	TLR1;BTK;TLR9;IRAK3;CTSS;TLR2
T Cell Chemotaxis (GO:0010818)	2025-12-04	6.28813e-05	0.000773535	0	0	25.3243	244.994	CXCL10;CCL3;PIK3CG;CXCL16
Macrophage Migration (GO:1905517)	2025-12-04	6.28813e-05	0.000773535	0	0	25.3243	244.994	LGALS3;CCL5;CCL3;CCL2
Regulation of CD4-positive, Alpha-Beta T Cell Differentiation (GO:0043370)	2025-12-04	6.28813e-05	0.000773535	0	0	25.3243	244.994	IRF4;NCKAP1L;RUNX3;RUNX1
Canonical NF-kappaB Signal Transduction (GO:0007249)	1936-06-01	6.37029e-05	0.000773535	0	0	10.1709	98.264	BCL3;TLR9;CARD11;NFKB2;BIRC3;TLR2
Cellular Response to Amyloid-Beta (GO:1904646)	1936-06-01	6.37029e-05	0.000773535	0	0	10.1709	98.264	TYROBP;SYK;CASP4;FPR2;FCGR2B;ICAM1
Monocyte Chemotaxis (GO:0002548)	2023-05-01	7.00554e-05	0.000844309	0	0	14.0983	134.868	LGALS3;CCL7;CCL5;CCL3;CCL2
Toll-Like Receptor 2 Signaling Pathway (GO:0034134)	2025-05-03	7.20146e-05	0.000844309	0	0	75.8003	723.032	LGALS9;PIK3AP1;TLR2
Negative Regulation of Mast Cell Activation (GO:0033004)	2025-05-03	7.20146e-05	0.000844309	0	0	75.8003	723.032	MILR1;CD84;CD300LF
Negative Regulation of Myeloid Leukocyte Mediated Immunity (GO:0002887)	2025-05-03	7.20146e-05	0.000844309	0	0	75.8003	723.032	CD84;SPI1;LGALS9
Regulation of Antigen Processing and Presentation (GO:0002577)	2025-05-03	7.20146e-05	0.000844309	0	0	75.8003	723.032	WAS;FCGR2B;CTSS
Intracellular Signaling Cassette (GO:0141124)	19/354	7.62496e-05	0.000887838	0	0	2.93858	27.8622	ARHGAP9;FPR1;FPR2;LRP2;VAV1;PIK3CG;PIK3R5;BATF;NFKB2;ARHGAP30;BCL3;C3AR1;BTK;TLR9;CCL3;PTPN6;PTPN7;CARD11;BIRC3
+ Reg of Phosphatidylinositol 3-Kinase/Prot Kinase B Signal Transduction (GO:0051897)	12/162	8.50686e-05	0.000983786	0	0	4.10744	38.4952	FGR;CD19;IL1B;CCL5;CCL3;HCLS1;PTPN6;PIK3AP1;TNF;PIK3CG;VAV1;PIK3R5
Regulation of Homotypic Cell-Cell Adhesion (GO:0034110)	2013-04-01	8.94296e-05	0.00102723	0	0	22.5093	209.833	LYN;SYK;CCL5;PLAUR
Lymphocyte Proliferation (GO:0046651)	2025-05-01	0.000107112	0.00122209	0	0	12.6872	115.982	CD79A;PTPRC;ELF4;EBI3;PIK3CG
B Cell Activation (GO:0042113)	1996-09-01	0.000110232	0.0012493	0	0	5.28669	48.1772	CD86;C3;CD79B;CD79A;PTPRC;BLNK;BTK;LAX1;CD22
Lymphocyte Differentiation (GO:0030098)	1976-08-01	0.000117456	0.00131828	0	0	6.00246	54.3189	CD79B;CD79A;CD4;PTPRC;BLNK;LY6D;RHOH;IL2RG
Cellular Response to Interleukin-1 (GO:0071347)	1957-07-01	0.00011787	0.00131828	0	0	7.13089	64.5055	PYCARD;IL1B;CCL5;CCL3;CCL2;IRAK3;GBP2
Positive Regulation of Type I Interferon-Mediated Signaling Pathway (GO:0060340)	2014-04-01	0.000123274	0.00136971	0	0	20.2574	182.339	ZBP1;STING1;NLRC5;IKBKE
Toll-Like Receptor 9 Signaling Pathway (GO:0034162)	2025-06-03	0.000141938	0.00154676	0	0	50.5309	447.71	UNC93B1;TLR9;PIK3AP1
Negative Regulation of Neutrophil Activation (GO:1902564)	2025-06-03	0.000141938	0.00154676	0	0	50.5309	447.71	CLEC12A;PTPN6;FCGR2B
Positive Regulation of Interleukin-18 Production (GO:0032741)	2025-06-03	0.000141938	0.00154676	0	0	50.5309	447.71	GBP5;TLR9;TLR2
Regulation of Cytokine Production Involved in Immune Response (GO:0002718)	2027-05-01	0.000157607	0.00169578	0	0	11.5326	100.973	CLEC7A;BTK;TNFRSF14;TNFRSF1B;TNF
Regulation of Kinase Activity (GO:0043549)	2027-05-01	0.000157607	0.00169578	0	0	11.5326	100.973	FGR;CD74;CD4;NLRC5;SLAMF8
Defense Response to Protozoan (GO:0042832)	2015-04-01	0.000165515	0.00176966	0	0	18.4148	160.328	CLEC7A;IRF4;SLC11A1;GBP2
Regulation of Monocyte Chemotaxis (GO:0090025)	2028-05-01	0.000188814	0.00197432	0	0	11.0306	94.585	LYN;CXCL10;CCL5;SLAMF8;FPR2
Hematopoietic Progenitor Cell Differentiation (GO:0002244)	2028-05-01	0.000188814	0.00197432	0	0	11.0306	94.585	LYN;PTPRC;TNFRSF13B;PLD4;BATF
Positive Regulation of Leukocyte Migration (GO:0002687)	2028-05-01	0.000188814	0.00197432	0	0	11.0306	94.585	LGALS3;NCKAP1L;AIF1;TNF;ICAM1
Regulation of Defense Response (GO:0031347)	9/103	0.000189303	0.00197432	0	0	4.89125	41.9286	PYCARD;ZBP1;FGR;HCK;CASP4;NLRP3;FCGR2B;PIK3AP1;BIRC3
Positive Regulation of Response to Biotic Stimulus (GO:0002833)	1944-06-01	0.000202386	0.0020979	0	0	8.02638	68.2671	GBP5;CCL5;CD180;LY86;CYBA;FPR2
Antigen Processing and Presentation of Exogenous Peptide Antigen via MHC Class I (GO:0042590)	2025-07-03	0.000244788	0.00241942	0	0	37.8963	315.112	FCER1G;IFI30;MPEG1
Macropinocytosis (GO:0044351)	2025-07-03	0.000244788	0.00241942	0	0	37.8963	315.112	PYCARD;DOCK2;KCNN4
Negative Regulation of B Cell Receptor Signaling Pathway (GO:0050859)	2025-07-03	0.000244788	0.00241942	0	0	37.8963	315.112	CD72;PTPN6;FCGR2B
Negative Regulation of T Cell Mediated Cytotoxicity (GO:0001915)	2025-07-03	0.000244788	0.00241942	0	0	37.8963	315.112	PTPRC;NCKAP1L;FCGR2B
Positive Regulation of CD8-positive, Alpha-Beta T Cell Activation (GO:2001187)	2025-07-03	0.000244788	0.00241942	0	0	37.8963	315.112	NCKAP1L;RUNX3;RUNX1
Positive Regulation of Leukocyte Differentiation (GO:1902107)	2025-07-03	0.000244788	0.00241942	0	0	37.8963	315.112	LGALS3;NCKAP1L;LGALS9
Regulation of CD8-positive, Alpha-Beta T Cell Differentiation (GO:0043376)	2025-07-03	0.000244788	0.00241942	0	0	37.8963	315.112	NCKAP1L;RUNX3;RUNX1
Regulation of Apoptotic Cell Clearance (GO:2000425)	2025-07-03	0.000244788	0.00241942	0	0	37.8963	315.112	C4B;CCL2;CD300LF
Peptidyl-Tyrosine Modification (GO:0018212)	1946-06-01	0.00025987	0.00255363	0	0	7.62429	62.941	LYN;FGR;HCK;SYK;BTK;PTPN6
Fc Receptor Signaling Pathway (GO:0038093)	1930-05-01	0.000265133	0.00256094	0	0	10.1472	83.5646	LYN;FCER1G;SYK;FCGR2B;VAV1
Negative Regulation of Antigen Receptor-Mediated Signaling Pathway (GO:0050858)	1930-05-01	0.000265133	0.00256094	0	0	10.1472	83.5646	LGALS3;CD72;PTPN6;FCGR2B;CD22
Positive Regulation of Calcium Ion Transport (GO:0051928)	1930-05-01	0.000265133	0.00256094	0	0	10.1472	83.5646	LGALS3;CCL5;CCL4;CCL3;CCL2
Regulation of Innate Immune Response (GO:0045088)	1986-08-01	0.000279048	0.00259912	0	0	5.23023	42.8049	FGR;GBP5;CCL5;IRAK3;PTPN6;FPR2;FCGR2B;BIRC3
Integrin-Mediated Signaling Pathway (GO:0007229)	1986-08-01	0.000279048	0.00259912	0	0	5.23023	42.8049	FGR;HCK;ITGAM;SYK;ITGB2;ITGAX;ITGAL;FERMT3
B Cell Proliferation (GO:0042100)	2017-04-01	0.000279787	0.00259912	0	0	15.5802	127.469	CD79A;PTPRC;CD19;CD180
Immune Response-Regulating Cell Surface Receptor Signaling Pathway (GO:0002768)	2017-04-01	0.000279787	0.00259912	0	0	15.5802	127.469	LYN;FGR;FPR2;VAV1
Innate Immune Response-Activating Signaling Pathway (GO:0002758)	2017-04-01	0.000279787	0.00259912	0	0	15.5802	127.469	PYCARD;HCK;STING1;NLRP3
Negative Regulation of Inflammatory Response to Antigenic Stimulus (GO:0002862)	2017-04-01	0.000279787	0.00259912	0	0	15.5802	127.469	LYN;FGR;HCK;SYK
Positive Regulation of Cell Adhesion Mediated by Integrin (GO:0033630)	2017-04-01	0.000279787	0.00259912	0	0	15.5802	127.469	SYK;CCL5;NCKAP1L;CXCL13
Regulation of Type I Interferon Production (GO:0032479)	1966-07-01	0.000298709	0.00275981	0	0	6.04034	49.0237	TRAF3IP3;TYROBP;CLEC12A;STING1;IRF7;IRF8;IKBKE
Cellular Response to Tumor Necrosis Factor (GO:0071356)	1987-08-01	0.000302154	0.00277655	0	0	5.16376	41.8501	PYCARD;CCL5;CCL3;CCL2;TNFRSF1B;GBP2;TNF;BIRC3
Antigen Processing and Presentation of Exogenous Peptide Antigen (GO:0002478)	1931-05-01	0.000311091	0.00284331	0	0	9.75638	78.7869	FCER1G;IFI30;FCGR2B;CTSS;MPEG1
Regulation of Type II Interferon Production (GO:0032649)	1988-08-01	0.000326799	0.0029709	0	0	5.09896	40.9251	PYCARD;CLEC7A;SLC11A1;IL1B;EBI3;TLR9;SLAMF6;LGALS9
Negative Regulation of Viral Genome Replication (GO:0045071)	1948-06-01	0.000329459	0.00297915	0	0	7.26048	58.215	BST2;FAM111A;SLPI;CCL5;MX1;TNF
Receptor-Mediated Endocytosis (GO:0006898)	10/136	0.00034771	0.00312755	0	0	4.05845	32.3221	MSR1;MARCO;ITGAM;FCER1G;SYK;ITGB2;MX1;LRP2;FCGR2B;CXCL16
Regulation of Inflammatory Response to Antigenic Stimulus (GO:0002861)	2018-04-01	0.000354203	0.00315259	0	0	14.4666	114.946	LYN;FGR;HCK;SYK
Negative Regulation of Nervous System Development (GO:0051961)	2018-04-01	0.000354203	0.00315259	0	0	14.4666	114.946	IL1B;TNF;B2M;TLR2
Positive Regulation of Type I Interferon Production (GO:0032481)	1968-07-01	0.000359628	0.00318421	0	0	5.8417	46.3273	TRAF3IP3;CLEC12A;STING1;IRF7;TLR9;IKBKE;TLR2
Negative Regulation of Interleukin-6 Production (GO:0032715)	1932-05-01	0.000362838	0.00319598	0	0	9.39455	74.4194	ELF4;NCKAP1L;IRAK3;PTPN6;TNF
Regulation of Dendritic Cell Antigen Processing and Presentation (GO:0002604)	2025-08-03	0.000385984	0.00336499	0	0	30.3155	238.271	SLC11A1;CD68;FCGR2B
Negative Regulation of Production of Molecular Mediator of Immune Response (GO:0002701)	2025-08-03	0.000385984	0.00336499	0	0	30.3155	238.271	FCGR2B;TNF;CD22
Positive Regulation of Cell-Cell Adhesion (GO:0022409)	1950-06-01	0.000412854	0.0035627	0	0	6.92975	53.9995	IL1B;CCL5;SERPINF2;PLAUR;CXCL13;TNF
Positive Regulation of Lymphocyte Activation (GO:0051251)	1950-06-01	0.000412854	0.0035627	0	0	6.92975	53.9995	PYCARD;TYROBP;CLEC7A;TLR9;CCL2;NCKAP1L
Positive Regulation of Cell Motility (GO:2000147)	14/249	0.000415103	0.00356401	0	0	3.06153	23.8401	CCL22;AIF1;CXCL16;FGR;CCL8;CCL7;CLEC7A;IL1B;CCL5;CCL4;ITGAX;CCL3;CCL2;FERMT3
Regulation of Cell Adhesion Mediated by Integrin (GO:0033628)	1933-05-01	0.000420835	0.00359507	0	0	9.05857	70.4147	LYN;SYK;NCKAP1L;PIK3CG;FERMT3
Regulation of Lymphocyte Differentiation (GO:0045619)	2019-04-01	0.000441772	0.00371789	0	0	13.5015	104.295	SLAMF8;TLR9;NCKAP1L;IKZF3
Antigen Processing and Presentation of Peptide Antigen via MHC Class I (GO:0002474)	2019-04-01	0.000441772	0.00371789	0	0	13.5015	104.295	FCER1G;IFI30;B2M;MPEG1
Neutrophil Activation (GO:0042119)	2019-04-01	0.000441772	0.00371789	0	0	13.5015	104.295	FCER1G;TYROBP;SYK;CCL5
Negative Regulation of T Cell Activation (GO:0050868)	1951-06-01	0.000460292	0.00385466	0	0	6.77541	52.0599	CD86;LGALS3;TNFRSF14;TNFAIP8L2;PDCD1;LAX1
Positive Regulation of Cell Migration (GO:0030335)	17/344	0.000469663	0.00391386	0	0	2.68029	20.5404	CCL22;AIF1;PIK3CG;CXCL16;FGR;PTPRC;CCL8;CCL7;CLEC7A;IL1B;CCL5;CCL4;ITGAX;CCL3;CCL2;NCKAP1L;FERMT3
Cellular Response to Lectin (GO:1990858)	2020-04-01	0.000543747	0.00446556	0	0	12.657	95.1428	LYN;TYROBP;SYK;CLEC7A
Stimulatory C-type Lectin Receptor Signaling Pathway (GO:0002223)	2020-04-01	0.000543747	0.00446556	0	0	12.657	95.1428	LYN;TYROBP;SYK;CLEC7A
Negative Regulation of B Cell Activation (GO:0050869)	2020-04-01	0.000543747	0.00446556	0	0	12.657	95.1428	TYROBP;TNFRSF13B;FCGR2B;SAMSN1
B Cell Homeostasis (GO:0001782)	2025-09-03	0.000570593	0.00457551	0	0	25.2616	188.675	LYN;TNFRSF13B;NCKAP1L
T-helper 17 Cell Lineage Commitment (GO:0072540)	2025-09-03	0.000570593	0.00457551	0	0	25.2616	188.675	IRF4;SLAMF6;LY9
Regulation of Respiratory Burst (GO:0060263)	2025-09-03	0.000570593	0.00457551	0	0	25.2616	188.675	CLEC7A;RAC2;JCHAIN
Positive Regulation of Leukocyte Apoptotic Process (GO:2000108)	2025-09-03	0.000570593	0.00457551	0	0	25.2616	188.675	HCAR2;LYN;LGALS9
Regulation of Cell-Cell Adhesion Mediated by Integrin (GO:0033632)	2025-09-03	0.000570593	0.00457551	0	0	25.2616	188.675	CCL5;CXCL13;FERMT3
Positive Regulation of Cellular Process (GO:0048522)	25/622	0.00057799	0.00461307	0	0	2.17527	16.2187	CD86;CSF3R;HPN;CST7;TNF;AIF1;CXCL5;CXCL16;C3;TGM1;CLEC7A;CCL5;ITGAX;TIMP1;IKBKE;B2M;LYN;SERPINF2;TNFRSF1B;OSMR;HCK;IL1B;HCLS1;PTPN6;FCGR2B
Positive Regulation of Cell Population Proliferation (GO:0008284)	21/484	0.000600263	0.00476844	0	0	2.34701	17.4104	LYN;CD86;CD74;CSF3R;SERPINF2;C5AR1;CSF2RB;OSMR;TNF;AIF1;CXCL5;BST2;HCK;PTPRC;CLEC7A;CCL5;IL1B;ITGAX;HCLS1;PTPN6;TIMP1
Regulation of Type I Interferon-Mediated Signaling Pathway (GO:0060338)	1936-05-01	0.000637129	0.0050155	0	0	8.18068	60.1978	ZBP1;STING1;NLRC5;PTPN6;IKBKE
Regulation of MAPK Cascade (GO:0043408)	14/260	0.000637263	0.0050155	0	0	2.92297	21.5082	LYN;CD74;SYK;TNF;LAX1;IL1A;CD4;PTPRC;CLEC7A;IL1B;TLR9;PTPN6;LGALS9;TMEM106A
Positive Regulation of Macromolecule Biosynthetic Process (GO:0010557)	17/355	0.000668931	0.00524047	0	0	2.59158	18.944	CD74;SLC11A1;HPN;NLRC5;TNF;IL1A;TYROBP;CLEC7A;IL1B;TLR9;ITGAX;CCL3;NLRP3;CCL2;LGALS9;TMEM106A;TLR2
Defense Response to Gram-positive Bacterium (GO:0050830)	1998-08-01	0.000675812	0.00527009	0	0	4.53008	33.0678	FGR;IL1B;CASP4;TNFRSF14;GBP2;B2M;MPEG1;TLR2
Superoxide Metabolic Process (GO:0006801)	1937-05-01	0.000724995	0.00562782	0	0	7.92463	57.2899	NCF1;NCF4;RAC2;CYBB;CYBA
Positive Regulation of Leukocyte Chemotaxis (GO:0002690)	1956-06-01	0.00076459	0.00590819	0	0	6.09631	43.7482	CXCL10;CCL5;CCL2;LGALS9;FPR2;AIF1
Fc-epsilon Receptor Signaling Pathway (GO:0038095)	2022-04-01	0.00079599	0.00593773	0	0	11.2495	80.2756	LYN;FCER1G;SYK;VAV1
Regulation of Calcium Ion Import (GO:0090279)	2022-04-01	0.00079599	0.00593773	0	0	11.2495	80.2756	LGALS3;CCL3;CCL2;KCNN4
Regulation of Granulocyte Differentiation (GO:0030852)	2025-10-03	0.000803341	0.00593773	0	0	21.6517	154.306	HCLS1;C1QC;RUNX1
T-helper 17 Cell Differentiation (GO:0072539)	2025-10-03	0.000803341	0.00593773	0	0	21.6517	154.306	IRF4;SLAMF6;LY9
Regulation of Mononuclear Cell Migration (GO:0071675)	2025-10-03	0.000803341	0.00593773	0	0	21.6517	154.306	LYN;LGALS3;TNF
Regulation of Neutrophil Migration (GO:1902622)	2025-10-03	0.000803341	0.00593773	0	0	21.6517	154.306	RAC2;SLAMF8;NCKAP1L
Regulation of Toll-Like Receptor 2 Signaling Pathway (GO:0034135)	2025-10-03	0.000803341	0.00593773	0	0	21.6517	154.306	LYN;TLR1;CYBA
Negative Regulation of B Cell Proliferation (GO:0030889)	2025-10-03	0.000803341	0.00593773	0	0	21.6517	154.306	TYROBP;TNFRSF13B;FCGR2B
Negative Regulation of CD4-positive, Alpha-Beta T Cell Activation (GO:2000515)	2025-10-03	0.000803341	0.00593773	0	0	21.6517	154.306	LGALS9;RUNX3;RUNX1
Pinocytosis (GO:0006907)	2025-10-03	0.000803341	0.00593773	0	0	21.6517	154.306	PYCARD;DOCK2;KCNN4
Positive Regulation of Immunoglobulin Production (GO:0002639)	1938-05-01	0.000821607	0.00604646	0	0	7.68409	54.5897	CD86;SASH3;PTPRC;TLR9;IL2RG
Peptidyl-Tyrosine Phosphorylation (GO:0018108)	1958-06-01	0.000922466	0.00673044	0	0	5.86124	40.961	FGR;LYN;HCK;SYK;BTK;PTPN6
Regulation of Calcium Ion Transport (GO:0051924)	1958-06-01	0.000922466	0.00673044	0	0	5.86124	40.961	CD84;CD4;CCL5;CCL4;CCL3;IL16
Positive Regulation of Lymphocyte Differentiation (GO:0045621)	1939-05-01	0.000927496	0.00673822	0	0	7.45771	52.0774	SPI1;SYK;BTK;RHOH;NCKAP1L
Regulation of Intracellular Signal Transduction (GO:1902531)	15/302	0.000946919	0.00683471	0	0	2.6858	18.6993	LYN;ARHGAP9;SASH3;PPM1N;SAMSN1;TNF;VAV1;ARHGAP4;PYCARD;ARHGAP30;CLEC7A;IL1B;BCL3;TAGAP;DOCK2
Dendritic Cell Differentiation (GO:0097028)	2023-04-01	0.000948819	0.00683471	0	0	10.6569	74.175	LYN;IRF8;LGALS9;BATF
Positive Regulation of Gene Expression (GO:0010628)	19/436	0.0010256	0.00735664	0	0	2.35069	16.1785	CD74;SLC11A1;HPN;TNF;PIK3CG;BATF;FGR;IL1A;TYROBP;CLEC7A;IL1B;BCL3;ITGAX;CCL3;TLR9;CCL2;NLRP3;LGALS9;TLR2
Positive Regulation of NF-kappaB Transcription Factor Activity (GO:0051092)	8/105	0.0010642	0.00756962	0	0	4.20166	28.7626	PYCARD;IL1B;BTK;NLRP3;LGALS9;TNF;CARD11;TLR2
Positive Regulation of Protein-Containing Complex Assembly (GO:0031334)	8/105	0.0010642	0.00756962	0	0	4.20166	28.7626	LGALS3;GBP5;SYK;CLEC7A;BTK;CXCL13;GBP2;TNF
Neutrophil Activation Involved in Immune Response (GO:0002283)	2025-11-03	0.00108863	0.00761592	0	0	18.9443	129.254	FCER1G;TYROBP;SYK
Positive Regulation of B Cell Differentiation (GO:0045579)	2025-11-03	0.00108863	0.00761592	0	0	18.9443	129.254	SPI1;SYK;NCKAP1L
Positive Regulation of T Cell Apoptotic Process (GO:0070234)	2025-11-03	0.00108863	0.00761592	0	0	18.9443	129.254	CCL5;LGALS9;PDCD1
Regulation of T Cell Mediated Immunity (GO:0002709)	2025-11-03	0.00108863	0.00761592	0	0	18.9443	129.254	IL1B;WAS;TNFRSF1B
Regulation of Response to External Stimulus (GO:0032101)	9/132	0.00116743	0.00811342	0	0	3.73247	25.2052	PYCARD;ZBP1;FGR;HCK;CASP4;NLRP3;FCGR2B;PIK3AP1;BIRC3
Positive Regulation of Immune System Process (GO:0002684)	1941-05-01	0.00116929	0.00811342	0	0	7.04267	47.5476	HCAR2;CXCL10;NCKAP1L;LGALS9;B2M
Regulation of Phosphatidylinositol 3-Kinase/Protein Kinase B Signal Transduction (GO:0051896)	12/219	0.00131424	0.00897328	0	0	2.96769	19.6891	FGR;CD19;IL1B;CCL5;CCL3;HCLS1;PTPN6;PIK3AP1;TNF;VAV1;PIK3CG;PIK3R5
Regulation of Membrane Protein Ectodomain Proteolysis (GO:0051043)	2025-04-01	0.00131432	0.00897328	0	0	9.64095	63.9622	IL1B;TIMP1;TNFRSF1B;TNF
Antigen Processing and Presentation of Exogenous Peptide Antigen via MHC Class II (GO:0019886)	2025-04-01	0.00131432	0.00897328	0	0	9.64095	63.9622	FCER1G;IFI30;FCGR2B;CTSS
Cellular Response to Low-Density Lipoprotein Particle Stimulus (GO:0071404)	2025-04-01	0.00131432	0.00897328	0	0	9.64095	63.9622	FCER1G;SYK;ITGB2;CD68
T-helper Cell Lineage Commitment (GO:0002295)	2025-12-03	0.00143055	0.00953698	0	0	16.8385	110.287	IRF4;SLAMF6;LY9
Astrocyte Activation (GO:0048143)	2025-12-03	0.00143055	0.00953698	0	0	16.8385	110.287	C1QA;C5AR1;TNF
Positive Regulation of T-helper Cell Differentiation (GO:0045624)	2025-12-03	0.00143055	0.00953698	0	0	16.8385	110.287	CD86;NFKBIZ;NLRP3
Positive Regulation of Leukocyte Degranulation (GO:0043302)	2025-12-03	0.00143055	0.00953698	0	0	16.8385	110.287	FGR;ITGAM;ITGB2
Regulation of T Cell Apoptotic Process (GO:0070232)	2025-12-03	0.00143055	0.00953698	0	0	16.8385	110.287	LGALS3;CCL5;PDCD1
Regulation of T Cell Chemotaxis (GO:0010819)	2025-12-03	0.00143055	0.00953698	0	0	16.8385	110.287	CXCL10;CCL5;CXCL13
Negative Regulation of Lymphocyte Proliferation (GO:0050672)	1943-05-01	0.0014548	0.00962317	0	0	6.67133	43.583	CD86;TYROBP;TNFRSF13B;TNFRSF14;FCGR2B
Positive Regulation of Myeloid Leukocyte Differentiation (GO:0002763)	1943-05-01	0.0014548	0.00962317	0	0	6.67133	43.583	CD74;CD4;HCLS1;TNF;RUNX1
Regulation of Endocytosis (GO:0030100)	1965-06-01	0.00167916	0.0109791	0	0	5.16399	32.9951	FGR;LGALS3;HCK;PTPRC;SYK;CD22
Cellular Response to Virus (GO:0098586)	1965-06-01	0.00167916	0.0109791	0	0	5.16399	32.9951	CXCL10;CCL5;POU2AF1;NLRP3;LGALS9;POU2F2
Negative Regulation of NF-kappaB Transcription Factor Activity (GO:0032088)	1965-06-01	0.00167916	0.0109791	0	0	5.16399	32.9951	PYCARD;SPI1;ADORA3;BCL3;NLRC5;IRAK3
Antigen Processing and Presentation of Peptide Antigen via MHC Class II (GO:0002495)	2027-04-01	0.00176817	0.0115168	0	0	8.80171	55.7836	FCER1G;IFI30;FCGR2B;CTSS
Regulation of Viral Genome Replication (GO:0045069)	1966-06-01	0.00181721	0.0116265	0	0	5.07766	32.0424	BST2;FAM111A;SLPI;CCL5;MX1;TNF
Negative Regulation by Host of Viral Transcription (GO:0043922)	2013-03-01	0.00183288	0.0116265	0	0	15.1539	95.4976	CCL5;CCL4;CCL3
Positive Regulation by Symbiont of Entry Into Host (GO:0075294)	2013-03-01	0.00183288	0.0116265	0	0	15.1539	95.4976	CD74;CD4;LGALS9
Positive Regulation of Alpha-Beta T Cell Differentiation (GO:0046638)	2013-03-01	0.00183288	0.0116265	0	0	15.1539	95.4976	NCKAP1L;RUNX3;RUNX1
Positive Regulation of Calcium Ion Import (GO:0090280)	2013-03-01	0.00183288	0.0116265	0	0	15.1539	95.4976	LGALS3;CCL3;CCL2
Positive Regulation of Myelination (GO:0031643)	2013-03-01	0.00183288	0.0116265	0	0	15.1539	95.4976	ITGAX;CST7;TNFRSF1B
Positive Regulation of Viral Entry Into Host Cell (GO:0046598)	2013-03-01	0.00183288	0.0116265	0	0	15.1539	95.4976	CD74;CD4;LGALS9
T Cell Differentiation (GO:0030217)	1946-05-01	0.001975	0.0123893	0	0	6.18223	38.4979	CD4;SPI1;FCER1G;PTPRC;RHOH
Mononuclear Cell Differentiation (GO:1903131)	1946-05-01	0.001975	0.0123893	0	0	6.18223	38.4979	LYN;CD4;LY6D;IRF8;IL2RG
Regulation of Calcium-Mediated Signaling (GO:0050848)	1946-05-01	0.001975	0.0123893	0	0	6.18223	38.4979	PTPRC;CLEC7A;CCL4;CCL3;CD22
Cellular Defense Response (GO:0006968)	1947-05-01	0.00217523	0.0135952	0	0	6.03473	36.9966	LGALS3BP;TYROBP;NCF1;C5AR1;CLEC5A
Regulation of Granulocyte Macrophage Colony-Stimulating Factor Production (GO:0032645)	2014-03-01	0.00229914	0.0141614	0	0	13.7755	83.6894	CD84;IL1B;TLR9
Negative Regulation of Neuroinflammatory Response (GO:0150079)	2014-03-01	0.00229914	0.0141614	0	0	13.7755	83.6894	PTPRC;CST7;TNFRSF1B
Positive Regulation of Acute Inflammatory Response (GO:0002675)	2014-03-01	0.00229914	0.0141614	0	0	13.7755	83.6894	IL1B;OSMR;TNF
+ Reg of Adaptive Imm Resp Based on Som Recomb of Imm Rcptrs Built Frm IgSF Domains (GO:0002824)	2014-03-01	0.00229914	0.0141614	0	0	13.7755	83.6894	CLEC7A;SLC11A1;IL1B
Natural Killer Cell Activation (GO:0030101)	1948-05-01	0.00238986	0.014667	0	0	5.89408	35.5798	PTPRC;ELF4;IL21R;CD48;VAV1
Positive Regulation of Smooth Muscle Cell Proliferation (GO:0048661)	1949-05-01	0.00261946	0.0159516	0	0	5.75983	34.241	P2RY6;CCL5;SERPINF2;TNF;AIF1
Negative Regulation of Defense Response (GO:0031348)	8/121	0.00262486	0.0159516	0	0	3.60378	21.4163	CLEC12A;ELF4;NLRP3;IRAK3;PTPN6;FPR2;TNFAIP8L2;AOAH
Positive Regulation of Calcium-Mediated Signaling (GO:0050850)	1930-04-01	0.0026367	0.0159516	0	0	7.78493	46.2287	PTPRC;CLEC7A;CCL4;CCL3
Pyroptotic Inflammatory Response (GO:0070269)	1930-04-01	0.0026367	0.0159516	0	0	7.78493	46.2287	PYCARD;ZBP1;CASP4;NLRP3
T Cell Proliferation (GO:0042098)	2015-03-01	0.00283255	0.0166621	0	0	12.6269	74.0769	SLC11A1;EBI3;PIK3CG
Regulation of Microglial Cell Activation (GO:1903978)	2015-03-01	0.00283255	0.0166621	0	0	12.6269	74.0769	PTPRC;CCL3;CST7
Regulation of Monocyte Differentiation (GO:0045655)	2015-03-01	0.00283255	0.0166621	0	0	12.6269	74.0769	CD74;CD4;IRF7
Astrocyte Development (GO:0014002)	2015-03-01	0.00283255	0.0166621	0	0	12.6269	74.0769	C1QA;C5AR1;TNF
Negative Regulation of Macrophage Activation (GO:0043031)	2015-03-01	0.00283255	0.0166621	0	0	12.6269	74.0769	PTPRC;CST7;FCGR2B
Negative Regulation of Phagocytosis (GO:0050765)	2015-03-01	0.00283255	0.0166621	0	0	12.6269	74.0769	CD300LF;FCGR2B;TLR2
Positive Regulation of Alpha-Beta T Cell Proliferation (GO:0046641)	2015-03-01	0.00283255	0.0166621	0	0	12.6269	74.0769	EBI3;LGALS9;RASAL3
Positive Regulation of Membrane Protein Ectodomain Proteolysis (GO:0051044)	2015-03-01	0.00283255	0.0166621	0	0	12.6269	74.0769	IL1B;TNFRSF1B;TNF
Innate Immune Response Activating Cell Surface Receptor Signaling Pathway (GO:0002220)	1931-04-01	0.00298124	0.0174162	0	0	7.49622	43.5936	LYN;TYROBP;SYK;CLEC7A
Positive Regulation of Nitric Oxide Metabolic Process (GO:1904407)	1931-04-01	0.00298124	0.0174162	0	0	7.49622	43.5936	CLEC7A;IL1B;TNF;TMEM106A
Regulation of MAP Kinase Activity (GO:0043405)	1973-06-01	0.003038	0.017687	0	0	4.54553	26.3484	LYN;IL1B;IRAK3;TNF;PIK3CG;PIK3R5
Regulation of Interferon-Beta Production (GO:0032648)	1951-05-01	0.00312599	0.0181371	0	0	5.50884	31.775	PYCARD;STING1;IRF7;TLR9;TLR2
Myeloid Leukocyte Differentiation (GO:0002573)	1974-06-01	0.00325276	0.0188085	0	0	4.47846	25.6537	CD4;SPI1;TYROBP;LGALS9;RUNX1;BATF
Lipopolysaccharide-Mediated Signaling Pathway (GO:0031663)	2016-03-01	0.00343608	0.0196678	0	0	11.655	66.124	LYN;HCK;IRAK3
Phagosome Maturation (GO:0090382)	2016-03-01	0.00343608	0.0196678	0	0	11.655	66.124	RAB32;RAB20;SLAMF8
Positive Regulation of Lipid Storage (GO:0010884)	2016-03-01	0.00343608	0.0196678	0	0	11.655	66.124	C3;MSR1;IKBKE
Cell Junction Disassembly (GO:0150146)	2025-05-02	0.00366621	0.0203678	0	0	33.6007	188.453	C1QB;C1QC
Chronic Inflammatory Response (GO:0002544)	2025-05-02	0.00366621	0.0203678	0	0	33.6007	188.453	CXCL13;TNF
Glial Cell Migration (GO:0008347)	2025-05-02	0.00366621	0.0203678	0	0	33.6007	188.453	CCL3;CCL2
Negative Regulation of Acute Inflammatory Response (GO:0002674)	2025-05-02	0.00366621	0.0203678	0	0	33.6007	188.453	NLRP3;FCGR2B
Negative Regulation of Trophoblast Cell Migration (GO:1901164)	2025-05-02	0.00366621	0.0203678	0	0	33.6007	188.453	ARHGDIB;TIMP1
Peripheral Nervous System Neuron Development (GO:0048935)	2025-05-02	0.00366621	0.0203678	0	0	33.6007	188.453	RUNX3;RUNX1
Positive Regulation of Granulocyte Differentiation (GO:0030854)	2025-05-02	0.00366621	0.0203678	0	0	33.6007	188.453	HCLS1;RUNX1
Positive Regulation of Unsaturated Fatty Acid Biosynthetic Process (GO:2001280)	2025-05-02	0.00366621	0.0203678	0	0	33.6007	188.453	CD74;IL1B
Reg of T Cell Act via T Cell Rec Contact With Ag Bound to MHC Mol on Ag Presenting Cell (GO:2001188)	2025-05-02	0.00366621	0.0203678	0	0	33.6007	188.453	LGALS3;LGALS9
Negative Regulation of Immune System Process (GO:0002683)	1953-05-01	0.00369953	0.020486	0	0	5.27877	29.5587	LYN;CLEC12A;IRAK3;PDCD1;FCGR2B
Positive Regulation of Cell Development (GO:0010720)	1933-04-01	0.00376005	0.0207535	0	0	6.97853	38.9634	MMP12;CLEC7A;TLR9;LRP2
Tumor Necrosis Factor-Mediated Signaling Pathway (GO:0033209)	1934-04-01	0.00419666	0.0230884	0	0	6.74556	36.9216	PYCARD;TNFRSF1B;TNF;BIRC3
Regulation of Cytokine Production Involved in Inflammatory Response (GO:1900015)	1955-05-01	0.0043448	0.0238263	0	0	5.0671	27.5588	PYCARD;GBP5;CLEC7A;PLD4;TNF
Response to Tumor Necrosis Factor (GO:0034612)	1980-06-01	0.00478683	0.0261659	0	0	4.11408	21.9769	PYCARD;CCL5;CCL3;CCL2;GBP2;CXCL16
Regulation of Viral Entry Into Host Cell (GO:0046596)	2018-03-01	0.00486407	0.0262506	0	0	10.1	53.7914	CD74;CD4;LGALS9
Dendritic Cell Migration (GO:0036336)	2018-03-01	0.00486407	0.0262506	0	0	10.1	53.7914	CCL5;ASB2;PIK3CG
Positive Regulation of Antigen Receptor-Mediated Signaling Pathway (GO:0050857)	2018-03-01	0.00486407	0.0262506	0	0	10.1	53.7914	PTPRC;KCNN4;CARD11
Positive Regulation of Cytokine Production Involved in Inflammatory Response (GO:1900017)	2018-03-01	0.00486407	0.0262506	0	0	10.1	53.7914	GBP5;CLEC7A;TNF
Negative Regulation of Innate Immune Response (GO:0045824)	1957-05-01	0.00506649	0.0272564	0	0	4.87171	25.7475	NLRC5;SLAMF8;ACOD1;IRAK3;PTPN6
Positive Regulation of JNK Cascade (GO:0046330)	1981-06-01	0.00508667	0.0272787	0	0	4.05901	21.4362	PYCARD;IL1B;SERPINF2;TLR9;FCGR2B;TNF
Regulation of Immature T Cell Proliferation in Thymus (GO:0033084)	2025-06-02	0.00542836	0.0277958	0	0	25.1992	131.442	IL1A;IL1B
Regulation of Leukocyte Degranulation (GO:0043300)	2025-06-02	0.00542836	0.0277958	0	0	25.1992	131.442	LYN;SYK
Regulation of Lymphocyte Apoptotic Process (GO:0070228)	2025-06-02	0.00542836	0.0277958	0	0	25.1992	131.442	LGALS3;BTK
Cellular Response to Bacterial Lipopeptide (GO:0071221)	2025-06-02	0.00542836	0.0277958	0	0	25.1992	131.442	TLR1;TLR2
Regulation of Type 2 Immune Response (GO:0002828)	2025-06-02	0.00542836	0.0277958	0	0	25.1992	131.442	CD74;NLRP3
Humoral Immune Response Mediated by Circulating Immunoglobulin (GO:0002455)	2025-06-02	0.00542836	0.0277958	0	0	25.1992	131.442	C1QB;C1QC
Interleukin-3-Mediated Signaling Pathway (GO:0038156)	2025-06-02	0.00542836	0.0277958	0	0	25.1992	131.442	FCER1G;SYK
Negative Regulation of Granulocyte Differentiation (GO:0030853)	2025-06-02	0.00542836	0.0277958	0	0	25.1992	131.442	C1QC;RUNX1
Positive Regulation of Gliogenesis (GO:0014015)	2025-06-02	0.00542836	0.0277958	0	0	25.1992	131.442	LRP2;TNF
Positive Regulation of Humoral Immune Response (GO:0002922)	2025-06-02	0.00542836	0.0277958	0	0	25.1992	131.442	IL1B;FCGR2B
Positive Regulation of Pyroptotic Inflammatory Response (GO:0140639)	2025-06-02	0.00542836	0.0277958	0	0	25.1992	131.442	GBP5;GBP2
Positive Regulation of Respiratory Burst (GO:0060267)	2025-06-02	0.00542836	0.0277958	0	0	25.1992	131.442	CLEC7A;JCHAIN
Regulation of Adiponectin Secretion (GO:0070163)	2025-06-02	0.00542836	0.0277958	0	0	25.1992	131.442	HCAR2;IL1B
Regulation of Alpha-Beta T Cell Proliferation (GO:0046640)	2025-06-02	0.00542836	0.0277958	0	0	25.1992	131.442	EBI3;TNFRSF14
Regulation of Calcidiol 1-Monooxygenase Activity (GO:0060558)	2025-06-02	0.00542836	0.0277958	0	0	25.1992	131.442	IL1B;TNF
Regulation of Protein Phosphorylation (GO:0001932)	8/137	0.00557932	0.028483	0	0	3.15421	16.3662	C3;LYN;FGR;CD74;CD4;ITGB2;PLAUR;TNF
Endolysosomal Toll-Like Receptor Signaling Pathway (GO:0140894)	2019-03-01	0.00569326	0.0286274	0	0	9.46827	48.9365	UNC93B1;TLR9;PIK3AP1
Mesoderm Development (GO:0007498)	2019-03-01	0.00569326	0.0286274	0	0	9.46827	48.9365	HCK;BTK;IKZF3
Negative Regulation of Lipid Catabolic Process (GO:0050995)	2019-03-01	0.00569326	0.0286274	0	0	9.46827	48.9365	HCAR2;IL1B;TNF
Positive Regulation of Macrophage Derived Foam Cell Differentiation (GO:0010744)	2019-03-01	0.00569326	0.0286274	0	0	9.46827	48.9365	MSR1;IL1B;TNF
Positive Regulation of Neutrophil Chemotaxis (GO:0090023)	2019-03-01	0.00569326	0.0286274	0	0	9.46827	48.9365	CD74;RAC2;NCKAP1L
Positive Regulation of Interferon-Beta Production (GO:0032728)	1937-04-01	0.00570864	0.0286274	0	0	6.13139	31.6734	STING1;IRF7;TLR9;TLR2
Regulation of Cell Migration (GO:0030334)	18/479	0.00654838	0.0327213	0	0	2.00441	10.0792	CD74;CCL22;AIF1;ARHGAP4;CXCL16;BST2;FGR;CCL8;CCL7;CLEC7A;ADORA3;CCL5;IL1B;CCL4;ITGAX;CCL3;CCL2;FERMT3
Negative Regulation of Leukocyte Mediated Cytotoxicity (GO:0001911)	2020-03-01	0.006602	0.0327213	0	0	8.91086	44.7359	PTPRC;LGALS9;FCGR2B
Positive Regulation of Macrophage Migration (GO:1905523)	2020-03-01	0.006602	0.0327213	0	0	8.91086	44.7359	CCL5;CCL3;CCL2
Positive Regulation of Monocyte Chemotaxis (GO:0090026)	2020-03-01	0.006602	0.0327213	0	0	8.91086	44.7359	CXCL10;CCL5;FPR2
Defense Response to Gram-negative Bacterium (GO:0050829)	1987-06-01	0.00718247	0.0353919	0	0	3.75719	18.5459	PYCARD;SLC11A1;TLR9;TNFRSF14;B2M;MPEG1
Positive Regulation of Biosynthetic Process (GO:0009891)	1987-06-01	0.00718247	0.0353919	0	0	3.75719	18.5459	CLEC7A;IL1B;SERPINF2;CYBA;TNF;RUNX1
Antiviral Innate Immune Response (GO:0140374)	1962-05-01	0.00723517	0.0355485	0	0	4.44323	21.8998	ZBP1;CXCL10;STING1;MX1;TNF
Positive Regulation of DNA-binding Transcription Factor Activity (GO:0051091)	9/174	0.00738309	0.0356535	0	0	2.77639	13.6281	PYCARD;STING1;IL1B;BTK;NLRP3;LGALS9;TNF;CARD11;TLR2
Regulation of Dendritic Cell Chemotaxis (GO:2000508)	2025-07-02	0.00750179	0.0356535	0	0	20.1584	98.627	SLAMF8;LGALS9
Regulation of Dopamine Metabolic Process (GO:0042053)	2025-07-02	0.00750179	0.0356535	0	0	20.1584	98.627	ITGAM;ITGB2
Cellular Response to Interleukin-2 (GO:0071352)	2025-07-02	0.00750179	0.0356535	0	0	20.1584	98.627	IL2RB;IL2RG
Interleukin-2-Mediated Signaling Pathway (GO:0038110)	2025-07-02	0.00750179	0.0356535	0	0	20.1584	98.627	IL2RB;IL2RG
Leukocyte Aggregation (GO:0070486)	2025-07-02	0.00750179	0.0356535	0	0	20.1584	98.627	IL1B;RAC2
Osmosensory Signaling Pathway (GO:0007231)	2025-07-02	0.00750179	0.0356535	0	0	20.1584	98.627	PYCARD;NLRP3
Positive Regulation of Lipopolysaccharide-Mediated Signaling Pathway (GO:0031666)	2025-07-02	0.00750179	0.0356535	0	0	20.1584	98.627	CD180;LY86
Regulation of T-helper 2 Cell Differentiation (GO:0045628)	2025-07-02	0.00750179	0.0356535	0	0	20.1584	98.627	CD86;NLRP3
Regulation of Antigen Receptor-Mediated Signaling Pathway (GO:0050854)	2025-07-02	0.00750179	0.0356535	0	0	20.1584	98.627	LYN;PTPRC
Regulation of T Cell Receptor Signaling Pathway (GO:0050856)	1940-04-01	0.00754599	0.0356535	0	0	5.61958	27.4614	LGALS3;PTPRC;KCNN4;CARD11
Regulation of Macrophage Chemotaxis (GO:0010758)	2021-03-01	0.0075921	0.0356535	0	0	8.41538	41.0725	CCL5;SLAMF8;CCL2
Regulation of Neuroinflammatory Response (GO:0150077)	2021-03-01	0.0075921	0.0356535	0	0	8.41538	41.0725	IL1B;TNFRSF1B;TNF
Negative Regulation of Leukocyte Cell-Cell Adhesion (GO:1903038)	2021-03-01	0.0075921	0.0356535	0	0	8.41538	41.0725	PDCD1;TNFAIP8L2;LAX1
Positive Regulation of Granulocyte Chemotaxis (GO:0071624)	2021-03-01	0.0075921	0.0356535	0	0	8.41538	41.0725	CD74;RAC2;NCKAP1L
Positive Regulation of Leukocyte Activation (GO:0002696)	2021-03-01	0.0075921	0.0356535	0	0	8.41538	41.0725	CLEC4D;CLEC7A;IL16
Positive Regulation of Metabolic Process (GO:0009893)	8/147	0.00841865	0.0394262	0	0	2.92578	13.9774	PLAC8;SYK;CLEC7A;IRF4;LCN2;ACOD1;TMEM106A;JCHAIN
Negative Regulation of Cell Development (GO:0010721)	2022-03-01	0.00866518	0.0403584	0	0	7.97206	37.8549	IL1B;TNF;B2M
Positive Regulation of Nervous System Process (GO:0031646)	2022-03-01	0.00866518	0.0403584	0	0	7.97206	37.8549	ITGAX;CST7;TNFRSF1B
Regulation of Neurogenesis (GO:0050767)	1966-05-01	0.00938164	0.0435759	0	0	4.15102	19.3811	MMP12;IL1B;LRP2;TNF;B2M
Regulation of Heterotypic Cell-Cell Adhesion (GO:0034114)	2023-03-01	0.00982263	0.044172	0	0	7.57307	35.0108	IL1RN;IL1B;TNF
Negative Regulation of Cell Junction Assembly (GO:1901889)	2023-03-01	0.00982263	0.044172	0	0	7.57307	35.0108	IL1B;TNF;TLR2
Positive Regulation of Viral Life Cycle (GO:1903902)	2023-03-01	0.00982263	0.044172	0	0	7.57307	35.0108	CD74;CD4;LGALS9
Regulation of Endothelial Cell Development (GO:1901550)	2025-08-02	0.00987374	0.044172	0	0	16.7978	77.57	IL1B;TNF
Regulation of Glial Cell Proliferation (GO:0060251)	2025-08-02	0.00987374	0.044172	0	0	16.7978	77.57	IL1B;TNF
Regulation of Myeloid Leukocyte Mediated Immunity (GO:0002886)	2025-08-02	0.00987374	0.044172	0	0	16.7978	77.57	LYN;SYK
Regulation of Podosome Assembly (GO:0071801)	2025-08-02	0.00987374	0.044172	0	0	16.7978	77.57	HCK;TNF
Response to Thyroid Hormone (GO:0097066)	2025-08-02	0.00987374	0.044172	0	0	16.7978	77.57	HPN;CTSS
Negative Regulation of Alpha-Beta T Cell Differentiation (GO:0046639)	2025-08-02	0.00987374	0.044172	0	0	16.7978	77.57	RUNX3;RUNX1
Negative Regulation of Alpha-Beta T Cell Proliferation (GO:0046642)	2025-08-02	0.00987374	0.044172	0	0	16.7978	77.57	TNFRSF14;LGALS9
Negative Regulation of Protein-Containing Complex Disassembly (GO:0043242)	2025-08-02	0.00987374	0.044172	0	0	16.7978	77.57	IRAK3;TNF
Positive Regulation of Adaptive Immune Response (GO:0002821)	2025-08-02	0.00987374	0.044172	0	0	16.7978	77.57	PYCARD;SASH3
Positive Regulation of Membrane Invagination (GO:1905155)	2025-08-02	0.00987374	0.044172	0	0	16.7978	77.57	C3;NCKAP1L
Positive Regulation of Transforming Growth Factor Beta Production (GO:0071636)	2025-08-02	0.00987374	0.044172	0	0	16.7978	77.57	SERPINF2;LGALS9
Negative Regulation of Response to External Stimulus (GO:0032102)	8/154	0.0109704	0.0488615	0	0	2.78451	12.5652	CLEC12A;ELF4;NLRP3;IRAK3;PTPN6;FPR2;TNFAIP8L2;AOAH
Regulation of Lipid Storage (GO:0010883)	2024-03-01	0.0110657	0.0488615	0	0	7.21208	32.4825	C3;TNF;IKBKE
Regulation of Lipopolysaccharide-Mediated Signaling Pathway (GO:0031664)	2024-03-01	0.0110657	0.0488615	0	0	7.21208	32.4825	CD180;LY86;PTPN6
Negative Regulation of Extrinsic Apoptotic Signaling Pathway in Absence of Ligand (GO:2001240)	2024-03-01	0.0110657	0.0488615	0	0	7.21208	32.4825	IL1A;IL1B;TNF
Negative Regulation of Signal Transduction in Absence of Ligand (GO:1901099)	2024-03-01	0.0110657	0.0488615	0	0	7.21208	32.4825	IL1A;IL1B;TNF
Negative Regulation of Protein Serine/Threonine Kinase Activity (GO:0071901)	1946-04-01	0.0122992	0.0537981	0	0	4.81531	21.1788	PYCARD;LYN;IL1B;IRAK3
Regulation of Toll-Like Receptor Signaling Pathway (GO:0034121)	2025-03-01	0.0123954	0.0537981	0	0	6.8839	30.2233	IRF7;IRAK3;BIRC3
Positive Regulation of Inflammasome-Mediated Signaling Pathway (GO:0141087)	2025-03-01	0.0123954	0.0537981	0	0	6.8839	30.2233	GBP5;BTK;GBP2
Positive Regulation of Neutrophil Migration (GO:1902624)	2025-03-01	0.0123954	0.0537981	0	0	6.8839	30.2233	CD74;RAC2;NCKAP1L
Regulation of Dendritic Cell Apoptotic Process (GO:2000668)	2025-09-02	0.0125318	0.0537981	0	0	14.3974	63.053	LYN;LGALS9
Cellular Response to Interleukin-15 (GO:0071350)	2025-09-02	0.0125318	0.0537981	0	0	14.3974	63.053	IL2RB;IL2RG
Granulocyte Migration (GO:0097530)	2025-09-02	0.0125318	0.0537981	0	0	14.3974	63.053	ITGB2;CCL3
Interleukin-15-Mediated Signaling Pathway (GO:0035723)	2025-09-02	0.0125318	0.0537981	0	0	14.3974	63.053	IL2RB;IL2RG
Neuron Remodeling (GO:0016322)	2025-09-02	0.0125318	0.0537981	0	0	14.3974	63.053	C3;C1QA
Positive Regulation of Monocyte Differentiation (GO:0045657)	2025-09-02	0.0125318	0.0537981	0	0	14.3974	63.053	CD74;CD4
Positive Regulation of Phagocytosis, Engulfment (GO:0060100)	2025-09-02	0.0125318	0.0537981	0	0	14.3974	63.053	C3;NCKAP1L
Regulation of Actin Filament Polymerization (GO:0030833)	1971-05-01	0.0126343	0.0541014	0	0	3.83557	16.7666	PYCARD;HCK;HCLS1;NCKAP1L;ASB2
Negative Regulation of Extrinsic Apoptotic Signaling Pathway (GO:2001237)	1972-05-01	0.0133656	0.0570894	0	0	3.77813	16.3029	LGALS3;IL1A;IL1B;TNF;ICAM1
Regulation of Lipid Catabolic Process (GO:0050994)	2026-03-01	0.0138127	0.0587041	0	0	6.58427	28.1949	HCAR2;IL1B;TNF
Regulation of Neutrophil Chemotaxis (GO:0090022)	2026-03-01	0.0138127	0.0587041	0	0	6.58427	28.1949	CD74;RAC2;NCKAP1L
Negative Regulation of Tumor Necrosis Factor Production (GO:0032720)	1948-04-01	0.0142274	0.0600165	0	0	4.59596	19.5447	ELF4;IRAK3;PTPN6;LGALS9
Positive Regulation of Kinase Activity (GO:0033674)	1948-04-01	0.0142274	0.0600165	0	0	4.59596	19.5447	CD74;CD4;PTPRC;LCP2
Positive Regulation of Leukocyte Cell-Cell Adhesion (GO:1903039)	1948-04-01	0.0142274	0.0600165	0	0	4.59596	19.5447	PYCARD;ITGB2;CCL2;TNF
Hemopoiesis (GO:0030097)	6/101	0.0143855	0.0605331	0	0	3.2012	13.578	LYN;PTPRC;TNFRSF13B;PLD4;RUNX3;RUNX1
Positive Regulation of Multicellular Organismal Process (GO:0051240)	15/407	0.0146155	0.0613489	0	0	1.9557	8.26416	SYK;SLC11A1;SERPINF2;TNF;PIK3CG;BATF;PLAC8;HCAR2;FGR;IL1A;IRF4;IL1B;LCN2;ITGAX;TLR9
Phospholipase C-activating G Protein-Coupled Receptor Signaling Pathway (GO:0007200)	6/102	0.0150411	0.0628915	0	0	3.16769	13.2947	P2RY6;C5AR1;C3AR1;FPR1;FPR2;PIK3CG
Regulation of Myelination (GO:0031641)	2027-03-01	0.0153183	0.0628915	0	0	6.3096	26.366	ITGAX;CST7;TNFRSF1B
Negative Regulation of Neurogenesis (GO:0050768)	2027-03-01	0.0153183	0.0628915	0	0	6.3096	26.366	IL1B;TNF;B2M
Positive Regulation of Vascular Endothelial Growth Factor Production (GO:0010575)	2027-03-01	0.0153183	0.0628915	0	0	6.3096	26.366	C3;IL1A;IL1B
Regulation of Phagocytosis, Engulfment (GO:0060099)	2025-10-02	0.0154639	0.0628915	0	0	12.597	52.5202	C3;NCKAP1L
Basement Membrane Organization (GO:0071711)	2025-10-02	0.0154639	0.0628915	0	0	12.597	52.5202	HPN;CTSS
Cellular Response to UV-A (GO:0071492)	2025-10-02	0.0154639	0.0628915	0	0	12.597	52.5202	MMP12;TIMP1
Response to Corticosteroid (GO:0031960)	2025-10-02	0.0154639	0.0628915	0	0	12.597	52.5202	IL1RN;TNF
Mast Cell Activation Involved in Immune Response (GO:0002279)	2025-10-02	0.0154639	0.0628915	0	0	12.597	52.5202	MILR1;PIK3CG
Mast Cell Degranulation (GO:0043303)	2025-10-02	0.0154639	0.0628915	0	0	12.597	52.5202	MILR1;PIK3CG
Positive Regulation of Interleukin-13 Production (GO:0032736)	2025-10-02	0.0154639	0.0628915	0	0	12.597	52.5202	IRF4;LGALS9
Positive Regulation of Lipid Localization (GO:1905954)	2025-10-02	0.0154639	0.0628915	0	0	12.597	52.5202	C3;IKBKE
Regulation of T-helper 1 Type Immune Response (GO:0002825)	2025-10-02	0.0154639	0.0628915	0	0	12.597	52.5202	SLC11A1;LGALS9
Negative Regulation of Tumor Necrosis Factor Superfamily Cytokine Production (GO:1903556)	1950-04-01	0.0163371	0.066284	0	0	4.39569	18.0853	ELF4;IRAK3;PTPN6;LGALS9
Regulation of Extrinsic Apoptotic Signaling Pathway in Absence of Ligand (GO:2001239)	2028-03-01	0.0169127	0.0684563	0	0	6.05691	24.7103	IL1A;IL1B;TNF
Positive Regulation of Leukocyte Mediated Cytotoxicity (GO:0001912)	1951-04-01	0.0174614	0.0705092	0	0	4.30194	17.4132	ITGAM;SPI1;TYROBP;SLAMF6
Regulation of Platelet Activation (GO:0010543)	2029-03-01	0.0185965	0.0732548	0	0	5.82365	23.206	LYN;FCER1G;SYK
Regulation of Vascular Endothelial Growth Factor Production (GO:0010574)	2029-03-01	0.0185965	0.0732548	0	0	5.82365	23.206	C3;IL1A;IL1B
Cytoplasmic Pattern Recognition Receptor Signaling Pathway (GO:0002753)	2029-03-01	0.0185965	0.0732548	0	0	5.82365	23.206	TRAF3IP3;STING1;IRF7
Intrinsic Apoptotic Signaling Pathway in Response to DNA Damage (GO:0008630)	1952-04-01	0.0186329	0.0732548	0	0	4.2121	16.7761	PYCARD;BCL3;TNFRSF1B;IKBKE
Positive Regulation of Proteolysis (GO:0045862)	1952-04-01	0.0186329	0.0732548	0	0	4.2121	16.7761	IL1B;TNFRSF1B;TNF;CTSC
Macrophage Activation Involved in Immune Response (GO:0002281)	2025-11-02	0.0186584	0.0732548	0	0	11.1968	44.5796	TYROBP;SYK
Mast Cell Mediated Immunity (GO:0002448)	2025-11-02	0.0186584	0.0732548	0	0	11.1968	44.5796	MILR1;PIK3CG
Negative Regulation of Alpha-Beta T Cell Activation (GO:0046636)	2025-11-02	0.0186584	0.0732548	0	0	11.1968	44.5796	LGALS3;TNFRSF14
Negative Regulation of Leukocyte Apoptotic Process (GO:2000107)	2025-11-02	0.0186584	0.0732548	0	0	11.1968	44.5796	IRF7;HCLS1
Negative Regulation of Response to Cytokine Stimulus (GO:0060761)	2025-11-02	0.0186584	0.0732548	0	0	11.1968	44.5796	PTPRC;IRAK3
Positive Regulation of T Cell Chemotaxis (GO:0010820)	2025-11-02	0.0186584	0.0732548	0	0	11.1968	44.5796	CCL5;CXCL13
Regulation of Cell Activation (GO:0050865)	2025-11-02	0.0186584	0.0732548	0	0	11.1968	44.5796	FCER1G;SYK
B Cell Differentiation (GO:0030183)	1953-04-01	0.0198519	0.0777609	0	0	4.12593	16.1714	CD79B;CD79A;PTPRC;BLNK
Cell Surface Toll-Like Receptor Signaling Pathway (GO:0140895)	1930-03-01	0.0203698	0.0794234	0	0	5.60767	21.8346	LGALS9;PIK3AP1;TLR2
Positive Regulation of Nitric Oxide Biosynthetic Process (GO:0045429)	1930-03-01	0.0203698	0.0794234	0	0	5.60767	21.8346	CLEC7A;IL1B;TNF
Regulation of Cell Adhesion (GO:0030155)	7/142	0.0217646	0.084253	0	0	2.62959	10.0647	LYN;CCL5;RAC2;PLAUR;CYTIP;TNF;PIK3CG
Positive Regulation of Cellular Component Organization (GO:0051130)	6/111	0.0218955	0.084253	0	0	2.89484	11.0626	LGALS3;SYK;CLEC7A;IL1B;TNF;RUNX1
Regulation of Leukocyte Adhesion to Vascular Endothelial Cell (GO:1904994)	2025-12-02	0.022104	0.084253	0	0	10.0766	38.412	ITGB2;TNF
Regulation of Transferase Activity (GO:0051338)	2025-12-02	0.022104	0.084253	0	0	10.0766	38.412	NLRC5;SLAMF8
Regulation of Transforming Growth Factor Beta Production (GO:0071634)	2025-12-02	0.022104	0.084253	0	0	10.0766	38.412	SERPINF2;LGALS9
Positive Regulation of CD4-positive, Alpha-Beta T Cell Activation (GO:2000516)	2025-12-02	0.022104	0.084253	0	0	10.0766	38.412	NCKAP1L;LGALS9
Positive Regulation of T-helper 1 Type Immune Response (GO:0002827)	2025-12-02	0.022104	0.084253	0	0	10.0766	38.412	IL1B;SLC11A1
Positive Regulation of Granulocyte Macrophage Colony-Stimulating Factor Production (GO:0032725)	2025-12-02	0.022104	0.084253	0	0	10.0766	38.412	IL1B;TLR9
Positive Regulation of Neuroinflammatory Response (GO:0150078)	2025-12-02	0.022104	0.084253	0	0	10.0766	38.412	IL1B;TNF
Positive Regulation of Protein Localization to Cell Surface (GO:2000010)	2025-12-02	0.022104	0.084253	0	0	10.0766	38.412	TYROBP;TNF
Intracellular pH Reduction (GO:0051452)	1931-03-01	0.0222328	0.0843657	0	0	5.40712	20.5805	RAB20;SLC11A1;SLAMF8
Negative Regulation of MAP Kinase Activity (GO:0043407)	1931-03-01	0.0222328	0.0843657	0	0	5.40712	20.5805	LYN;IL1B;IRAK3
Protein Homooligomerization (GO:0051260)	7/143	0.0225155	0.085248	0	0	2.61012	9.90163	PYCARD;GBP5;STEAP4;NLRP3;KCNN4;B2M;CARD11
Receptor Internalization (GO:0031623)	1956-04-01	0.0237992	0.089908	0	0	3.8873	14.5311	FCER1G;SYK;ITGB2;MX1
B Cell Activation Involved in Immune Response (GO:0002312)	1932-03-01	0.0241857	0.0909639	0	0	5.22041	19.4303	CD19;CD180;FCGR2B
Regulation of Macrophage Derived Foam Cell Differentiation (GO:0010743)	1932-03-01	0.0241857	0.0909639	0	0	5.22041	19.4303	MSR1;IL1B;TNF
Myeloid Cell Differentiation (GO:0030099)	1957-04-01	0.025213	0.0944098	0	0	3.81376	14.0361	LYN;SPI1;HCLS1;RUNX1
Negative Regulation of Response to Stimulus (GO:0048585)	1957-04-01	0.025213	0.0944098	0	0	3.81376	14.0361	LYN;CLEC12A;PDCD1;FCGR2B
Regulation of JNK Cascade (GO:0046328)	6/115	0.0255249	0.0946921	0	0	2.78804	10.2268	PYCARD;IL1B;SERPINF2;TLR9;FCGR2B;TNF
Protein-Containing Complex Assembly (GO:0065003)	12/323	0.0257719	0.0946921	0	0	1.96469	7.18776	CD74;DNAAF3;BIN2;STING1;CASP4;IL2RB;WAS;NCKAP1L;CYBA;ASB2;FERMT3;JCHAIN
Regulation of Humoral Immune Response (GO:0002920)	2013-02-01	0.0257897	0.0946921	0	0	9.16008	33.5056	CXCL13;FCGR2B
Response to UV-A (GO:0070141)	2013-02-01	0.0257897	0.0946921	0	0	9.16008	33.5056	MMP12;TIMP1
Mature B Cell Differentiation Involved in Immune Response (GO:0002313)	2013-02-01	0.0257897	0.0946921	0	0	9.16008	33.5056	POU2AF1;FCGR2B
Myeloid Dendritic Cell Activation (GO:0001773)	2013-02-01	0.0257897	0.0946921	0	0	9.16008	33.5056	PYCARD;DOCK2
Positive Regulation of T-helper 17 Type Immune Response (GO:2000318)	2013-02-01	0.0257897	0.0946921	0	0	9.16008	33.5056	CLEC7A;NFKBIZ
Positive Regulation of Heterotypic Cell-Cell Adhesion (GO:0034116)	2013-02-01	0.0257897	0.0946921	0	0	9.16008	33.5056	IL1B;TNF
Positive Regulation of Type 2 Immune Response (GO:0002830)	2013-02-01	0.0257897	0.0946921	0	0	9.16008	33.5056	CD86;NLRP3
Negative Regulation of Lipid Metabolic Process (GO:0045833)	1933-03-01	0.0262283	0.0960949	0	0	5.04613	18.3726	HCAR2;IL1B;TNF
Regulation of Response to Biotic Stimulus (GO:0002831)	1934-03-01	0.0283604	0.103239	0	0	4.88311	17.3974	FGR;FCGR2B;BIRC3
Negative Regulation of Endocytosis (GO:0045806)	1934-03-01	0.0283604	0.103239	0	0	4.88311	17.3974	LGALS3;FCGR2B;TLR2
Positive Regulation of Establishment of Protein Localization (GO:1904951)	1934-03-01	0.0283604	0.103239	0	0	4.88311	17.3974	ITGAM;ITGB2;TNF
T Cell Receptor Signaling Pathway (GO:0050852)	1988-05-01	0.0291461	0.105866	0	0	3.04732	10.7736	PTPRC;THEMIS2;NFKBIZ;BTK;LCP2
Regulation of Immune Effector Process (GO:0002697)	2014-02-01	0.0297048	0.105866	0	0	8.39632	29.5252	IRF4;FCGR2B
Regulation of Leukocyte Activation (GO:0002694)	2014-02-01	0.0297048	0.105866	0	0	8.39632	29.5252	LYN;CD74
Regulation of Leukocyte Migration (GO:0002685)	2014-02-01	0.0297048	0.105866	0	0	8.39632	29.5252	RAC2;NCKAP1L
Regulation of Trophoblast Cell Migration (GO:1901163)	2014-02-01	0.0297048	0.105866	0	0	8.39632	29.5252	ARHGDIB;TIMP1
Negative Regulation by Host of Viral Process (GO:0044793)	2014-02-01	0.0297048	0.105866	0	0	8.39632	29.5252	CCL8;PTX3
Negative Regulation of ATP-dependent Activity (GO:0032780)	2014-02-01	0.0297048	0.105866	0	0	8.39632	29.5252	TLR9;TNNI3
Negative Regulation of Toll-Like Receptor Signaling Pathway (GO:0034122)	2014-02-01	0.0297048	0.105866	0	0	8.39632	29.5252	IRAK3;CD300LF
Positive Regulation of T Cell Receptor Signaling Pathway (GO:0050862)	2014-02-01	0.0297048	0.105866	0	0	8.39632	29.5252	KCNN4;CARD11
Positive Regulation of Macrophage Chemotaxis (GO:0010759)	2014-02-01	0.0297048	0.105866	0	0	8.39632	29.5252	CCL5;CCL2
Regulation of Interleukin-17 Production (GO:0032660)	1935-03-01	0.0305817	0.108085	0	0	4.73027	16.4961	NCKAP1L;SLAMF6;LY9
Regulation of p38MAPK Cascade (GO:1900744)	1935-03-01	0.0305817	0.108085	0	0	4.73027	16.4961	SPI1;IL1B;LGALS9
Intracellular Receptor Signaling Pathway (GO:0030522)	1935-03-01	0.0305817	0.108085	0	0	4.73027	16.4961	TRAF3IP3;STING1;IRF7
Negative Regulation of Myeloid Leukocyte Differentiation (GO:0002762)	1935-03-01	0.0305817	0.108085	0	0	4.73027	16.4961	CCL3;RUNX1;C1QC
Regulation of Reactive Oxygen Species Metabolic Process (GO:2000377)	1961-04-01	0.0313667	0.110629	0	0	3.5454	12.2742	HVCN1;RAC2;ACOD1;TNF
Enzyme-Linked Receptor Protein Signaling Pathway (GO:0007167)	6/121	0.0316858	0.111332	0	0	2.64176	9.11907	LYN;FGR;HCK;CD4;BLNK;LCP2
Establishment of Protein Localization to Organelle (GO:0072594)	1990-05-01	0.0316969	0.111332	0	0	2.97531	10.2694	MMP12;SYK;NEURL3;BCL3;CD68
Negative Regulation of DNA-binding Transcription Factor Activity (GO:0043433)	6/122	0.0327987	0.114965	0	0	2.61885	8.94958	PYCARD;SPI1;ADORA3;BCL3;NLRC5;IRAK3
Positive Regulation of Release of Sequestered Calcium Ion Into Cytosol (GO:0051281)	1936-03-01	0.0328919	0.115054	0	0	4.58669	15.6614	CXCL10;P2RY6;CD19
Calcium-Mediated Signaling (GO:0019722)	1991-05-01	0.033023	0.115275	0	0	2.94057	10.0289	C3AR1;BTK;CCL3;TNNI3;FPR2
Regulation of Interleukin-13 Production (GO:0032656)	2015-02-01	0.033839	0.117401	0	0	7.75005	26.2428	IRF4;LGALS9
Dendritic Cell Chemotaxis (GO:0002407)	2015-02-01	0.033839	0.117401	0	0	7.75005	26.2428	CCL5;PIK3CG
Negative Regulation of Immune Effector Process (GO:0002698)	2015-02-01	0.033839	0.117401	0	0	7.75005	26.2428	LGALS3;SLAMF8
Regulation of Small GTPase Mediated Signal Transduction (GO:0051056)	7/157	0.0349653	0.121061	0	0	2.36481	7.93015	ARHGAP9;ARHGAP30;ARHGDIB;TAGAP;DOCK2;VAV1;ARHGAP4
Actin Filament Organization (GO:0007015)	7/158	0.0359991	0.124387	0	0	2.34903	7.80878	RAC2;WAS;RHOH;HCLS1;AIF1;MYO1F;MYO1G
Positive Regulation of Phosphorylation (GO:0042327)	1994-05-01	0.0372065	0.128298	0	0	2.84101	9.35053	C3;CD74;CD4;PLAUR;TNF
Regulation of Protein-Containing Complex Assembly (GO:0043254)	6/126	0.0375029	0.129045	0	0	2.53104	8.31025	LGALS3;HCK;SYK;CLEC7A;TNF;GFAP
Regulation of Erythrocyte Differentiation (GO:0045646)	1938-03-01	0.0377767	0.129045	0	0	4.32415	14.1662	LYN;SPI1;NCKAP1L
Regulation of Establishment of Endothelial Barrier (GO:1903140)	2016-02-01	0.0381823	0.129045	0	0	7.19611	23.4981	IL1B;TNF
Regulation of Fibrinolysis (GO:0051917)	2016-02-01	0.0381823	0.129045	0	0	7.19611	23.4981	SERPINF2;PLAUR
T Cell Homeostasis (GO:0043029)	2016-02-01	0.0381823	0.129045	0	0	7.19611	23.4981	LGALS3;NCKAP1L
Antifungal Innate Immune Response (GO:0061760)	2016-02-01	0.0381823	0.129045	0	0	7.19611	23.4981	CLEC4D;CLEC7A
Negative Regulation of Cytokine Production Involved in Immune Response (GO:0002719)	2016-02-01	0.0381823	0.129045	0	0	7.19611	23.4981	IRAK3;TNF
Negative Regulation of Interleukin-10 Production (GO:0032693)	2016-02-01	0.0381823	0.129045	0	0	7.19611	23.4981	TYROBP;FCGR2B
Negative Regulation of Protein Processing (GO:0010955)	2016-02-01	0.0381823	0.129045	0	0	7.19611	23.4981	CTSZ;SERPINF2
Positive Regulation of Collagen Biosynthetic Process (GO:0032967)	2016-02-01	0.0381823	0.129045	0	0	7.19611	23.4981	SERPINF2;RUNX1
Apoptotic Process (GO:0006915)	9/232	0.0393679	0.132789	0	0	2.04815	6.62537	PYCARD;IL1A;IL1B;ITGB2;CASP4;MX1;NLRP3;PDCD1;TLR2
Regulation of Metal Ion Transport (GO:0010959)	1939-03-01	0.0403501	0.13503	0	0	4.20382	13.495	CD4;IL16;B2M
Negative Regulation of T Cell Proliferation (GO:0042130)	1939-03-01	0.0403501	0.13503	0	0	4.20382	13.495	CD86;TNFRSF14;LGALS9
Phosphatidylinositol 3-Kinase/Protein Kinase B Signal Transduction (GO:0043491)	1939-03-01	0.0403501	0.13503	0	0	4.20382	13.495	LRP2;PIK3CG;PIK3R5
Positive Regulation of Neuron Apoptotic Process (GO:0043525)	1939-03-01	0.0403501	0.13503	0	0	4.20382	13.495	CASP4;CCL3;TNF
Negative Regulation of Cytokine-Mediated Signaling Pathway (GO:0001960)	1967-04-01	0.0421141	0.13941	0	0	3.20676	10.157	IL1RN;PTPRC;NLRC5;IRAK3
Lymphocyte Mediated Immunity (GO:0002449)	2017-02-01	0.0427249	0.13941	0	0	6.71602	21.1754	TYROBP;MYO1G
Lymphocyte Migration (GO:0072676)	2017-02-01	0.0427249	0.13941	0	0	6.71602	21.1754	CCL3;MYO1G
Negative Regulation of T Cell Mediated Immunity (GO:0002710)	2017-02-01	0.0427249	0.13941	0	0	6.71602	21.1754	PTPRC;PDCD1
Negative Regulation of Receptor Signaling Pathway via JAK-STAT (GO:0046426)	2017-02-01	0.0427249	0.13941	0	0	6.71602	21.1754	PTPRC;BCL3
Negative Regulation of Receptor Signaling Pathway via STAT (GO:1904893)	2017-02-01	0.0427249	0.13941	0	0	6.71602	21.1754	PTPRC;BCL3
Positive Chemotaxis (GO:0050918)	2017-02-01	0.0427249	0.13941	0	0	6.71602	21.1754	LGALS3;FPR2
Positive Regulation of Collagen Metabolic Process (GO:0010714)	2017-02-01	0.0427249	0.13941	0	0	6.71602	21.1754	SERPINF2;RUNX1
Positive Regulation of Leukocyte Adhesion to Vascular Endothelial Cell (GO:1904996)	2017-02-01	0.0427249	0.13941	0	0	6.71602	21.1754	ITGB2;TNF
Positive Regulation of Leukocyte Proliferation (GO:0070665)	2017-02-01	0.0427249	0.13941	0	0	6.71602	21.1754	LYN;CSF2RB
Positive Regulation of Smooth Muscle Cell Migration (GO:0014911)	2017-02-01	0.0427249	0.13941	0	0	6.71602	21.1754	CCL5;AIF1
Protein Autoprocessing (GO:0016540)	2017-02-01	0.0427249	0.13941	0	0	6.71602	21.1754	FAM111A;CASP4
Regulation of D-glucose Transmembrane Transport (GO:0010827)	2017-02-01	0.0427249	0.13941	0	0	6.71602	21.1754	C3;IL1B
Positive Regulation of Protein Modification Process (GO:0031401)	1998-05-01	0.0432689	0.140914	0	0	2.71826	8.5362	C3;CD74;CD4;PLAUR;TNF
Visual System Development (GO:0150063)	1941-03-01	0.0457552	0.148443	0	0	3.98216	12.2828	C3;C1QA;ITGAM
Positive Regulation of Actin Filament Polymerization (GO:0030838)	1941-03-01	0.0457552	0.148443	0	0	3.98216	12.2828	PYCARD;HCK;NCKAP1L
Regulation of Cytoplasmic Pattern Recognition Receptor Signaling Pathway (GO:0039531)	2018-02-01	0.0474575	0.151936	0	0	6.29595	19.1896	BTK;BIRC3
Regulation of Oxidoreductase Activity (GO:0051341)	2018-02-01	0.0474575	0.151936	0	0	6.29595	19.1896	IL1B;SLAMF8
Regulation of Protein-Containing Complex Disassembly (GO:0043244)	2018-02-01	0.0474575	0.151936	0	0	6.29595	19.1896	IRAK3;TNF
Negative Regulation of Reproductive Process (GO:2000242)	2018-02-01	0.0474575	0.151936	0	0	6.29595	19.1896	ARHGDIB;TIMP1
Neuron Maturation (GO:0042551)	2018-02-01	0.0474575	0.151936	0	0	6.29595	19.1896	C3;C1QA
Positive Regulation of Homotypic Cell-Cell Adhesion (GO:0034112)	2018-02-01	0.0474575	0.151936	0	0	6.29595	19.1896	CCL5;PLAUR
Regulation of Acute Inflammatory Response (GO:0002673)	2018-02-01	0.0474575	0.151936	0	0	6.29595	19.1896	NLRP3;OSMR
Negative Regulation of Apoptotic Process (GO:0043066)	15/475	0.0476538	0.152277	0	0	1.6607	5.05483	CD74;HPN;PLAUR;LRP2;TNF;ICAM1;HCK;CLEC5A;BCL3;IL2RB;HCLS1;CCL2;NLRP3;NCKAP1L;BIRC3
Defense Response to Fungus (GO:0050832)	1942-03-01	0.0485853	0.154672	0	0	3.87986	11.7344	ZBP1;CLEC4D;CLEC7A
Lipid Catabolic Process (GO:0016042)	1942-03-01	0.0485853	0.154672	0	0	3.87986	11.7344	LIPH;PLBD1;AOAH
Cellular Response to Nitrogen Compound (GO:1901699)	7/169	0.0487165	0.1548	0	0	2.18829	6.61243	P2RY6;TYROBP;SYK;CASP4;FPR2;FCGR2B;ICAM1
Negative Regulation of Multicellular Organismal Process (GO:0051241)	9/243	0.0501582	0.159084	0	0	1.95077	5.83781	SPI1;SLC11A1;IL1B;HPN;ARHGDIB;SLAMF8;TIMP1;FCGR2B;TNF
Positive Regulation of Protein Phosphorylation (GO:0001934)	7/171	0.0512995	0.162127	0	0	2.16138	6.41945	C3;CD74;CD4;PTPRC;PLAUR;LCP2;TNF
Negative Regulation of mRNA Catabolic Process (GO:1902373)	1943-03-01	0.0514991	0.162127	0	0	3.78267	11.2201	APOBEC1;SLC11A1;TENT5C
Negative Regulation of Mitotic Cell Cycle Phase Transition (GO:1901991)	1943-03-01	0.0514991	0.162127	0	0	3.78267	11.2201	ZC3H12D;GPR132;CCL2
Positive Regulation of Monoatomic Ion Transport (GO:0043270)	1943-03-01	0.0514991	0.162127	0	0	3.78267	11.2201	CCL5;CCL4;CCL3
Response to Acidic pH (GO:0010447)	2019-02-01	0.052371	0.16306	0	0	5.9253	17.4761	GPR65;CTSS
Host-Mediated Suppression of Symbiont Invasion (GO:0046597)	2019-02-01	0.052371	0.16306	0	0	5.9253	17.4761	CD74;PTX3
Negative Regulation of Calcium Ion Transmembrane Transporter Activity (GO:1901020)	2019-02-01	0.052371	0.16306	0	0	5.9253	17.4761	GPR35;TLR9
Positive Regulation of calcineurin-NFAT Signaling Cascade (GO:0070886)	2019-02-01	0.052371	0.16306	0	0	5.9253	17.4761	CLEC7A;TNF
Positive Regulation of Calcineurin-Mediated Signaling (GO:0106058)	2019-02-01	0.052371	0.16306	0	0	5.9253	17.4761	CLEC7A;TNF
Positive Regulation of Cation Transmembrane Transport (GO:1904064)	2019-02-01	0.052371	0.16306	0	0	5.9253	17.4761	KCNN4;CTSS
Intracellular Monoatomic Cation Homeostasis (GO:0030003)	8/210	0.0548614	0.170502	0	0	2.00677	5.82555	CCL8;CCL7;SLC11A1;CCL5;CCL3;TNNI3;B2M;SLC39A4
Calcium Ion Homeostasis (GO:0055074)	5/105	0.0552278	0.171327	0	0	2.52707	7.31913	CCL8;CCL7;CCL5;CCL3;TNNI3
Regulation of Angiogenesis (GO:0045765)	8/211	0.0561018	0.173721	0	0	1.99678	5.75191	IL1A;CXCL10;IL1B;ITGAX;PTPN6;CXCL13;PIK3CG;RUNX1
Regulation of Collagen Biosynthetic Process (GO:0032965)	2020-02-01	0.0574564	0.174466	0	0	5.59583	15.9858	SERPINF2;RUNX1
Regulation of Granulocyte Chemotaxis (GO:0071622)	2020-02-01	0.0574564	0.174466	0	0	5.59583	15.9858	CCL5;CCL2
Regulation of Necroptotic Process (GO:0060544)	2020-02-01	0.0574564	0.174466	0	0	5.59583	15.9858	ZBP1;BIRC3
Interleukin-1-Mediated Signaling Pathway (GO:0070498)	2020-02-01	0.0574564	0.174466	0	0	5.59583	15.9858	IL1B;IRAK3
Positive Regulation of Ion Transmembrane Transporter Activity (GO:0032414)	2020-02-01	0.0574564	0.174466	0	0	5.59583	15.9858	CCL2;CTSS
Positive Regulation of Monooxygenase Activity (GO:0032770)	2020-02-01	0.0574564	0.174466	0	0	5.59583	15.9858	IL1B;TNF
Positive Regulation of Osteoclast Differentiation (GO:0045672)	2020-02-01	0.0574564	0.174466	0	0	5.59583	15.9858	TYROBP;TNF
Positive Regulation of Protein Targeting to Membrane (GO:0090314)	2020-02-01	0.0574564	0.174466	0	0	5.59583	15.9858	ITGAM;ITGB2
Positive Regulation of Release of Cytochrome C From Mitochondria (GO:0090200)	2020-02-01	0.0574564	0.174466	0	0	5.59583	15.9858	PYCARD;PLAUR
Regulation of Nitric Oxide Biosynthetic Process (GO:0045428)	1945-03-01	0.0575737	0.174466	0	0	3.60217	10.2831	CLEC7A;IL1B;TNF
Extracellular Matrix Disassembly (GO:0022617)	1945-03-01	0.0575737	0.174466	0	0	3.60217	10.2831	MMP12;HPN;CTSS
Positive Regulation of Calcium Ion Transmembrane Transport (GO:1904427)	1945-03-01	0.0575737	0.174466	0	0	3.60217	10.2831	CXCL10;P2RY6;CD19
Cell-Matrix Adhesion (GO:0007160)	5/107	0.0589617	0.178354	0	0	2.47727	7.01282	ITGAM;ITGB2;ITGAX;ITGAL;FERMT3
Positive Regulation of Protein Localization to Membrane (GO:1905477)	1976-04-01	0.0616612	0.186188	0	0	2.80462	7.81396	LGALS3;ITGAM;ITGB2;TNF
Sensory Perception of Pain (GO:0019233)	2021-02-01	0.0627053	0.188671	0	0	5.30104	14.6802	MMP12;CCL2
Intrinsic Apoptotic Signaling Pathway in Response to DNA Damage by P53 Class Mediator (GO:0042771)	2021-02-01	0.0627053	0.188671	0	0	5.30104	14.6802	PYCARD;BCL3
Protein Phosphorylation (GO:0006468)	12/373	0.0639085	0.191461	0	0	1.68819	4.64302	LYN;FGR;HCK;SYK;GMFG;BTK;ACOD1;CCL2;IRAK3;PTPN6;RUNX3;TLR2
Regulation of Endothelial Cell Apoptotic Process (GO:2000351)	1947-03-01	0.0639705	0.191461	0	0	3.43809	9.45245	CCL2;TNF;ICAM1
Positive Regulation of Pattern Recognition Receptor Signaling Pathway (GO:0062208)	1947-03-01	0.0639705	0.191461	0	0	3.43809	9.45245	TLR1;BTK;CYBA
Blood Circulation (GO:0008015)	1948-03-01	0.0672867	0.20068	0	0	3.36151	9.07203	CXCL10;C3AR1;TNNI3
Erythrocyte Differentiation (GO:0030218)	1948-03-01	0.0672867	0.20068	0	0	3.36151	9.07203	LYN;HCLS1;NCKAP1L
Positive Regulation of Interferon-Alpha Production (GO:0032727)	2022-02-01	0.0681093	0.202423	0	0	5.03573	13.5292	IRF7;TLR9
Positive Regulation of p38MAPK Cascade (GO:1900745)	2022-02-01	0.0681093	0.202423	0	0	5.03573	13.5292	SPI1;IL1B
Negative Regulation of Cellular Component Organization (GO:0051129)	1980-04-01	0.0716453	0.21256	0	0	2.65647	7.00252	LGALS3;CH25H;IRAK3;TNF
T-helper Cell Differentiation (GO:0042093)	2023-02-01	0.0736605	0.217401	0	0	4.79569	12.5085	ICOS;BATF
Positive Regulation of T Cell Cytokine Production (GO:0002726)	2023-02-01	0.0736605	0.217401	0	0	4.79569	12.5085	IL1B;NLRP3
Positive Regulation of Amyloid Precursor Protein Catabolic Process (GO:1902993)	2023-02-01	0.0736605	0.217401	0	0	4.79569	12.5085	LYN;TNF
Regulation of Tumor Necrosis Factor-Mediated Signaling Pathway (GO:0010803)	1950-03-01	0.0741485	0.218462	0	0	3.21814	8.37259	PYCARD;SYK;CASP4
Small GTPase-mediated Signal Transduction (GO:0007264)	7/188	0.0767153	0.225633	0	0	1.95666	5.02404	ARHGAP9;ARHGAP30;ARHGDIB;WAS;AIF1;VAV1;ARHGAP4
Blood Vessel Morphogenesis (GO:0048514)	1951-03-01	0.0776914	0.228109	0	0	3.15093	8.05067	SYK;SERPINF2;TNNI3
Adaptive Imm Resp Based on Som Recomb of Imm Rcptrs Built Frm IgSF Domains (GO:0002460)	2024-02-01	0.0793509	0.23218	0	0	4.57747	11.5987	EBI3;MYO1G
Positive Regulation of NLRP3 Inflammasome Complex Assembly (GO:1900227)	2024-02-01	0.0793509	0.23218	0	0	4.57747	11.5987	GBP5;BTK
Regulation of Protein Kinase Activity (GO:0045859)	1983-04-01	0.0796409	0.232493	0	0	2.5552	6.46523	FGR;CD4;PTPRC;LCP2
Cytoskeleton Organization (GO:0007010)	5/117	0.0797315	0.232493	0	0	2.25493	5.70292	CCL7;RAC2;CCL3;CCL2;ARHGAP4
Sensory Perception (GO:0007600)	1952-03-01	0.0813072	0.236277	0	0	3.08647	7.74556	MMP12;C5AR1;CCL2
Signal Transduction by P53 Class Mediator (GO:0072331)	1952-03-01	0.0813072	0.236277	0	0	3.08647	7.74556	PYCARD;BCL3;BATF
Positive Regulation of Epithelial Cell Proliferation (GO:0050679)	5/118	0.0819985	0.23788	0	0	2.23486	5.5895	TGM1;MMP12;C5AR1;HPN;TNF
Antibacterial Humoral Response (GO:0019731)	1953-03-01	0.0849945	0.241053	0	0	3.02459	7.45612	SLPI;B2M;JCHAIN
Regulation of Release of Sequestered Calcium Ion Into Cytosol (GO:0051279)	1953-03-01	0.0849945	0.241053	0	0	3.02459	7.45612	CXCL10;P2RY6;CD19
Regulation of Protein Processing (GO:0070613)	2025-02-01	0.0851731	0.241053	0	0	4.37823	10.7839	PLAUR;RUNX1
Regulation of Protein Targeting to Membrane (GO:0090313)	2025-02-01	0.0851731	0.241053	0	0	4.37823	10.7839	ITGAM;ITGB2
Response to Glucocorticoid (GO:0051384)	2025-02-01	0.0851731	0.241053	0	0	4.37823	10.7839	IL1RN;TNF
Negative Regulation of Interleukin-1 Beta Production (GO:0032691)	2025-02-01	0.0851731	0.241053	0	0	4.37823	10.7839	ELF4;NLRP3
Negative Regulation of Non-Canonical NF-kappaB Signal Transduction (GO:1901223)	2025-02-01	0.0851731	0.241053	0	0	4.37823	10.7839	SPI1;NLRP3
Positive Regulation of Interleukin-17 Production (GO:0032740)	2025-02-01	0.0851731	0.241053	0	0	4.37823	10.7839	SLAMF6;LY9
Receptor Clustering (GO:0043113)	2025-02-01	0.0851731	0.241053	0	0	4.37823	10.7839	ITGB2;ITGAL
Regulation of Smooth Muscle Cell Proliferation (GO:0048660)	1954-03-01	0.0887519	0.241053	0	0	2.96513	7.18128	CCL5;SERPINF2;TNF
Regulation of Platelet Aggregation (GO:0090330)	2026-02-01	0.0911198	0.241053	0	0	4.19559	10.0509	LYN;SYK
Cellular Response to Xenobiotic Stimulus (GO:0071466)	2026-02-01	0.0911198	0.241053	0	0	4.19559	10.0509	IL1B;VAV1
Myeloid Cell Development (GO:0061515)	2026-02-01	0.0911198	0.241053	0	0	4.19559	10.0509	NCKAP1L;TLR2
Positive Regulation of Nuclear Division (GO:0051785)	2026-02-01	0.0911198	0.241053	0	0	4.19559	10.0509	IL1A;IL1B
Regulation of Actin Polymerization or Depolymerization (GO:0008064)	2026-02-01	0.0911198	0.241053	0	0	4.19559	10.0509	WAS;HCLS1
Rho Protein Signal Transduction (GO:0007266)	1955-03-01	0.0925779	0.241053	0	0	2.90796	6.92009	ARHGDIB;WAS;ARHGAP4
Regulation of Peptide Hormone Secretion (GO:0090276)	1955-03-01	0.0925779	0.241053	0	0	2.90796	6.92009	IL1B;CCL5;TNF
Cell Surface Receptor Signaling Pathway via STAT (GO:0097696)	1955-03-01	0.0925779	0.241053	0	0	2.90796	6.92009	CCL5;CSF2RB;TNF
Protein-Containing Complex Organization (GO:0043933)	5/123	0.0938399	0.241053	0	0	2.13961	5.06267	CD74;IL2RB;WAS;NCKAP1L;JCHAIN
B Cell Chemotaxis (GO:0035754)	2025-05-01	0.0940107	0.241053	0	0	12.5673	29.7135	CXCL13
C-X-C Chemokine Receptor CXCR4 Signaling Pathway (GO:0038159)	2025-05-01	0.0940107	0.241053	0	0	12.5673	29.7135	LYN
NK T Cell Activation (GO:0051132)	2025-05-01	0.0940107	0.241053	0	0	12.5673	29.7135	ELF4
Regulation of Interleukin-1 Alpha Production (GO:0032650)	2025-05-01	0.0940107	0.241053	0	0	12.5673	29.7135	IL16
Toll Signaling Pathway (GO:0008063)	2025-05-01	0.0940107	0.241053	0	0	12.5673	29.7135	IRAK3
Regulation of Macrophage Apoptotic Process (GO:2000109)	2025-05-01	0.0940107	0.241053	0	0	12.5673	29.7135	IRF7
Alpha-Beta T Cell Differentiation (GO:0046632)	2025-05-01	0.0940107	0.241053	0	0	12.5673	29.7135	TNFSF8
Antibody-Dependent Cellular Cytotoxicity (GO:0001788)	2025-05-01	0.0940107	0.241053	0	0	12.5673	29.7135	FCGR2B
Regulation of Prostaglandin Biosynthetic Process (GO:0031392)	2025-05-01	0.0940107	0.241053	0	0	12.5673	29.7135	IL1B
Bradykinin Catabolic Process (GO:0010815)	2025-05-01	0.0940107	0.241053	0	0	12.5673	29.7135	MMP12
Regulation of Respiratory Burst Involved in Inflammatory Response (GO:0060264)	2025-05-01	0.0940107	0.241053	0	0	12.5673	29.7135	SLAMF8
Regulation of Vitamin D Biosynthetic Process (GO:0060556)	2025-05-01	0.0940107	0.241053	0	0	12.5673	29.7135	TNF
Response to Peptidoglycan (GO:0032494)	2025-05-01	0.0940107	0.241053	0	0	12.5673	29.7135	IRAK3
Secondary Heart Field Specification (GO:0003139)	2025-05-01	0.0940107	0.241053	0	0	12.5673	29.7135	LRP2
Type IIa Hypersensitivity (GO:0001794)	2025-05-01	0.0940107	0.241053	0	0	12.5673	29.7135	FCGR2B
Ventricular Compact Myocardium Morphogenesis (GO:0003223)	2025-05-01	0.0940107	0.241053	0	0	12.5673	29.7135	LRP2
Heart Field Specification (GO:0003128)	2025-05-01	0.0940107	0.241053	0	0	12.5673	29.7135	LRP2
Hyaluronan Biosynthetic Process (GO:0030213)	2025-05-01	0.0940107	0.241053	0	0	12.5673	29.7135	IL1B
Hydrogen Peroxide Biosynthetic Process (GO:0050665)	2025-05-01	0.0940107	0.241053	0	0	12.5673	29.7135	CYBA
Inflammatory Response to Wounding (GO:0090594)	2025-05-01	0.0940107	0.241053	0	0	12.5673	29.7135	TNF
Interleukin-5-Mediated Signaling Pathway (GO:0038043)	2025-05-01	0.0940107	0.241053	0	0	12.5673	29.7135	LYN
Leukocyte Apoptotic Process (GO:0071887)	2025-05-01	0.0940107	0.241053	0	0	12.5673	29.7135	HCAR2
Leukocyte Chemotaxis Involved in Inflammatory Response (GO:0002232)	2025-05-01	0.0940107	0.241053	0	0	12.5673	29.7135	SLAMF8
Membrane Raft Distribution (GO:0031580)	2025-05-01	0.0940107	0.241053	0	0	12.5673	29.7135	PTPRC
Negative Regulation of Arp2/3 Complex-Mediated Actin Nucleation (GO:0034316)	2025-05-01	0.0940107	0.241053	0	0	12.5673	29.7135	GMFG
Negative Regulation of CD4-positive, Alpha-Beta T Cell Proliferation (GO:2000562)	2025-05-01	0.0940107	0.241053	0	0	12.5673	29.7135	LGALS9
Negative Regulation of T Cell Migration (GO:2000405)	2025-05-01	0.0940107	0.241053	0	0	12.5673	29.7135	CD69
Negative Regulation of Macrophage Differentiation (GO:0045650)	2025-05-01	0.0940107	0.241053	0	0	12.5673	29.7135	C1QC
Negative Regulation of Monocyte Chemotaxis (GO:0090027)	2025-05-01	0.0940107	0.241053	0	0	12.5673	29.7135	SLAMF8
Negative Regulation of Morphogenesis of an Epithelium (GO:1905331)	2025-05-01	0.0940107	0.241053	0	0	12.5673	29.7135	TNF
Negative Regulation of Myeloid Cell Apoptotic Process (GO:0033033)	2025-05-01	0.0940107	0.241053	0	0	12.5673	29.7135	IRF7
Negative Regulation of Protein Localization to Chromatin (GO:0120186)	2025-05-01	0.0940107	0.241053	0	0	12.5673	29.7135	SPI1
Negative Regulation of Synapse Assembly (GO:0051964)	2025-05-01	0.0940107	0.241053	0	0	12.5673	29.7135	TLR2
Negative Regulation of Synapse Organization (GO:1905809)	2025-05-01	0.0940107	0.241053	0	0	12.5673	29.7135	TLR2
Negative Regulation of Toll-Like Receptor 2 Signaling Pathway (GO:0034136)	2025-05-01	0.0940107	0.241053	0	0	12.5673	29.7135	LYN
Negative Regulation of Viral Life Cycle (GO:1903901)	2025-05-01	0.0940107	0.241053	0	0	12.5673	29.7135	BST2
Neutrophil Extravasation (GO:0072672)	2025-05-01	0.0940107	0.241053	0	0	12.5673	29.7135	PIK3CG
Phagosome Acidification (GO:0090383)	2025-05-01	0.0940107	0.241053	0	0	12.5673	29.7135	SLAMF8
+ Reg of CD4-+, CD25-+, Alpha-Beta Regulatory T Cell Differentiation (GO:0032831)	2025-05-01	0.0940107	0.241053	0	0	12.5673	29.7135	LGALS9
Positive Regulation of NK T Cell Proliferation (GO:0051142)	2025-05-01	0.0940107	0.241053	0	0	12.5673	29.7135	RASAL3
Positive Regulation of T-helper 1 Cell Cytokine Production (GO:2000556)	2025-05-01	0.0940107	0.241053	0	0	12.5673	29.7135	IL1B
Positive Regulation of T-helper 2 Cell Differentiation (GO:0045630)	2025-05-01	0.0940107	0.241053	0	0	12.5673	29.7135	NLRP3
Positive Regulation of Antigen Processing and Presentation (GO:0002579)	2025-05-01	0.0940107	0.241053	0	0	12.5673	29.7135	SLC11A1
Positive Regulation of Cell Maturation (GO:1903431)	2025-05-01	0.0940107	0.241053	0	0	12.5673	29.7135	CLEC7A
Positive Regulation of Cell-Cell Adhesion Mediated by Integrin (GO:0033634)	2025-05-01	0.0940107	0.241053	0	0	12.5673	29.7135	CXCL13
Positive Regulation of Cholesterol Storage (GO:0010886)	2025-05-01	0.0940107	0.241053	0	0	12.5673	29.7135	MSR1
Positive Regulation of Dendritic Cell Antigen Processing and Presentation (GO:0002606)	2025-05-01	0.0940107	0.241053	0	0	12.5673	29.7135	SLC11A1
Positive Regulation of Fever Generation (GO:0031622)	2025-05-01	0.0940107	0.241053	0	0	12.5673	29.7135	TNF
Positive Regulation of Necroptotic Process (GO:0060545)	2025-05-01	0.0940107	0.241053	0	0	12.5673	29.7135	ZBP1
+ Reg of Nucleotide-Binding Domain, Leucine Rich Repeat Containing Receptor Sgnlng Pway (GO:0070426)	2025-05-01	0.0940107	0.241053	0	0	12.5673	29.7135	SLC15A3
Positive Regulation of Platelet-Derived Growth Factor Receptor Signaling Pathway (GO:0010641)	2025-05-01	0.0940107	0.241053	0	0	12.5673	29.7135	IL1B
Positive Regulation of Podosome Assembly (GO:0071803)	2025-05-01	0.0940107	0.241053	0	0	12.5673	29.7135	TNF
Positive Regulation of Programmed Necrotic Cell Death (GO:0062100)	2025-05-01	0.0940107	0.241053	0	0	12.5673	29.7135	ZBP1
Positive Regulation of Toll-Like Receptor 2 Signaling Pathway (GO:0034137)	2025-05-01	0.0940107	0.241053	0	0	12.5673	29.7135	TLR1
Receptor-Mediated Virion Attachment to Host Cell (GO:0046813)	2025-05-01	0.0940107	0.241053	0	0	12.5673	29.7135	ICAM1
Regulation of ATPase-coupled Calcium Transmembrane Transporter Activity (GO:1901894)	2025-05-01	0.0940107	0.241053	0	0	12.5673	29.7135	TLR9
Regulation of Fc Receptor Mediated Stimulatory Signaling Pathway (GO:0060368)	2025-05-01	0.0940107	0.241053	0	0	12.5673	29.7135	PTPRC
Regulation of T-helper 1 Cell Cytokine Production (GO:2000554)	2025-05-01	0.0940107	0.241053	0	0	12.5673	29.7135	IL1B
Regulation of Interferon-Alpha Production (GO:0032647)	2027-02-01	0.0971839	0.248067	0	0	4.02756	9.38884	IRF7;TLR9
Regulation of Myeloid Cell Differentiation (GO:0045637)	2027-02-01	0.0971839	0.248067	0	0	4.02756	9.38884	LYN;SPI1
Regulation of Reactive Oxygen Species Biosynthetic Process (GO:1903426)	2027-02-01	0.0971839	0.248067	0	0	4.02756	9.38884	HVCN1;CYBA
Protein Dephosphorylation (GO:0006470)	1990-04-01	0.0999218	0.254673	0	0	2.34637	5.40456	PTPN18;PTPRC;PTPN6;PTPN7
Calcium Ion Transport (GO:0006816)	5/126	0.101342	0.257907	0	0	2.08624	4.77594	CCL8;CCL5;CCL3;KCNN4;MCOLN2
Response to Zinc Ion (GO:0010043)	2028-02-01	0.103359	0.261862	0	0	3.87245	8.78873	HAAO;HVCN1
Toll-Like Receptor 4 Signaling Pathway (GO:0034142)	2028-02-01	0.103359	0.261862	0	0	3.87245	8.78873	LGALS9;PIK3AP1
Positive Regulation of G Protein-Coupled Receptor Signaling Pathway (GO:0045745)	2028-02-01	0.103359	0.261862	0	0	3.87245	8.78873	C3;CCL5
Negative Regulation of MAPK Cascade (GO:0043409)	5/127	0.103908	0.262862	0	0	2.06904	4.68482	LYN;PTPRC;IL1B;IRAK3;LAX1
Positive Regulation of Cell Adhesion (GO:0045785)	1992-04-01	0.106116	0.26805	0	0	2.29281	5.14328	SYK;CCL5;NCKAP1L;TNF
Protein Homotetramerization (GO:0051289)	1959-03-01	0.108538	0.268271	0	0	2.6997	5.99509	GBP5;KCNN4;B2M
Regulation of Neuron Apoptotic Process (GO:0043523)	5/129	0.109134	0.268271	0	0	2.03545	4.50889	CASP4;CCL3;CCL2;FCGR2B;TNF
Regulation of Epithelial Cell Proliferation (GO:0050678)	1993-04-01	0.109278	0.268271	0	0	2.26693	5.01868	C5AR1;HPN;B2M;RUNX3
Positive Regulation of Cellular Component Biogenesis (GO:0044089)	1993-04-01	0.109278	0.268271	0	0	2.26693	5.01868	LGALS3;SYK;CLEC7A;TNF
Response to Interferon-Beta (GO:0035456)	2029-02-01	0.109637	0.268271	0	0	3.72884	8.24289	BST2;IKBKE
Negative Regulation of Interleukin-1 Production (GO:0032692)	2029-02-01	0.109637	0.268271	0	0	3.72884	8.24289	ELF4;NLRP3
I-kappaB Phosphorylation (GO:0007252)	2025-06-01	0.111727	0.268271	0	0	10.0533	22.0338	TLR2
Regulation of Hepatocyte Proliferation (GO:2000345)	2025-06-01	0.111727	0.268271	0	0	10.0533	22.0338	HPN
Regulation of Interleukin-1-Mediated Signaling Pathway (GO:2000659)	2025-06-01	0.111727	0.268271	0	0	10.0533	22.0338	ZBP1
Regulation of Osteoclast Development (GO:2001204)	2025-06-01	0.111727	0.268271	0	0	10.0533	22.0338	TYROBP
Regulation of Superoxide Metabolic Process (GO:0090322)	2025-06-01	0.111727	0.268271	0	0	10.0533	22.0338	SYK
Regulation of Systemic Arterial Blood Pressure by Renin-Angiotensin (GO:0003081)	2025-06-01	0.111727	0.268271	0	0	10.0533	22.0338	SERPINF2
Regulation of Transforming Growth Factor Beta1 Production (GO:0032908)	2025-06-01	0.111727	0.268271	0	0	10.0533	22.0338	TYROBP
Cellular Response to Lipoteichoic Acid (GO:0071223)	2025-06-01	0.111727	0.268271	0	0	10.0533	22.0338	TLR2
Response to Lipoteichoic Acid (GO:0070391)	2025-06-01	0.111727	0.268271	0	0	10.0533	22.0338	TLR2
Copper Ion Import (GO:0015677)	2025-06-01	0.111727	0.268271	0	0	10.0533	22.0338	STEAP4
Delamination (GO:0060232)	2025-06-01	0.111727	0.268271	0	0	10.0533	22.0338	SPI1
Interleukin-27-Mediated Signaling Pathway (GO:0070106)	2025-06-01	0.111727	0.268271	0	0	10.0533	22.0338	MX1
Lymphoid Progenitor Cell Differentiation (GO:0002320)	2025-06-01	0.111727	0.268271	0	0	10.0533	22.0338	SPI1
Lysosomal Protein Catabolic Process (GO:1905146)	2025-06-01	0.111727	0.268271	0	0	10.0533	22.0338	CST7
- Reg of Adaptive Imm Resp Based on Som Recomb of Imm Rcptrs Built Frm IgSF Domains (GO:0002823)	2025-06-01	0.111727	0.268271	0	0	10.0533	22.0338	LGALS9
Negative Regulation of Leukocyte Migration (GO:0002686)	2025-06-01	0.111727	0.268271	0	0	10.0533	22.0338	SLAMF8
Negative Regulation of Membrane Protein Ectodomain Proteolysis (GO:0051045)	2025-06-01	0.111727	0.268271	0	0	10.0533	22.0338	TIMP1
- Reg of Nuclear-Transcribed mRNA Cat Proc, Nonsense-Mediated Decay (GO:2000623)	2025-06-01	0.111727	0.268271	0	0	10.0533	22.0338	APOBEC1
Negative Regulation of Plasminogen Activation (GO:0010757)	2025-06-01	0.111727	0.268271	0	0	10.0533	22.0338	SERPINF2
Osteoblast Development (GO:0002076)	2025-06-01	0.111727	0.268271	0	0	10.0533	22.0338	CLEC5A
Positive Regulation of TORC2 Signaling (GO:1904515)	2025-06-01	0.111727	0.268271	0	0	10.0533	22.0338	NCKAP1L
Positive Regulation of Hormone Metabolic Process (GO:0032352)	2025-06-01	0.111727	0.268271	0	0	10.0533	22.0338	HPN
Positive Regulation of Icosanoid Secretion (GO:0032305)	2025-06-01	0.111727	0.268271	0	0	10.0533	22.0338	IL1B
Positive Regulation of Protein Catabolic Process in the Vacuole (GO:1904352)	2025-06-01	0.111727	0.268271	0	0	10.0533	22.0338	LRP2
Regulation of MHC Class I Biosynthetic Process (GO:0045343)	2025-06-01	0.111727	0.268271	0	0	10.0533	22.0338	NLRC5
Regulation of NK T Cell Activation (GO:0051133)	2025-06-01	0.111727	0.268271	0	0	10.0533	22.0338	LGALS3
Regulation of NK T Cell Proliferation (GO:0051140)	2025-06-01	0.111727	0.268271	0	0	10.0533	22.0338	RASAL3
Regulation of T-helper Cell Differentiation (GO:0045622)	2025-06-01	0.111727	0.268271	0	0	10.0533	22.0338	IRF4
Regulation of Cell Adhesion Molecule Production (GO:0060353)	2025-06-01	0.111727	0.268271	0	0	10.0533	22.0338	IL1B
Heterotypic Cell-Cell Adhesion (GO:0034113)	1930-02-01	0.116014	0.278171	0	0	3.59548	7.74484	ITGB2;ITGAX
Negative Regulation of Canonical NF-kappaB Signal Transduction (GO:0043124)	1961-03-01	0.116891	0.27988	0	0	2.60634	5.59454	PYCARD;RHOH;IRAK3
Regulation of Macrophage Activation (GO:0043030)	1931-02-01	0.122481	0.289928	0	0	3.47132	7.28908	CD74;FCGR2B
Activation of GTPase Activity (GO:0090630)	1931-02-01	0.122481	0.289928	0	0	3.47132	7.28908	GPR65;CXCL13
Regulation of Protein Localization to Cell Surface (GO:2000008)	1931-02-01	0.122481	0.289928	0	0	3.47132	7.28908	TYROBP;TNF
Collagen Catabolic Process (GO:0030574)	1931-02-01	0.122481	0.289928	0	0	3.47132	7.28908	MMP12;CTSS
Natural Killer Cell Mediated Immunity (GO:0002228)	1931-02-01	0.122481	0.289928	0	0	3.47132	7.28908	TYROBP;VAV1
DNA Damage Response, Signal Transduction by P53 Class Mediator (GO:0030330)	1932-02-01	0.129034	0.289928	0	0	3.35544	6.87086	BCL3;BATF
Regulation of Extrinsic Apoptotic Signaling Pathway via Death Domain Receptors (GO:1902041)	1932-02-01	0.129034	0.289928	0	0	3.35544	6.87086	LGALS3;ICAM1
Regulation of Lamellipodium Assembly (GO:0010591)	1932-02-01	0.129034	0.289928	0	0	3.35544	6.87086	WAS;RAC2
Chondrocyte Differentiation (GO:0002062)	1932-02-01	0.129034	0.289928	0	0	3.35544	6.87086	RUNX3;RUNX1
Extrinsic Apoptotic Signaling Pathway via Death Domain Receptors (GO:0008625)	1932-02-01	0.129034	0.289928	0	0	3.35544	6.87086	SPI1;TNF
Negative Regulation of G1/S Transition of Mitotic Cell Cycle (GO:2000134)	1932-02-01	0.129034	0.289928	0	0	3.35544	6.87086	ZC3H12D;CCL2
Regulation of Endothelial Cell-Matrix Adhesion via Fibronectin (GO:1904904)	2025-07-01	0.129098	0.289928	0	0	8.37735	17.15	MMP12
Regulation of Extracellular Matrix Constituent Secretion (GO:0003330)	2025-07-01	0.129098	0.289928	0	0	8.37735	17.15	TNFRSF1B
GDP-mannose Metabolic Process (GO:0019673)	2025-07-01	0.129098	0.289928	0	0	8.37735	17.15	SLPI
L-tryptophan Metabolic Process (GO:0006568)	2025-07-01	0.129098	0.289928	0	0	8.37735	17.15	HAAO
Regulation of Leukocyte Proliferation (GO:0070663)	2025-07-01	0.129098	0.289928	0	0	8.37735	17.15	CSF2RB
T Follicular Helper Cell Differentiation (GO:0061470)	2025-07-01	0.129098	0.289928	0	0	8.37735	17.15	ICOS
Angiotensin Maturation (GO:0002003)	2025-07-01	0.129098	0.289928	0	0	8.37735	17.15	CTSZ
Regulation of Nucleotide-Binding Oligomerization Domain Containing 2 Signaling Pathway (GO:0070432)	2025-07-01	0.129098	0.289928	0	0	8.37735	17.15	SLC15A3
Cellular Response to Thyroid Hormone Stimulus (GO:0097067)	2025-07-01	0.129098	0.289928	0	0	8.37735	17.15	CTSS
Detection of Molecule of Bacterial Origin (GO:0032490)	2025-07-01	0.129098	0.289928	0	0	8.37735	17.15	TLR9
Natural Killer Cell Differentiation (GO:0001779)	2025-07-01	0.129098	0.289928	0	0	8.37735	17.15	PTPRC
Negative Regulation of Actin Nucleation (GO:0051126)	2025-07-01	0.129098	0.289928	0	0	8.37735	17.15	GMFG
Negative Regulation of Amyloid-Beta Clearance (GO:1900222)	2025-07-01	0.129098	0.289928	0	0	8.37735	17.15	TNF
Negative Regulation of Inflammatory Response to Wounding (GO:0106015)	2025-07-01	0.129098	0.289928	0	0	8.37735	17.15	PTPN6
Negative Regulation of Macrophage Migration (GO:1905522)	2025-07-01	0.129098	0.289928	0	0	8.37735	17.15	SLAMF8
Negative Regulation of Microglial Cell Activation (GO:1903979)	2025-07-01	0.129098	0.289928	0	0	8.37735	17.15	PTPRC
Negative Regulation of Voltage-Gated Calcium Channel Activity (GO:1901386)	2025-07-01	0.129098	0.289928	0	0	8.37735	17.15	GPR35
Neuron Projection Arborization (GO:0140058)	2025-07-01	0.129098	0.289928	0	0	8.37735	17.15	LRP2
Platelet Activating Factor Metabolic Process (GO:0046469)	2025-07-01	0.129098	0.289928	0	0	8.37735	17.15	LPCAT2
Positive Regulation of CD4-positive, Alpha-Beta T Cell Differentiation (GO:0043372)	2025-07-01	0.129098	0.289928	0	0	8.37735	17.15	NCKAP1L
Positive Regulation of Rac Protein Signal Transduction (GO:0035022)	2025-07-01	0.129098	0.289928	0	0	8.37735	17.15	PIK3CG
Positive Regulation of T-helper 2 Cell Cytokine Production (GO:2000553)	2025-07-01	0.129098	0.289928	0	0	8.37735	17.15	NLRP3
Positive Regulation of Dendritic Cell Chemotaxis (GO:2000510)	2025-07-01	0.129098	0.289928	0	0	8.37735	17.15	LGALS9
Positive Regulation of Dendritic Cell Cytokine Production (GO:0002732)	2025-07-01	0.129098	0.289928	0	0	8.37735	17.15	CLEC7A
Positive Regulation of Inositol Phosphate Biosynthetic Process (GO:0060732)	2025-07-01	0.129098	0.289928	0	0	8.37735	17.15	P2RY6
Positive Regulation of Lymphocyte Apoptotic Process (GO:0070230)	2025-07-01	0.129098	0.289928	0	0	8.37735	17.15	PDCD1
Positive Regulation of Myeloid Cell Apoptotic Process (GO:0033034)	2025-07-01	0.129098	0.289928	0	0	8.37735	17.15	HCAR2
Positive Regulation of Oligodendrocyte Differentiation (GO:0048714)	2025-07-01	0.129098	0.289928	0	0	8.37735	17.15	TNFRSF1B
Positive Regulation of Plasminogen Activation (GO:0010756)	2025-07-01	0.129098	0.289928	0	0	8.37735	17.15	HPN
Positive Regulation of Steroid Biosynthetic Process (GO:0010893)	2025-07-01	0.129098	0.289928	0	0	8.37735	17.15	TNF
Regulation of Angiotensin Levels in Blood (GO:0002002)	2025-07-01	0.129098	0.289928	0	0	8.37735	17.15	CTSZ
Regulation of Cellular Extravasation (GO:0002691)	2025-07-01	0.129098	0.289928	0	0	8.37735	17.15	ICAM1
Regulation of Chaperone-Mediated Autophagy (GO:1904714)	2025-07-01	0.129098	0.289928	0	0	8.37735	17.15	GFAP
Regulation of Protein Secretion (GO:0050708)	1999-04-01	0.129103	0.289928	0	0	2.12311	4.3463	IL1A;IL1B;CCL5;TNF
Positive Regulation of Cold-Induced Thermogenesis (GO:0120162)	1999-04-01	0.129103	0.289928	0	0	2.12311	4.3463	PLAC8;SYK;IRF4;LCN2
Positive Regulation of Protein Catabolic Process (GO:0045732)	1999-04-01	0.129103	0.289928	0	0	2.12311	4.3463	NEURL3;IL1B;TNFRSF1B;TNF
Negative Regulation of Intracellular Signal Transduction (GO:1902532)	9/297	0.129733	0.290485	0	0	1.58058	3.22797	LYN;PYCARD;SPI1;PLAUR;RHOH;NLRP3;IRAK3;LAX1;CD22
Positive Regulation of Binding (GO:0051099)	1964-03-01	0.129851	0.290485	0	0	2.47778	5.05805	STING1;PLAUR;B2M
Supramolecular Fiber Organization (GO:0097435)	10/339	0.129864	0.290485	0	0	1.53811	3.13969	ADAMTS14;SERPINF2;RAC2;RHOH;HCLS1;KIF2C;B2M;MYO1F;GFAP;MYO1G
Positive Regulation of Signal Transduction (GO:0009967)	8/256	0.130445	0.291402	0	0	1.63067	3.32136	C3;CD74;PTPRC;IL1B;CCL5;CD180;LY86;TLR2
Negative Regulation of Programmed Cell Death (GO:0043069)	11/382	0.130819	0.291853	0	0	1.50105	3.05305	HCK;CD74;HPN;CLEC5A;BCL3;IL2RB;PLAUR;NLRP3;NCKAP1L;LRP2;BIRC3
Phosphorylation (GO:0016310)	9/298	0.131625	0.293266	0	0	1.57503	3.19384	LYN;FGR;HCK;SYK;GMFG;BTK;CCL2;IRAK3;RUNX3
Regulation of Extrinsic Apoptotic Signaling Pathway (GO:2001236)	1965-03-01	0.134279	0.298399	0	0	2.43769	4.89447	PYCARD;LGALS3;TNF
Regulation of Phosphorylation (GO:0042325)	1965-03-01	0.134279	0.298399	0	0	2.43769	4.89447	LYN;NLRC5;SLAMF8
Cortical Cytoskeleton Organization (GO:0030865)	1933-02-01	0.135667	0.299914	0	0	3.24704	6.48612	RAC2;NCKAP1L
Ventricular Cardiac Muscle Tissue Morphogenesis (GO:0055010)	1933-02-01	0.135667	0.299914	0	0	3.24704	6.48612	TNNI3;LRP2
Regulation of Activated T Cell Proliferation (GO:0046006)	1933-02-01	0.135667	0.299914	0	0	3.24704	6.48612	PYCARD;LGALS9
Regulation of calcineurin-NFAT Signaling Cascade (GO:0070884)	1933-02-01	0.135667	0.299914	0	0	3.24704	6.48612	CLEC7A;TNF
Negative Regulation of Cell Motility (GO:2000146)	5/139	0.137105	0.302699	0	0	1.88259	3.74072	BST2;CD74;ADORA3;WAS;ARHGAP4
Positive Regulation of MAP Kinase Activity (GO:0043406)	1966-03-01	0.13876	0.305955	0	0	2.39887	4.7378	TNF;PIK3CG;PIK3R5
Intracellular Calcium Ion Homeostasis (GO:0006874)	5/140	0.140062	0.307452	0	0	1.86855	3.67294	CCL8;CCL7;CCL5;CCL3;TNNI3
Metal Ion Transport (GO:0030001)	6/180	0.142043	0.307452	0	0	1.74071	3.39721	CCL8;SLC11A1;CCL5;CCL3;LRP2;KCNN4
Cellular Response to Osmotic Stress (GO:0071470)	1934-02-01	0.142374	0.307452	0	0	3.1454	6.13134	PYCARD;NLRP3
Response to Exogenous dsRNA (GO:0043330)	1934-02-01	0.142374	0.307452	0	0	3.1454	6.13134	STING1;IRAK3
Regulation of Cardiac Muscle Contraction (GO:0055117)	1934-02-01	0.142374	0.307452	0	0	3.1454	6.13134	TNNI3;PIK3CG
Regulation of Gap Junction Assembly (GO:1903596)	2025-08-01	0.14613	0.307452	0	0	7.18022	13.8094	IL1B
TRAIL-activated Apoptotic Signaling Pathway (GO:0036462)	2025-08-01	0.14613	0.307452	0	0	7.18022	13.8094	SPI1
Regulation of Morphogenesis of an Epithelium (GO:1905330)	2025-08-01	0.14613	0.307452	0	0	7.18022	13.8094	CXCL10
Regulation of Myeloid Leukocyte Differentiation (GO:0002761)	2025-08-01	0.14613	0.307452	0	0	7.18022	13.8094	IRF7
Regulation of Protein Localization to Chromatin (GO:1905634)	2025-08-01	0.14613	0.307452	0	0	7.18022	13.8094	SPI1
Bone Resorption (GO:0045453)	2025-08-01	0.14613	0.307452	0	0	7.18022	13.8094	ACP5
Cellular Response to Purine-Containing Compound (GO:0071415)	2025-08-01	0.14613	0.307452	0	0	7.18022	13.8094	P2RY6
Response to Leptin (GO:0044321)	2025-08-01	0.14613	0.307452	0	0	7.18022	13.8094	LRP2
Cobalamin Transport (GO:0015889)	2025-08-01	0.14613	0.307452	0	0	7.18022	13.8094	LRP2
Cytochrome Complex Assembly (GO:0017004)	2025-08-01	0.14613	0.307452	0	0	7.18022	13.8094	CYBA
Dicarboxylic Acid Biosynthetic Process (GO:0043650)	2025-08-01	0.14613	0.307452	0	0	7.18022	13.8094	HAAO
Sphingosine-1-Phosphate Receptor Signaling Pathway (GO:0003376)	2025-08-01	0.14613	0.307452	0	0	7.18022	13.8094	PIK3CG
Endosome to Melanosome Transport (GO:0035646)	2025-08-01	0.14613	0.307452	0	0	7.18022	13.8094	RAB32
Endosome to Pigment Granule Transport (GO:0043485)	2025-08-01	0.14613	0.307452	0	0	7.18022	13.8094	RAB32
Synaptic Vesicle Fusion to Presynaptic Active Zone Membrane (GO:0031629)	2025-08-01	0.14613	0.307452	0	0	7.18022	13.8094	STX11
Zinc Ion Import Across Plasma Membrane (GO:0071578)	2025-08-01	0.14613	0.307452	0	0	7.18022	13.8094	SLC39A4
Immune Response-Inhibiting Cell Surface Receptor Signaling Pathway (GO:0002767)	2025-08-01	0.14613	0.307452	0	0	7.18022	13.8094	LYN
Integrin Activation (GO:0033622)	2025-08-01	0.14613	0.307452	0	0	7.18022	13.8094	FERMT3
Manganese Ion Transport (GO:0006828)	2025-08-01	0.14613	0.307452	0	0	7.18022	13.8094	SLC11A1
Negative Regulation of T Cell Apoptotic Process (GO:0070233)	2025-08-01	0.14613	0.307452	0	0	7.18022	13.8094	CCL5
Negative Regulation of Humoral Immune Response Mediated by Circulating Immunoglobulin (GO:0002924)	2025-08-01	0.14613	0.307452	0	0	7.18022	13.8094	FCGR2B
Negative Regulation of Leukocyte Proliferation (GO:0070664)	2025-08-01	0.14613	0.307452	0	0	7.18022	13.8094	LYN
Negative Regulation of Transforming Growth Factor Beta Production (GO:0071635)	2025-08-01	0.14613	0.307452	0	0	7.18022	13.8094	TYROBP
Positive Regulation of NK T Cell Activation (GO:0051135)	2025-08-01	0.14613	0.307452	0	0	7.18022	13.8094	RASAL3
Positive Regulation of Chemokine (C-X-C Motif) Ligand 2 Production (GO:2000343)	2025-08-01	0.14613	0.307452	0	0	7.18022	13.8094	TNF
Positive Regulation of Epithelial Cell Proliferation Involved in Wound Healing (GO:0060054)	2025-08-01	0.14613	0.307452	0	0	7.18022	13.8094	MMP12
Protein Catabolic Process in the Vacuole (GO:0007039)	2025-08-01	0.14613	0.307452	0	0	7.18022	13.8094	CST7
protein-DNA Covalent Cross-Linking Repair (GO:0106300)	2025-08-01	0.14613	0.307452	0	0	7.18022	13.8094	FAM111A
Reactive Oxygen Species Biosynthetic Process (GO:1903409)	2025-08-01	0.14613	0.307452	0	0	7.18022	13.8094	CYBA
Reelin-Mediated Signaling Pathway (GO:0038026)	2025-08-01	0.14613	0.307452	0	0	7.18022	13.8094	DNAAF3
Regulation of CD4-positive, Alpha-Beta T Cell Proliferation (GO:2000561)	2025-08-01	0.14613	0.307452	0	0	7.18022	13.8094	LGALS9
Regulation of Cell Killing (GO:0031341)	2025-08-01	0.14613	0.307452	0	0	7.18022	13.8094	ICAM1
Regulation of Vasculature Development (GO:1901342)	1935-02-01	0.149149	0.312257	0	0	3.04993	5.80345	CXCL13;PIK3CG
Platelet Aggregation (GO:0070527)	1935-02-01	0.149149	0.312257	0	0	3.04993	5.80345	PIK3CG;FERMT3
Positive Regulation of Cytokine Production Involved in Immune Response (GO:0002720)	1935-02-01	0.149149	0.312257	0	0	3.04993	5.80345	CLEC7A;TNFRSF14
Positive Regulation of Mitotic Nuclear Division (GO:0045840)	1935-02-01	0.149149	0.312257	0	0	3.04993	5.80345	IL1A;IL1B
Regulation of Apoptotic Process (GO:0042981)	18/704	0.150226	0.314125	0	0	1.33116	2.52336	ZBP1;CD74;HPN;PLAUR;LRP2;TNF;IKZF3;PYCARD;CXCL10;LGALS3;HCK;CLEC5A;BCL3;IL2RB;NLRP3;NCKAP1L;PTPN6;BIRC3
Negative Regulation of Cell Migration (GO:0030336)	6/184	0.152672	0.318849	0	0	1.70124	3.19742	BST2;CD74;ADORA3;ARHGDIB;TIMP1;ARHGAP4
Regulation of Natural Killer Cell Mediated Cytotoxicity (GO:0042269)	1936-02-01	0.155988	0.324576	0	0	2.96008	5.49976	SLAMF6;LGALS9
Negative Regulation of Cell Cycle G1/S Phase Transition (GO:1902807)	1936-02-01	0.155988	0.324576	0	0	2.96008	5.49976	ZC3H12D;CCL2
Positive Regulation of Immune Effector Process (GO:0002699)	1936-02-01	0.155988	0.324576	0	0	2.96008	5.49976	IL1B;LGALS9
Dephosphorylation (GO:0016311)	4/107	0.157645	0.325769	0	0	1.9574	3.61613	PTPN18;PTPRC;PTPN6;PTPN7
Positive Regulation of Protein Polymerization (GO:0032273)	1971-03-01	0.16188	0.325769	0	0	2.22191	4.04588	PYCARD;HCK;NCKAP1L
Regulation of Dendritic Spine Maintenance (GO:1902950)	2025-09-01	0.16283	0.325769	0	0	6.28237	11.4028	FCGR2B
Regulation of Inflammatory Response to Wounding (GO:0106014)	2025-09-01	0.16283	0.325769	0	0	6.28237	11.4028	PTPN6
Regulation of Leukocyte Mediated Cytotoxicity (GO:0001910)	2025-09-01	0.16283	0.325769	0	0	6.28237	11.4028	ICAM1
Regulation of Lysosomal Protein Catabolic Process (GO:1905165)	2025-09-01	0.16283	0.325769	0	0	6.28237	11.4028	LRP2
Antibacterial Innate Immune Response (GO:0140367)	2025-09-01	0.16283	0.325769	0	0	6.28237	11.4028	MPEG1
Regulation of Nitric Oxide Metabolic Process (GO:0080164)	2025-09-01	0.16283	0.325769	0	0	6.28237	11.4028	TMEM106A
Regulation of Receptor Binding (GO:1900120)	2025-09-01	0.16283	0.325769	0	0	6.28237	11.4028	B2M
Regulation of Store-Operated Calcium Entry (GO:2001256)	2025-09-01	0.16283	0.325769	0	0	6.28237	11.4028	CD84
Regulation of Vascular Wound Healing (GO:0061043)	2025-09-01	0.16283	0.325769	0	0	6.28237	11.4028	TNF
Response to Type I Interferon (GO:0034340)	2025-09-01	0.16283	0.325769	0	0	6.28237	11.4028	MX1
Ectoderm Development (GO:0007398)	2025-09-01	0.16283	0.325769	0	0	6.28237	11.4028	ITGAM
Endothelial Cell Chemotaxis (GO:0035767)	2025-09-01	0.16283	0.325769	0	0	6.28237	11.4028	CXCL13
Synaptic Vesicle Budding From Presynaptic Endocytic Zone Membrane (GO:0016185)	2025-09-01	0.16283	0.325769	0	0	6.28237	11.4028	MX1
Hematopoietic Stem Cell Differentiation (GO:0060218)	2025-09-01	0.16283	0.325769	0	0	6.28237	11.4028	BATF
Hormone Catabolic Process (GO:0042447)	2025-09-01	0.16283	0.325769	0	0	6.28237	11.4028	MMP12
Intestinal Cholesterol Absorption (GO:0030299)	2025-09-01	0.16283	0.325769	0	0	6.28237	11.4028	SOAT2
Negative Regulation of Heterotypic Cell-Cell Adhesion (GO:0034115)	2025-09-01	0.16283	0.325769	0	0	6.28237	11.4028	IL1RN
Negative Regulation of Hormone Secretion (GO:0046888)	2025-09-01	0.16283	0.325769	0	0	6.28237	11.4028	IL1B
Negative Regulation of Long-Term Synaptic Potentiation (GO:1900272)	2025-09-01	0.16283	0.325769	0	0	6.28237	11.4028	TYROBP
Negative Regulation of Lymphocyte Apoptotic Process (GO:0070229)	2025-09-01	0.16283	0.325769	0	0	6.28237	11.4028	CCL5
Negative Regulation of Necroptotic Process (GO:0060546)	2025-09-01	0.16283	0.325769	0	0	6.28237	11.4028	BIRC3
Negative Regulation of Receptor Binding (GO:1900121)	2025-09-01	0.16283	0.325769	0	0	6.28237	11.4028	B2M
Positive Regulation of Cell-Cell Adhesion Mediated by Cadherin (GO:2000049)	2025-09-01	0.16283	0.325769	0	0	6.28237	11.4028	SERPINF2
Positive Regulation of Phospholipase Activity (GO:0010518)	2025-09-01	0.16283	0.325769	0	0	6.28237	11.4028	CCL5
Purine Nucleobase Transport (GO:0006863)	2025-09-01	0.16283	0.325769	0	0	6.28237	11.4028	SLC43A3
Regulation of B Cell Apoptotic Process (GO:0002902)	2025-09-01	0.16283	0.325769	0	0	6.28237	11.4028	BTK
Regulation of Actin Filament Length (GO:0030832)	2025-09-01	0.16283	0.325769	0	0	6.28237	11.4028	WAS
Regulation of Calcium Ion Import Across Plasma Membrane (GO:1905664)	2025-09-01	0.16283	0.325769	0	0	6.28237	11.4028	KCNN4
Regulation of Cell-Cell Adhesion Involved in Gastrulation (GO:0070587)	2025-09-01	0.16283	0.325769	0	0	6.28237	11.4028	IL1RN
Regulation of Release of Cytochrome C From Mitochondria (GO:0090199)	1937-02-01	0.162885	0.325769	0	0	2.87536	5.21795	PYCARD;PLAUR
Intrinsic Apoptotic Signaling Pathway by P53 Class Mediator (GO:0072332)	1937-02-01	0.162885	0.325769	0	0	2.87536	5.21795	PYCARD;BCL3
Positive Regulation of Vasculature Development (GO:1904018)	4/109	0.16512	0.329852	0	0	1.91992	3.45794	IL1A;IL1B;ITGAX;RUNX1
Positive Regulation of Protein Binding (GO:0032092)	1938-02-01	0.169835	0.338873	0	0	2.79534	4.95594	STING1;B2M
Negative Regulation of Epithelial Cell Proliferation (GO:0050680)	1973-03-01	0.171435	0.34115	0	0	2.15821	3.80612	HPN;B2M;RUNX3
Positive Regulation of TOR Signaling (GO:0032008)	1973-03-01	0.171435	0.34115	0	0	2.15821	3.80612	SYK;CCL5;NCKAP1L
External Encapsulating Structure Organization (GO:0045229)	4/111	0.17272	0.34115	0	0	1.88384	3.30819	TGM1;MMP12;ADAMTS14;SPINT1
Regulation of G1/S Transition of Mitotic Cell Cycle (GO:2000045)	4/111	0.17272	0.34115	0	0	1.88384	3.30819	ZC3H12D;CCL2;PTPN6;AIF1
Negative Regulation of Apoptotic Signaling Pathway (GO:2001234)	1974-03-01	0.176271	0.34115	0	0	2.1277	3.69312	LGALS3;PLAUR;TNF
Positive Regulation of Cytoskeleton Organization (GO:0051495)	1974-03-01	0.176271	0.34115	0	0	2.1277	3.69312	PYCARD;HCK;NCKAP1L
Positive Regulation of Extrinsic Apoptotic Signaling Pathway (GO:2001238)	1939-02-01	0.176834	0.34115	0	0	2.71966	4.71192	PYCARD;TNF
Positive Regulation of Transferase Activity (GO:0051347)	1939-02-01	0.176834	0.34115	0	0	2.71966	4.71192	CD74;CD4
Negative Regulation of Signal Transduction (GO:0009968)	8/277	0.176933	0.34115	0	0	1.50174	2.60099	LYN;PTPN18;PTPRC;IL1B;CCL5;IRAK3;PTPN6;TNF
Regulation of Complement Activation (GO:0030449)	2025-10-01	0.179204	0.34115	0	0	5.58405	9.60026	IL1B
T-helper 1 Type Immune Response (GO:0042088)	2025-10-01	0.179204	0.34115	0	0	5.58405	9.60026	EBI3
TRIF-dependent Toll-Like Receptor Signaling Pathway (GO:0035666)	2025-10-01	0.179204	0.34115	0	0	5.58405	9.60026	CD300LF
Regulation of Muscle System Process (GO:0090257)	2025-10-01	0.179204	0.34115	0	0	5.58405	9.60026	TNNI3
Regulation of Nuclear-Transcribed mRNA Catabolic Process, Nonsense-Mediated Decay (GO:2000622)	2025-10-01	0.179204	0.34115	0	0	5.58405	9.60026	APOBEC1
Aspartate Family Amino Acid Metabolic Process (GO:0009066)	2025-10-01	0.179204	0.34115	0	0	5.58405	9.60026	ASPG
Cell Surface Pattern Recognition Receptor Signaling Pathway (GO:0002752)	2025-10-01	0.179204	0.34115	0	0	5.58405	9.60026	SYK
Cellular Response to Oxidised Low-Density Lipoprotein Particle Stimulus (GO:0140052)	2025-10-01	0.179204	0.34115	0	0	5.58405	9.60026	CD68
Response to Sterol (GO:0036314)	2025-10-01	0.179204	0.34115	0	0	5.58405	9.60026	CCL3
Response to Yeast (GO:0001878)	2025-10-01	0.179204	0.34115	0	0	5.58405	9.60026	CLEC7A
Copper Ion Transport (GO:0006825)	2025-10-01	0.179204	0.34115	0	0	5.58405	9.60026	STEAP4
Sarcoplasmic Reticulum Calcium Ion Transport (GO:0070296)	2025-10-01	0.179204	0.34115	0	0	5.58405	9.60026	CCL3
Detection of Mechanical Stimulus Involved in Sensory Perception of Sound (GO:0050910)	2025-10-01	0.179204	0.34115	0	0	5.58405	9.60026	HPN
Ether Lipid Biosynthetic Process (GO:0008611)	2025-10-01	0.179204	0.34115	0	0	5.58405	9.60026	LPCAT2
Fructose 6-Phosphate Metabolic Process (GO:0006002)	2025-10-01	0.179204	0.34115	0	0	5.58405	9.60026	SLPI
Very-Low-Density Lipoprotein Particle Assembly (GO:0034379)	2025-10-01	0.179204	0.34115	0	0	5.58405	9.60026	SOAT2
Glomerular Filtration (GO:0003094)	2025-10-01	0.179204	0.34115	0	0	5.58405	9.60026	JCHAIN
Growth Hormone Receptor Signaling Pathway via JAK-STAT (GO:0060397)	2025-10-01	0.179204	0.34115	0	0	5.58405	9.60026	LYN
Negative Regulation by Host of Viral Genome Replication (GO:0044828)	2025-10-01	0.179204	0.34115	0	0	5.58405	9.60026	CCL8
Negative Regulation of Activated T Cell Proliferation (GO:0046007)	2025-10-01	0.179204	0.34115	0	0	5.58405	9.60026	LGALS9
Negative Regulation of Cell Cycle G2/M Phase Transition (GO:1902750)	2025-10-01	0.179204	0.34115	0	0	5.58405	9.60026	GPR132
Negative Regulation of Interferon-Beta Production (GO:0032688)	2025-10-01	0.179204	0.34115	0	0	5.58405	9.60026	PYCARD
Negative Regulation of Interleukin-17 Production (GO:0032700)	2025-10-01	0.179204	0.34115	0	0	5.58405	9.60026	NCKAP1L
Negative Regulation of Lipid Localization (GO:1905953)	2025-10-01	0.179204	0.34115	0	0	5.58405	9.60026	TNF
Negative Regulation of Programmed Necrotic Cell Death (GO:0062099)	2025-10-01	0.179204	0.34115	0	0	5.58405	9.60026	BIRC3
Positive Regulation of T-helper 17 Cell Differentiation (GO:2000321)	2025-10-01	0.179204	0.34115	0	0	5.58405	9.60026	NFKBIZ
Positive Regulation of Cellular Senescence (GO:2000774)	2025-10-01	0.179204	0.34115	0	0	5.58405	9.60026	B2M
Positive Regulation of Integrin Activation (GO:0033625)	2025-10-01	0.179204	0.34115	0	0	5.58405	9.60026	CXCL13
Positive Regulation of Tumor Necrosis Factor-Mediated Signaling Pathway (GO:1903265)	2025-10-01	0.179204	0.34115	0	0	5.58405	9.60026	CASP4
Protein Localization to Condensed Chromosome (GO:1903083)	2025-10-01	0.179204	0.34115	0	0	5.58405	9.60026	KCNN4
Regulation of T-helper 17 Cell Differentiation (GO:2000319)	2025-10-01	0.179204	0.34115	0	0	5.58405	9.60026	NFKBIZ
Regulation of T-helper 2 Cell Cytokine Production (GO:2000551)	2025-10-01	0.179204	0.34115	0	0	5.58405	9.60026	NLRP3
Regulation of Stress Fiber Assembly (GO:0051492)	1975-03-01	0.181146	0.343692	0	0	2.09805	3.58441	GPR65;SERPINF2;WAS
Import Into Nucleus (GO:0051170)	1975-03-01	0.181146	0.343692	0	0	2.09805	3.58441	MMP12;SYK;BCL3
Positive Regulation of Protein Serine/Threonine Kinase Activity (GO:0071902)	1975-03-01	0.181146	0.343692	0	0	2.09805	3.58441	TNF;PIK3CG;PIK3R5
Protein Modification Process (GO:0036211)	14/545	0.182933	0.346696	0	0	1.33421	2.26634	LYN;PTPN18;SYK;GMFG;IRAK3;RUNX3;TGM1;FGR;HCK;PTPRC;BTK;CCL2;PTPN6;PTPN7
Regulation of Programmed Cell Death (GO:0043067)	6/195	0.183622	0.347324	0	0	1.60132	2.71404	CXCL10;BCL3;PTPN6;IKZF3;TNF;BIRC3
Positive Regulation of Proteolysis Involved in Protein Catabolic Process (GO:1903052)	1940-02-01	0.183878	0.347324	0	0	2.64795	4.48427	NEURL3;CTSC
Regulation of Apoptotic Signaling Pathway (GO:2001233)	1940-02-01	0.183878	0.347324	0	0	2.64795	4.48427	PYCARD;TNF
Positive Regulation of Protein Secretion (GO:0050714)	1976-03-01	0.186056	0.351049	0	0	2.0692	3.47979	HCAR2;IL1A;TLR2
Intrinsic Apoptotic Signaling Pathway (GO:0097193)	4/115	0.188269	0.354438	0	0	1.81558	3.03181	PYCARD;CASP4;TNFRSF1B;IKBKE
Protein Processing (GO:0016485)	4/115	0.188269	0.354438	0	0	1.81558	3.03181	MMP12;FAM111A;CASP4;CTSS
Intracellular Protein Transport (GO:0006886)	9/326	0.190166	0.356158	0	0	1.43383	2.37995	MMP12;RAB32;ARL11;CD74;RAB20;SYK;UNC93B1;BCL3;STX11
RNA Stabilization (GO:0043489)	1941-02-01	0.190961	0.356158	0	0	2.57992	4.27155	SLC11A1;TENT5C
Monoatomic Cation Transport (GO:0006812)	1941-02-01	0.190961	0.356158	0	0	2.57992	4.27155	SLC11A1;LRP2
Negative Regulation of Type I Interferon Production (GO:0032480)	1941-02-01	0.190961	0.356158	0	0	2.57992	4.27155	PYCARD;TYROBP
Protein Complex Oligomerization (GO:0051259)	4/116	0.192225	0.356158	0	0	1.79928	2.96717	PYCARD;STING1;NLRP3;CARD11
MyD88-independent Toll-Like Receptor Signaling Pathway (GO:0002756)	2025-11-01	0.195259	0.356158	0	0	5.02538	8.20862	CD300LF
Regulation of Programmed Necrotic Cell Death (GO:0062098)	2025-11-01	0.195259	0.356158	0	0	5.02538	8.20862	BIRC3
Cellular Response to UV-B (GO:0071493)	2025-11-01	0.195259	0.356158	0	0	5.02538	8.20862	MMP12
Cytidine to Uridine Editing (GO:0016554)	2025-11-01	0.195259	0.356158	0	0	5.02538	8.20862	APOBEC1
Defense Response to Tumor Cell (GO:0002357)	2025-11-01	0.195259	0.356158	0	0	5.02538	8.20862	SPI1
Toll-Like Receptor 3 Signaling Pathway (GO:0034138)	2025-11-01	0.195259	0.356158	0	0	5.02538	8.20862	UNC93B1
Hematopoietic Stem Cell Proliferation (GO:0071425)	2025-11-01	0.195259	0.356158	0	0	5.02538	8.20862	RUNX1
Intestinal Lipid Absorption (GO:0098856)	2025-11-01	0.195259	0.356158	0	0	5.02538	8.20862	SOAT2
Iron Ion Transmembrane Transport (GO:0034755)	2025-11-01	0.195259	0.356158	0	0	5.02538	8.20862	SLC11A1
Negative Regulation of D-glucose Transmembrane Transport (GO:0010829)	2025-11-01	0.195259	0.356158	0	0	5.02538	8.20862	IL1B
Negative Regulation of Extracellular Matrix Organization (GO:1903054)	2025-11-01	0.195259	0.356158	0	0	5.02538	8.20862	TNFRSF1B
Negative Regulation of Fibrinolysis (GO:0051918)	2025-11-01	0.195259	0.356158	0	0	5.02538	8.20862	SERPINF2
Negative Regulation of Heart Contraction (GO:0045822)	2025-11-01	0.195259	0.356158	0	0	5.02538	8.20862	PIK3CG
Negative Regulation of Leukocyte Chemotaxis (GO:0002689)	2025-11-01	0.195259	0.356158	0	0	5.02538	8.20862	SLAMF8
Negative Regulation of Lymphocyte Migration (GO:2000402)	2025-11-01	0.195259	0.356158	0	0	5.02538	8.20862	CD69
Phagosome-Lysosome Fusion (GO:0090385)	2025-11-01	0.195259	0.356158	0	0	5.02538	8.20862	RAB20
Phosphatidylinositol-3-Phosphate Biosynthetic Process (GO:0036092)	2025-11-01	0.195259	0.356158	0	0	5.02538	8.20862	PIK3CG
Positive Regulation of MHC Class II Biosynthetic Process (GO:0045348)	2025-11-01	0.195259	0.356158	0	0	5.02538	8.20862	TMEM106A
Positive Regulation of Bone Resorption (GO:0045780)	2025-11-01	0.195259	0.356158	0	0	5.02538	8.20862	SYK
Positive Regulation of Gene Expression via Chromosomal CpG Island Demethylation (GO:0044029)	2025-11-01	0.195259	0.356158	0	0	5.02538	8.20862	APOBEC1
Positive Regulation of Vascular Endothelial Growth Factor Receptor Signaling Pathway (GO:0030949)	2025-11-01	0.195259	0.356158	0	0	5.02538	8.20862	IL1B
Protein Localization to Kinetochore (GO:0034501)	2025-11-01	0.195259	0.356158	0	0	5.02538	8.20862	KCNN4
Regulation of TORC2 Signaling (GO:1903939)	2025-11-01	0.195259	0.356158	0	0	5.02538	8.20862	NCKAP1L
Regulation of Adipose Tissue Development (GO:1904177)	2025-11-01	0.195259	0.356158	0	0	5.02538	8.20862	SPI1
Regulation of Protein Binding (GO:0043393)	1978-03-01	0.195979	0.357089	0	0	2.01381	3.28201	SLPI;STING1;B2M
Regulation of Receptor-Mediated Endocytosis (GO:0048259)	1942-02-01	0.198079	0.359376	0	0	2.5153	4.07248	C3;B2M
Heterophilic Cell-Cell Adhesion via Plasma Membrane Cell Adhesion Molecules (GO:0007157)	1942-02-01	0.198079	0.359376	0	0	2.5153	4.07248	ITGAL;ICAM1
Lysosome Localization (GO:0032418)	1942-02-01	0.198079	0.359376	0	0	2.5153	4.07248	MILR1;PIK3CG
Regulation of NLRP3 Inflammasome Complex Assembly (GO:1900225)	1942-02-01	0.198079	0.359376	0	0	2.5153	4.07248	GBP5;BTK
MAPK Cascade (GO:0000165)	4/119	0.204247	0.369853	0	0	1.75207	2.78304	CCL3;PTPN6;LGALS9;PTPN7
Adenylate Cyclase-Modulating G Protein-Coupled Receptor Signaling Pathway (GO:0007188)	6/202	0.204507	0.369853	0	0	1.54357	2.44989	ADGRE1;MARCO;CXCL10;GPR65;FPR1;FPR2
Positive Regulation of Protein Metabolic Process (GO:0051247)	6/202	0.204507	0.369853	0	0	1.54357	2.44989	LYN;CD86;IL1B;BCL3;TLR9;TNF
Regulation of Peptidyl-Tyrosine Phosphorylation (GO:0050730)	1943-02-01	0.20523	0.369979	0	0	2.45382	3.88593	ITGB2;SAMSN1
Positive Regulation of Receptor-Mediated Endocytosis (GO:0048260)	1943-02-01	0.20523	0.369979	0	0	2.45382	3.88593	C3;B2M
Positive Regulation of Stress Fiber Assembly (GO:0051496)	1943-02-01	0.20523	0.369979	0	0	2.45382	3.88593	GPR65;SERPINF2
Signal Transduction in Response to DNA Damage (GO:0042770)	1980-03-01	0.206027	0.370239	0	0	1.96131	3.09837	LYN;BCL3;BATF
Protein Import Into Nucleus (GO:0006606)	1980-03-01	0.206027	0.370239	0	0	1.96131	3.09837	MMP12;SYK;BCL3
Proteolysis Involved in Protein Catabolic Process (GO:0051603)	1980-03-01	0.206027	0.370239	0	0	1.96131	3.09837	CTSZ;CTSS;CTSC
Negative Regulation of Catabolic Process (GO:0009895)	4/120	0.208302	0.370558	0	0	1.73688	2.72476	HCAR2;IL1B;IRAK3;TNF
Negative Regulation of Cell Population Proliferation (GO:0008285)	10/379	0.209803	0.370558	0	0	1.36853	2.13708	LYN;IL1A;IL1B;ADORA3;HPN;CXCL1;PTPN6;B2M;RUNX3;AIF1
Regulation of Interleukin-5 Production (GO:0032674)	2025-12-01	0.211	0.370558	0	0	4.5683	7.1078	LGALS9
Regulation of Lamellipodium Organization (GO:1902743)	2025-12-01	0.211	0.370558	0	0	4.5683	7.1078	WAS
Regulation of Type II Interferon-Mediated Signaling Pathway (GO:0060334)	2025-12-01	0.211	0.370558	0	0	4.5683	7.1078	NLRC5
Renal Filtration (GO:0097205)	2025-12-01	0.211	0.370558	0	0	4.5683	7.1078	JCHAIN
Erythrocyte Development (GO:0048821)	2025-12-01	0.211	0.370558	0	0	4.5683	7.1078	NCKAP1L
Fibrinolysis (GO:0042730)	2025-12-01	0.211	0.370558	0	0	4.5683	7.1078	SERPINF2
Vitamin D Metabolic Process (GO:0042359)	2025-12-01	0.211	0.370558	0	0	4.5683	7.1078	LRP2
Wound Healing, Spreading of Epidermal Cells (GO:0035313)	2025-12-01	0.211	0.370558	0	0	4.5683	7.1078	MMP12
Granulocyte Differentiation (GO:0030851)	2025-12-01	0.211	0.370558	0	0	4.5683	7.1078	LYN
Interleukin-6-Mediated Signaling Pathway (GO:0070102)	2025-12-01	0.211	0.370558	0	0	4.5683	7.1078	SPI1
- Reg of Intrinsic Apoptotic Sgnlng Pway in Resp to DNA Damage by P53 Cls Mediator (GO:1902166)	2025-12-01	0.211	0.370558	0	0	4.5683	7.1078	CD74
Negative Regulation of Lipopolysaccharide-Mediated Signaling Pathway (GO:0031665)	2025-12-01	0.211	0.370558	0	0	4.5683	7.1078	PTPN6
Negative Regulation of Locomotion (GO:0040013)	2025-12-01	0.211	0.370558	0	0	4.5683	7.1078	WAS
Negative Regulation of Transmembrane Transport (GO:0034763)	2025-12-01	0.211	0.370558	0	0	4.5683	7.1078	IL1B
Positive Regulation of Cellular Extravasation (GO:0002693)	2025-12-01	0.211	0.370558	0	0	4.5683	7.1078	ICAM1
Positive Regulation of Keratinocyte Proliferation (GO:0010838)	2025-12-01	0.211	0.370558	0	0	4.5683	7.1078	TGM1
Positive Regulation of Natural Killer Cell Activation (GO:0032816)	2025-12-01	0.211	0.370558	0	0	4.5683	7.1078	TYROBP
Positive Regulation of Reactive Oxygen Species Biosynthetic Process (GO:1903428)	2025-12-01	0.211	0.370558	0	0	4.5683	7.1078	CYBA
Proteinogenic Amino Acid Metabolic Process (GO:0170039)	2025-12-01	0.211	0.370558	0	0	4.5683	7.1078	ASPG
Regulation of T Cell Mediated Immune Response to Tumor Cell (GO:0002840)	2025-12-01	0.211	0.370558	0	0	4.5683	7.1078	PDCD1
Regulation of Nervous System Development (GO:0051960)	1945-02-01	0.219609	0.384459	0	0	2.33945	3.54639	IL1B;TNFRSF1B
Negative Regulation of Protein Phosphorylation (GO:0001933)	1983-03-01	0.221311	0.384459	0	0	1.88747	2.84666	LYN;PTPRC;SAMSN1
Protein Tetramerization (GO:0051262)	1983-03-01	0.221311	0.384459	0	0	1.88747	2.84666	GBP5;KCNN4;B2M
MyD88-dependent Toll-Like Receptor Signaling Pathway (GO:0002755)	2013-01-01	0.226434	0.384459	0	0	4.18739	6.21954	IRAK3
Reg of Intrinsic Apoptotic Sgnlng Pway in Resp to DNA Damage by P53 Cls Mediator (GO:1902165)	2013-01-01	0.226434	0.384459	0	0	4.18739	6.21954	CD74
Regulation of Pattern Recognition Receptor Signaling Pathway (GO:0062207)	2013-01-01	0.226434	0.384459	0	0	4.18739	6.21954	BIRC3
Regulation of Sensory Perception (GO:0051931)	2013-01-01	0.226434	0.384459	0	0	4.18739	6.21954	CCL3
Cardiac Cell Development (GO:0055006)	2013-01-01	0.226434	0.384459	0	0	4.18739	6.21954	ASB2
Cardiocyte Differentiation (GO:0035051)	2013-01-01	0.226434	0.384459	0	0	4.18739	6.21954	ASB2
Cell Projection Assembly (GO:0030031)	2013-01-01	0.226434	0.384459	0	0	4.18739	6.21954	NCKAP1L
Response to Iron Ion (GO:0010039)	2013-01-01	0.226434	0.384459	0	0	4.18739	6.21954	B2M
Response to Progesterone (GO:0032570)	2013-01-01	0.226434	0.384459	0	0	4.18739	6.21954	ACOD1
Cochlea Morphogenesis (GO:0090103)	2013-01-01	0.226434	0.384459	0	0	4.18739	6.21954	HPN
Substrate-Dependent Cell Migration (GO:0006929)	2013-01-01	0.226434	0.384459	0	0	4.18739	6.21954	PTPRC
Synaptic Vesicle Membrane Organization (GO:0048499)	2013-01-01	0.226434	0.384459	0	0	4.18739	6.21954	STX11
Granulocyte Activation (GO:0036230)	2013-01-01	0.226434	0.384459	0	0	4.18739	6.21954	CCL5
Hyaluronan Metabolic Process (GO:0030212)	2013-01-01	0.226434	0.384459	0	0	4.18739	6.21954	IL1B
Muscle Filament Sliding (GO:0030049)	2013-01-01	0.226434	0.384459	0	0	4.18739	6.21954	TNNI3
Negative Regulation of DNA Damage Response, Signal Transduction by P53 Class Mediator (GO:0043518)	2013-01-01	0.226434	0.384459	0	0	4.18739	6.21954	CD74
Negative Regulation of Ras Protein Signal Transduction (GO:0046580)	2013-01-01	0.226434	0.384459	0	0	4.18739	6.21954	RASAL3
Negative Regulation of T Cell Differentiation (GO:0045581)	2013-01-01	0.226434	0.384459	0	0	4.18739	6.21954	LAG3
Negative Regulation of Bone Mineralization (GO:0030502)	2013-01-01	0.226434	0.384459	0	0	4.18739	6.21954	CCL3
Negative Regulation of Interleukin-12 Production (GO:0032695)	2013-01-01	0.226434	0.384459	0	0	4.18739	6.21954	IRAK3
Negative Regulation of Toll-Like Receptor 4 Signaling Pathway (GO:0034144)	2013-01-01	0.226434	0.384459	0	0	4.18739	6.21954	LYN
Positive Regulation of Coagulation (GO:0050820)	2013-01-01	0.226434	0.384459	0	0	4.18739	6.21954	SERPINF2
Positive Regulation of Protein Export From Nucleus (GO:0046827)	2013-01-01	0.226434	0.384459	0	0	4.18739	6.21954	IL1B
Regulation of ERBB Signaling Pathway (GO:1901184)	2013-01-01	0.226434	0.384459	0	0	4.18739	6.21954	PTPN18
Regulation of T-helper 17 Cell Lineage Commitment (GO:2000328)	2013-01-01	0.226434	0.384459	0	0	4.18739	6.21954	CD69
Regulation of T-helper 17 Type Immune Response (GO:2000316)	2013-01-01	0.226434	0.384459	0	0	4.18739	6.21954	CLEC7A
Regulation of Acrosome Reaction (GO:0060046)	2013-01-01	0.226434	0.384459	0	0	4.18739	6.21954	HVCN1
Regulation of Actomyosin Structure Organization (GO:0110020)	2013-01-01	0.226434	0.384459	0	0	4.18739	6.21954	WAS
Regulation of Intrinsic Apoptotic Signaling Pathway (GO:2001242)	1946-02-01	0.226831	0.384459	0	0	2.28616	3.39164	PYCARD;PLAUR
Regulation of Osteoclast Differentiation (GO:0045670)	1946-02-01	0.226831	0.384459	0	0	2.28616	3.39164	CCL3;TNF
Homotypic Cell-Cell Adhesion (GO:0034109)	1946-02-01	0.226831	0.384459	0	0	2.28616	3.39164	PIK3CG;FERMT3
Positive Regulation of Nucleocytoplasmic Transport (GO:0046824)	1946-02-01	0.226831	0.384459	0	0	2.28616	3.39164	IL1B;HCLS1
Positive Regulation of Angiogenesis (GO:0045766)	4/126	0.233093	0.39468	0	0	1.65095	2.40431	IL1A;IL1B;ITGAX;RUNX1
Cell Surface Receptor Signaling Pathway via JAK-STAT (GO:0007259)	1947-02-01	0.234069	0.394759	0	0	2.23525	3.24589	CSF2RB;TNF
Stem Cell Differentiation (GO:0048863)	1947-02-01	0.234069	0.394759	0	0	2.23525	3.24589	PTPRC;BATF
Positive Regulation of T Cell Mediated Immunity (GO:0002711)	1947-02-01	0.234069	0.394759	0	0	2.23525	3.24589	IL1B;B2M
Positive Regulation of miRNA Transcription (GO:1902895)	1947-02-01	0.234069	0.394759	0	0	2.23525	3.24589	SPI1;TNF
Protein Localization to Nucleus (GO:0034504)	4/127	0.237294	0.39909	0	0	1.63744	2.35539	MMP12;SYK;BCL3;GBP2
Secondary Alcohol Metabolic Process (GO:1902652)	1948-02-01	0.24132	0.39909	0	0	2.18654	3.10845	CH25H;SOAT2
Negative Regulation of Response to Biotic Stimulus (GO:0002832)	1948-02-01	0.24132	0.39909	0	0	2.18654	3.10845	IRAK3;PTPN6
Regulation of Coagulation (GO:0050818)	2014-01-01	0.241567	0.39909	0	0	3.86509	5.49078	SERPINF2
L-amino Acid Metabolic Process (GO:0170033)	2014-01-01	0.241567	0.39909	0	0	3.86509	5.49078	ASPG
T Cell Differentiation in Thymus (GO:0033077)	2014-01-01	0.241567	0.39909	0	0	3.86509	5.49078	PTPRC
Regulation of Macrophage Cytokine Production (GO:0010935)	2014-01-01	0.241567	0.39909	0	0	3.86509	5.49078	IRAK3
Acute-Phase Response (GO:0006953)	2014-01-01	0.241567	0.39909	0	0	3.86509	5.49078	IL1RN
Regulation of Platelet-Derived Growth Factor Receptor Signaling Pathway (GO:0010640)	2014-01-01	0.241567	0.39909	0	0	3.86509	5.49078	IL1B
Cellular Response to Exogenous dsRNA (GO:0071360)	2014-01-01	0.241567	0.39909	0	0	3.86509	5.49078	STING1
Regulation of Voltage-Gated Calcium Channel Activity (GO:1901385)	2014-01-01	0.241567	0.39909	0	0	3.86509	5.49078	GPR35
Negative Regulation of Peptidyl-Tyrosine Phosphorylation (GO:0050732)	2014-01-01	0.241567	0.39909	0	0	3.86509	5.49078	SAMSN1
Negative Regulation of Smooth Muscle Cell Migration (GO:0014912)	2014-01-01	0.241567	0.39909	0	0	3.86509	5.49078	AIF1
Phagolysosome Assembly (GO:0001845)	2014-01-01	0.241567	0.39909	0	0	3.86509	5.49078	RAB20
Phosphatidylcholine Acyl-Chain Remodeling (GO:0036151)	2014-01-01	0.241567	0.39909	0	0	3.86509	5.49078	LPCAT2
Positive Regulation of Protein-Containing Complex Disassembly (GO:0043243)	2014-01-01	0.241567	0.39909	0	0	3.86509	5.49078	TNF
Positive Regulation of Response to Cytokine Stimulus (GO:0060760)	2014-01-01	0.241567	0.39909	0	0	3.86509	5.49078	CD74
Positive Regulation of Syncytium Formation by Plasma Membrane Fusion (GO:0060143)	2014-01-01	0.241567	0.39909	0	0	3.86509	5.49078	TYROBP
Protein Homotrimerization (GO:0070207)	2014-01-01	0.241567	0.39909	0	0	3.86509	5.49078	STEAP4
Regulation of Actin Filament Organization (GO:0110053)	2014-01-01	0.241567	0.39909	0	0	3.86509	5.49078	WAS
Regulation of Chemokine (C-X-C Motif) Ligand 2 Production (GO:2000341)	2014-01-01	0.241567	0.39909	0	0	3.86509	5.49078	TNF
Cell-Cell Adhesion via Plasma-Membrane Adhesion Molecules (GO:0098742)	5/171	0.243545	0.401967	0	0	1.51718	2.14295	CD84;ITGAM;ITGB2;ITGAL;ICAM1
Positive Regulation of Protein Kinase Activity (GO:0045860)	1988-03-01	0.247249	0.407685	0	0	1.77599	2.48169	CD4;PTPRC;LCP2
Actin Polymerization or Depolymerization (GO:0008154)	1949-02-01	0.248582	0.408693	0	0	2.13991	2.97872	WAS;AIF1
Cellular Component Disassembly (GO:0022411)	1949-02-01	0.248582	0.408693	0	0	2.13991	2.97872	MMP12;CTSS
Negative Regulation of Small GTPase Mediated Signal Transduction (GO:0051058)	1949-02-01	0.248582	0.408693	0	0	2.13991	2.97872	ARHGAP30;RASAL3
Regulation of Cell Population Proliferation (GO:0042127)	18/769	0.248991	0.408971	0	0	1.21177	1.68477	LYN;CD86;CSF3R;CXCL1;OSMR;AIF1;CXCL5;RUNX1;CXCL10;HCK;IL1A;CLEC7A;ADORA3;IL1B;ITGAX;HCLS1;PTPN6;TIMP1
Cognition (GO:0050890)	1950-02-01	0.25585	0.413383	0	0	2.09522	2.85613	C5AR1;TNF
Negative Regulation of ERK1 and ERK2 Cascade (GO:0070373)	1950-02-01	0.25585	0.413383	0	0	2.09522	2.85613	LYN;PTPRC
Negative Regulation of Protein Binding (GO:0032091)	1950-02-01	0.25585	0.413383	0	0	2.09522	2.85613	SLPI;B2M
Actin-Myosin Filament Sliding (GO:0033275)	2015-01-01	0.256405	0.413383	0	0	3.58883	4.88439	TNNI3
Amyloid-Beta Metabolic Process (GO:0050435)	2015-01-01	0.256405	0.413383	0	0	3.58883	4.88439	MMP12
Regulation of Nitric-Oxide Synthase Activity (GO:0050999)	2015-01-01	0.256405	0.413383	0	0	3.58883	4.88439	IL1B
Regulation of Response to Endoplasmic Reticulum Stress (GO:1905897)	2015-01-01	0.256405	0.413383	0	0	3.58883	4.88439	FCGR2B
Regulation of Sensory Perception of Pain (GO:0051930)	2015-01-01	0.256405	0.413383	0	0	3.58883	4.88439	CCL3
Stem Cell Development (GO:0048864)	2015-01-01	0.256405	0.413383	0	0	3.58883	4.88439	PTPRC
mRNA Modification (GO:0016556)	2015-01-01	0.256405	0.413383	0	0	3.58883	4.88439	APOBEC1
Melanosome Transport (GO:0032402)	2015-01-01	0.256405	0.413383	0	0	3.58883	4.88439	MLPH
Multicellular Organismal-Level Iron Ion Homeostasis (GO:0060586)	2015-01-01	0.256405	0.413383	0	0	3.58883	4.88439	SLC11A1
Negative Regulation of Mononuclear Cell Migration (GO:0071676)	2015-01-01	0.256405	0.413383	0	0	3.58883	4.88439	SLAMF8
Pigment Granule Transport (GO:0051904)	2015-01-01	0.256405	0.413383	0	0	3.58883	4.88439	MLPH
Positive Regulation of Transmembrane Transport (GO:0034764)	2015-01-01	0.256405	0.413383	0	0	3.58883	4.88439	C3
Protein Trimerization (GO:0070206)	2015-01-01	0.256405	0.413383	0	0	3.58883	4.88439	STEAP4
Regulation of MHC Class II Biosynthetic Process (GO:0045346)	2015-01-01	0.256405	0.413383	0	0	3.58883	4.88439	TMEM106A
Regulation of Amyloid-Beta Clearance (GO:1900221)	2015-01-01	0.256405	0.413383	0	0	3.58883	4.88439	TNF
Regulation of Cholesterol Storage (GO:0010885)	2015-01-01	0.256405	0.413383	0	0	3.58883	4.88439	MSR1
Protein Transport (GO:0015031)	8/308	0.256541	0.413383	0	0	1.3444	1.82902	RAB32;ARL11;CD74;RAB20;UNC93B1;NEURL3;LRP2;STX11
Transcription Initiation-Coupled Chromatin Remodeling (GO:0045815)	1951-02-01	0.263122	0.422785	0	0	2.05236	2.74018	APOBEC1;SPI1
Positive Regulation of Actin Filament Bundle Assembly (GO:0032233)	1951-02-01	0.263122	0.422785	0	0	2.05236	2.74018	GPR65;SERPINF2
Positive Regulation of Nervous System Development (GO:0051962)	1951-02-01	0.263122	0.422785	0	0	2.05236	2.74018	MMP12;LRP2
Positive Regulation of Response to Stimulus (GO:0048584)	1992-03-01	0.26832	0.426895	0	0	1.69582	2.23097	CXCL10;FCGR2B;B2M
Regulation of Synaptic Transmission, Glutamatergic (GO:0051966)	1952-02-01	0.270394	0.426895	0	0	2.01121	2.63041	CCL2;TNF
Cholesterol Transport (GO:0030301)	1952-02-01	0.270394	0.426895	0	0	2.01121	2.63041	MSR1;SOAT2
Regulation of Cell Development (GO:0060284)	1952-02-01	0.270394	0.426895	0	0	2.01121	2.63041	IL1B;SLAMF8
Regulation of Macrophage Differentiation (GO:0045649)	2016-01-01	0.270953	0.426895	0	0	3.3494	4.37368	C1QC
Regulation of Natural Killer Cell Activation (GO:0032814)	2016-01-01	0.270953	0.426895	0	0	3.3494	4.37368	TYROBP
Attachment of Mitotic Spindle Microtubules to Kinetochore (GO:0051315)	2016-01-01	0.270953	0.426895	0	0	3.3494	4.37368	KIF2C
Base Conversion or Substitution Editing (GO:0016553)	2016-01-01	0.270953	0.426895	0	0	3.3494	4.37368	APOBEC1
Regulation of Stem Cell Proliferation (GO:0072091)	2016-01-01	0.270953	0.426895	0	0	3.3494	4.37368	PTPRC
Response to UV-B (GO:0010224)	2016-01-01	0.270953	0.426895	0	0	3.3494	4.37368	MMP12
Response to Cadmium Ion (GO:0046686)	2016-01-01	0.270953	0.426895	0	0	3.3494	4.37368	HAAO
Establishment of Melanosome Localization (GO:0032401)	2016-01-01	0.270953	0.426895	0	0	3.3494	4.37368	MLPH
Heart Process (GO:0003015)	2016-01-01	0.270953	0.426895	0	0	3.3494	4.37368	TNNI3
Microtubule Depolymerization (GO:0007019)	2016-01-01	0.270953	0.426895	0	0	3.3494	4.37368	KIF2C
Negative Regulation of Interleukin-8 Production (GO:0032717)	2016-01-01	0.270953	0.426895	0	0	3.3494	4.37368	BCL3
Negative Regulation of Intrinsic Apoptotic Signaling Pathway by P53 Class Mediator (GO:1902254)	2016-01-01	0.270953	0.426895	0	0	3.3494	4.37368	CD74
Negative Regulation of Natural Killer Cell Mediated Immunity (GO:0002716)	2016-01-01	0.270953	0.426895	0	0	3.3494	4.37368	LGALS9
Negative Regulation of Signaling Receptor Activity (GO:2000272)	2016-01-01	0.270953	0.426895	0	0	3.3494	4.37368	TNF
Negative Regulation of Synaptic Transmission (GO:0050805)	2016-01-01	0.270953	0.426895	0	0	3.3494	4.37368	IL1B
Nitric Oxide Mediated Signal Transduction (GO:0007263)	2016-01-01	0.270953	0.426895	0	0	3.3494	4.37368	FPR1
+ Reg of Myeloid Leukocyte Cytokine Production Inv in Imm Resp (GO:0061081)	2016-01-01	0.270953	0.426895	0	0	3.3494	4.37368	CD74
Regulation of Insulin Secretion (GO:0050796)	1993-03-01	0.273622	0.430303	0	0	1.67689	2.17326	IL1B;CCL5;TNF
Negative Regulation of Angiogenesis (GO:0016525)	1993-03-01	0.273622	0.430303	0	0	1.67689	2.17326	CXCL10;PTPN6;TNF
Negative Regulation of Protein Catabolic Process (GO:0042177)	1953-02-01	0.277665	0.435854	0	0	1.97167	2.52638	IRAK3;TIMP1
Positive Regulation of miRNA Metabolic Process (GO:2000630)	1953-02-01	0.277665	0.435854	0	0	1.97167	2.52638	SPI1;TNF
Extracellular Matrix Organization (GO:0030198)	5/182	0.28432	0.439193	0	0	1.42209	1.7885	MMP12;ADAMTS14;SPINT1;SERPINF2;CTSS
Regulation of Gene Expression (GO:0010468)	25/1127	0.284868	0.439193	0	0	1.14713	1.44049	SPI1;HPN;TNF;AIF1;CLEC7A;NFKBIZ;ITGAX;CCL3;CCL2;NLRP3;LGALS9;LYN;MSR1;CD74;SLC11A1;RHOH;RUNX3;NFKB2;IL1A;PTPRC;TYROBP;IL1B;TLR9;HCLS1;TLR2
3'-UTR-mediated mRNA Destabilization (GO:0061158)	2017-01-01	0.285217	0.439193	0	0	3.1399	3.93902	ZC3H12D
Regulation of Hematopoietic Progenitor Cell Differentiation (GO:1901532)	2017-01-01	0.285217	0.439193	0	0	3.1399	3.93902	SPI1
Regulation of Leukocyte Chemotaxis (GO:0002688)	2017-01-01	0.285217	0.439193	0	0	3.1399	3.93902	LYN
Carbohydrate Derivative Transport (GO:1901264)	2017-01-01	0.285217	0.439193	0	0	3.1399	3.93902	SLC15A3
Carboxylic Acid Biosynthetic Process (GO:0046394)	2017-01-01	0.285217	0.439193	0	0	3.1399	3.93902	PYCARD
Cellular Response to Cadmium Ion (GO:0071276)	2017-01-01	0.285217	0.439193	0	0	3.1399	3.93902	SLC11A1
Cellular Response to dsRNA (GO:0071359)	2017-01-01	0.285217	0.439193	0	0	3.1399	3.93902	STING1
Cellular Response to Zinc Ion (GO:0071294)	2017-01-01	0.285217	0.439193	0	0	3.1399	3.93902	HVCN1
Cortical Actin Cytoskeleton Organization (GO:0030866)	2017-01-01	0.285217	0.439193	0	0	3.1399	3.93902	NCKAP1L
Defense Response to Symbiont (GO:0140546)	2017-01-01	0.285217	0.439193	0	0	3.1399	3.93902	SLC11A1
Leukocyte Tethering or Rolling (GO:0050901)	2017-01-01	0.285217	0.439193	0	0	3.1399	3.93902	TNF
Motile Cilium Assembly (GO:0044458)	2017-01-01	0.285217	0.439193	0	0	3.1399	3.93902	DNAAF3
Myoblast Fusion (GO:0007520)	2017-01-01	0.285217	0.439193	0	0	3.1399	3.93902	DOCK2
Negative Regulation of Chemokine Production (GO:0032682)	2017-01-01	0.285217	0.439193	0	0	3.1399	3.93902	LGALS9
Organophosphate Catabolic Process (GO:0046434)	2017-01-01	0.285217	0.439193	0	0	3.1399	3.93902	PLBD1
Positive Regulation by Host of Viral Transcription (GO:0043923)	2017-01-01	0.285217	0.439193	0	0	3.1399	3.93902	HPN
Positive Regulation of Glial Cell Differentiation (GO:0045687)	2017-01-01	0.285217	0.439193	0	0	3.1399	3.93902	TNFRSF1B
Positive Regulation of Potassium Ion Transport (GO:0043268)	2017-01-01	0.285217	0.439193	0	0	3.1399	3.93902	KCNN4
Prostanoid Biosynthetic Process (GO:0046457)	2017-01-01	0.285217	0.439193	0	0	3.1399	3.93902	CD74
Positive Regulation of Transcription by RNA Polymerase II (GO:0045944)	22/983	0.286602	0.440762	0	0	1.15692	1.44576	SPI1;SLC11A1;SERPINF2;NLRC5;WAS;POU2F2;TNF;NFKB2;RUNX1;SPIB;PLAC8;MMP12;CXCL10;STING1;ELF4;IRF4;POU2AF1;IRF7;HCLS1;NLRP3;IRF8;TLR2
Positive Regulation of DNA-templated Transcription (GO:0045893)	28/1274	0.286755	0.440762	0	0	1.13678	1.41999	CD86;SPI1;NLRC5;WAS;TNF;SPIB;PLAC8;NLRP3;CD74;SLC11A1;SERPINF2;POU2F2;RUNX3;NFKB2;RUNX1;MMP12;CXCL10;CD4;STING1;ELF4;IRF4;POU2AF1;IL1B;BCL3;IRF7;HCLS1;IRF8;TLR2
Regulation of Actin Filament-Based Process (GO:0032970)	1996-03-01	0.289587	0.444713	0	0	1.62255	2.01082	BST2;HCK;RAC2
Regulation of Metabolic Process (GO:0019222)	1955-02-01	0.292189	0.447094	0	0	1.89708	2.33407	RAC2;TNF
Regulation of Receptor Signaling Pathway via JAK-STAT (GO:0046425)	1955-02-01	0.292189	0.447094	0	0	1.89708	2.33407	PTPRC;BCL3
Interferon-Mediated Signaling Pathway (GO:0140888)	1955-02-01	0.292189	0.447094	0	0	1.89708	2.33407	HCK;IKBKE
Positive Regulation of Protein Localization to Plasma Membrane (GO:1903078)	1955-02-01	0.292189	0.447094	0	0	1.89708	2.33407	LGALS3;TNF
Proteolysis (GO:0006508)	8/321	0.292838	0.447684	0	0	1.2877	1.58147	MMP12;FAM111A;ADAMTS14;HPN;CTSZ;CASP4;CTSS;CTSC
Protein Autophosphorylation (GO:0046777)	4/140	0.293272	0.447945	0	0	1.47994	1.81537	LYN;FGR;HCK;ACOD1
NAD Metabolic Process (GO:0019674)	2018-01-01	0.299203	0.448103	0	0	2.95505	3.56566	HAAO
Regulation of Integrin-Mediated Signaling Pathway (GO:2001044)	2018-01-01	0.299203	0.448103	0	0	2.95505	3.56566	TIMP1
Rac Protein Signal Transduction (GO:0016601)	2018-01-01	0.299203	0.448103	0	0	2.95505	3.56566	AIF1
Activation of Adenylate Cyclase Activity (GO:0007190)	2018-01-01	0.299203	0.448103	0	0	2.95505	3.56566	ADORA3
Regulation of Oligodendrocyte Differentiation (GO:0048713)	2018-01-01	0.299203	0.448103	0	0	2.95505	3.56566	TNFRSF1B
Regulation of Vascular Endothelial Cell Proliferation (GO:1905562)	2018-01-01	0.299203	0.448103	0	0	2.95505	3.56566	CCL2
Response to Axon Injury (GO:0048678)	2018-01-01	0.299203	0.448103	0	0	2.95505	3.56566	TYROBP
Detection of Mechanical Stimulus Involved in Sensory Perception (GO:0050974)	2018-01-01	0.299203	0.448103	0	0	2.95505	3.56566	HPN
Establishment of Chromosome Localization (GO:0051303)	2018-01-01	0.299203	0.448103	0	0	2.95505	3.56566	KIF2C
Fluid Transport (GO:0042044)	2018-01-01	0.299203	0.448103	0	0	2.95505	3.56566	NLRP3
Water Transport (GO:0006833)	2018-01-01	0.299203	0.448103	0	0	2.95505	3.56566	NLRP3
Intracellular Monoatomic Ion Homeostasis (GO:0006873)	2018-01-01	0.299203	0.448103	0	0	2.95505	3.56566	SLC39A4
Melanosome Assembly (GO:1903232)	2018-01-01	0.299203	0.448103	0	0	2.95505	3.56566	RAB32
Melanosome Localization (GO:0032400)	2018-01-01	0.299203	0.448103	0	0	2.95505	3.56566	MLPH
Nuclear Chromosome Segregation (GO:0098813)	2018-01-01	0.299203	0.448103	0	0	2.95505	3.56566	KIF2C
Positive Regulation of Alpha-Beta T Cell Activation (GO:0046635)	2018-01-01	0.299203	0.448103	0	0	2.95505	3.56566	EBI3
Positive Regulation of Amyloid-Beta Formation (GO:1902004)	2018-01-01	0.299203	0.448103	0	0	2.95505	3.56566	TNF
Positive Regulation of Potassium Ion Transmembrane Transport (GO:1901381)	2018-01-01	0.299203	0.448103	0	0	2.95505	3.56566	KCNN4
Positive Regulation of Stem Cell Proliferation (GO:2000648)	2018-01-01	0.299203	0.448103	0	0	2.95505	3.56566	PTPRC
Protein Localization to Chromosome, Centromeric Region (GO:0071459)	2018-01-01	0.299203	0.448103	0	0	2.95505	3.56566	KCNN4
Regulation of Amyloid Precursor Protein Catabolic Process (GO:1902991)	2018-01-01	0.299203	0.448103	0	0	2.95505	3.56566	LYN
Regulation of Bicellular Tight Junction Assembly (GO:2000810)	2018-01-01	0.299203	0.448103	0	0	2.95505	3.56566	TNF
Adenylate Cyclase-Inhibiting G Protein-Coupled Receptor Signaling Pathway (GO:0007193)	1956-02-01	0.299438	0.448103	0	0	1.86185	2.24511	MARCO;FPR2
Positive Regulation of Supramolecular Fiber Organization (GO:1902905)	1998-03-01	0.300268	0.44895	0	0	1.58823	1.91076	PYCARD;HCK;NCKAP1L
Cartilage Development (GO:0051216)	1957-02-01	0.306675	0.456616	0	0	1.8279	2.16052	RUNX3;RUNX1
mRNA Stabilization (GO:0048255)	1957-02-01	0.306675	0.456616	0	0	1.8279	2.16052	SLC11A1;TENT5C
Positive Regulation of Protein Localization to Cell Periphery (GO:1904377)	1957-02-01	0.306675	0.456616	0	0	1.8279	2.16052	LGALS3;TNF
Synapse Organization (GO:0050808)	4/144	0.310862	0.456616	0	0	1.43736	1.67942	C1QB;C1QA;C5AR1;C1QC
Regulation of Smooth Muscle Cell Migration (GO:0014910)	2019-01-01	0.312916	0.456616	0	0	2.79074	3.24234	CCL5
Cell Projection Organization (GO:0030030)	2019-01-01	0.312916	0.456616	0	0	2.79074	3.24234	NCKAP1L
Regulation of Tissue Remodeling (GO:0034103)	2019-01-01	0.312916	0.456616	0	0	2.79074	3.24234	RUNX1
Response to Fibroblast Growth Factor (GO:0071774)	2019-01-01	0.312916	0.456616	0	0	2.79074	3.24234	CCL5
Response to Interferon-Alpha (GO:0035455)	2019-01-01	0.312916	0.456616	0	0	2.79074	3.24234	BST2
Reticulophagy (GO:0061709)	2019-01-01	0.312916	0.456616	0	0	2.79074	3.24234	STING1
Signaling Receptor Ligand Precursor Processing (GO:0140448)	2019-01-01	0.312916	0.456616	0	0	2.79074	3.24234	MMP12
Skeletal Muscle Contraction (GO:0003009)	2019-01-01	0.312916	0.456616	0	0	2.79074	3.24234	TNNI3
Embryonic Digestive Tract Development (GO:0048566)	2019-01-01	0.312916	0.456616	0	0	2.79074	3.24234	TNF
Glycoprotein Catabolic Process (GO:0006516)	2019-01-01	0.312916	0.456616	0	0	2.79074	3.24234	MMP12
Leukocyte Adhesion to Vascular Endothelial Cell (GO:0061756)	2019-01-01	0.312916	0.456616	0	0	2.79074	3.24234	TNF
Maintenance of Gastrointestinal Epithelium (GO:0030277)	2019-01-01	0.312916	0.456616	0	0	2.79074	3.24234	TLR9
Negative Regulation of Rho Protein Signal Transduction (GO:0035024)	2019-01-01	0.312916	0.456616	0	0	2.79074	3.24234	ARHGAP30
Negative Regulation of Endopeptidase Activity (GO:0010951)	2019-01-01	0.312916	0.456616	0	0	2.79074	3.24234	TIMP1
Negative Regulation of Lipid Storage (GO:0010888)	2019-01-01	0.312916	0.456616	0	0	2.79074	3.24234	TNF
Negative Regulation of Type I Interferon-Mediated Signaling Pathway (GO:0060339)	2019-01-01	0.312916	0.456616	0	0	2.79074	3.24234	NLRC5
Positive Regulation of Activated T Cell Proliferation (GO:0042104)	2019-01-01	0.312916	0.456616	0	0	2.79074	3.24234	PYCARD
Positive Regulation of Endothelial Cell Apoptotic Process (GO:2000353)	2019-01-01	0.312916	0.456616	0	0	2.79074	3.24234	CCL2
Positive Regulation of Hormone Secretion (GO:0046887)	2019-01-01	0.312916	0.456616	0	0	2.79074	3.24234	HCAR2
Positive Regulation of Signaling Receptor Activity (GO:2000273)	2019-01-01	0.312916	0.456616	0	0	2.79074	3.24234	CCL2
Protein Localization to Endoplasmic Reticulum (GO:0070972)	2019-01-01	0.312916	0.456616	0	0	2.79074	3.24234	STING1
Regulation of RIG-I Signaling Pathway (GO:0039535)	2019-01-01	0.312916	0.456616	0	0	2.79074	3.24234	BIRC3
Regulation of Rac Protein Signal Transduction (GO:0035020)	2019-01-01	0.312916	0.456616	0	0	2.79074	3.24234	PIK3CG
Regulation of Behavior (GO:0050795)	2019-01-01	0.312916	0.456616	0	0	2.79074	3.24234	CCL3
Regulation of Mitotic Nuclear Division (GO:0007088)	1958-02-01	0.313897	0.45687	0	0	1.79517	2.08005	IL1A;IL1B
Sterol Metabolic Process (GO:0016125)	1958-02-01	0.313897	0.45687	0	0	1.79517	2.08005	CH25H;SOAT2
Intracellular Iron Ion Homeostasis (GO:0006879)	1958-02-01	0.313897	0.45687	0	0	1.79517	2.08005	SLC11A1;B2M
Regulation of Endopeptidase Activity (GO:0052548)	2020-01-01	0.326361	0.470182	0	0	2.64372	2.96031	TIMP1
T Cell Mediated Immunity (GO:0002456)	2020-01-01	0.326361	0.470182	0	0	2.64372	2.96031	MYO1G
Response to Cholesterol (GO:0070723)	2020-01-01	0.326361	0.470182	0	0	2.64372	2.96031	CCL3
Striated Muscle Cell Differentiation (GO:0051146)	2020-01-01	0.326361	0.470182	0	0	2.64372	2.96031	ASB2
Iron Ion Transport (GO:0006826)	2020-01-01	0.326361	0.470182	0	0	2.64372	2.96031	SLC11A1
Positive Regulation of RNA Metabolic Process (GO:0051254)	2020-01-01	0.326361	0.470182	0	0	2.64372	2.96031	IL1B
Positive Regulation of Blood Coagulation (GO:0030194)	2020-01-01	0.326361	0.470182	0	0	2.64372	2.96031	SERPINF2
Positive Regulation of Protein Processing (GO:0010954)	2020-01-01	0.326361	0.470182	0	0	2.64372	2.96031	HPN
Positive Regulation of Translational Initiation (GO:0045948)	2020-01-01	0.326361	0.470182	0	0	2.64372	2.96031	CCL5
Purine Nucleotide Biosynthetic Process (GO:0006164)	2020-01-01	0.326361	0.470182	0	0	2.64372	2.96031	HAAO
Regulation of T Cell Cytokine Production (GO:0002724)	2020-01-01	0.326361	0.470182	0	0	2.64372	2.96031	TNFRSF1B
Regulation of Cell-Cell Adhesion Mediated by Cadherin (GO:2000047)	2020-01-01	0.326361	0.470182	0	0	2.64372	2.96031	SERPINF2
Negative Regulation of Protein Kinase Activity (GO:0006469)	1960-02-01	0.328289	0.472532	0	0	1.73309	1.93042	PYCARD;PTPRC
Regulation of Cold-Induced Thermogenesis (GO:0120161)	4/148	0.328549	0.472532	0	0	1.39714	1.55512	PLAC8;SYK;IRF4;LCN2
Regulation of Actin Cytoskeleton Organization (GO:0032956)	3/104	0.332398	0.477664	0	0	1.49342	1.64488	BST2;HCK;RAC2
Regulation of Membrane Depolarization (GO:0003254)	2021-01-01	0.339544	0.481824	0	0	2.51141	2.7127	B2M
Antigen Processing and Presentation of Endogenous Peptide Antigen (GO:0002483)	2021-01-01	0.339544	0.481824	0	0	2.51141	2.7127	B2M
Cellular Response to pH (GO:0071467)	2021-01-01	0.339544	0.481824	0	0	2.51141	2.7127	HVCN1
Response to Copper Ion (GO:0046688)	2021-01-01	0.339544	0.481824	0	0	2.51141	2.7127	IL1A
Growth Hormone Receptor Signaling Pathway (GO:0060396)	2021-01-01	0.339544	0.481824	0	0	2.51141	2.7127	LYN
Negative Regulation of ERBB Signaling Pathway (GO:1901185)	2021-01-01	0.339544	0.481824	0	0	2.51141	2.7127	PTPN18
Negative Regulation of Biomineral Tissue Development (GO:0070168)	2021-01-01	0.339544	0.481824	0	0	2.51141	2.7127	CCL3
Negative Regulation of Cation Channel Activity (GO:2001258)	2021-01-01	0.339544	0.481824	0	0	2.51141	2.7127	GPR35
Negative Regulation of Signal Transduction by P53 Class Mediator (GO:1901797)	2021-01-01	0.339544	0.481824	0	0	2.51141	2.7127	CD74
Peptide Cross-Linking (GO:0018149)	2021-01-01	0.339544	0.481824	0	0	2.51141	2.7127	TGM1
Positive Regulation of Extracellular Matrix Organization (GO:1903055)	2021-01-01	0.339544	0.481824	0	0	2.51141	2.7127	RUNX1
Positive Regulation of Lipid Catabolic Process (GO:0050996)	2021-01-01	0.339544	0.481824	0	0	2.51141	2.7127	IL1B
Positive Regulation of Vascular Associated Smooth Muscle Cell Proliferation (GO:1904707)	2021-01-01	0.339544	0.481824	0	0	2.51141	2.7127	P2RY6
Pulmonary Valve Development (GO:0003177)	2021-01-01	0.339544	0.481824	0	0	2.51141	2.7127	TNFRSF1B
Regulation of Cardiac Muscle Cell Proliferation (GO:0060043)	2021-01-01	0.339544	0.481824	0	0	2.51141	2.7127	RUNX1
Protein Localization to Organelle (GO:0033365)	4/151	0.341853	0.484695	0	0	1.36842	1.46883	GBP5;STING1;GBP2;CD68
Negative Regulation of Cellular Process (GO:0048523)	12/531	0.345528	0.489498	0	0	1.16461	1.23761	ZC3H12D;LYN;BST2;IL1A;ADORA3;IL1B;WAS;PTPN6;CXCL1;TNF;RUNX3;TENT5C
Protein Catabolic Process (GO:0030163)	3/107	0.348457	0.493236	0	0	1.45011	1.52877	CTSZ;CTSS;CTSC
ERK1 and ERK2 Cascade (GO:0070371)	2022-01-01	0.35247	0.493574	0	0	2.3917	2.49404	LGALS9
Epithelial Structure Maintenance (GO:0010669)	2022-01-01	0.35247	0.493574	0	0	2.3917	2.49404	TLR9
Modulation by Host of Viral Process (GO:0044788)	2022-01-01	0.35247	0.493574	0	0	2.3917	2.49404	PTX3
Negative Regulation of T Cell Receptor Signaling Pathway (GO:0050860)	2022-01-01	0.35247	0.493574	0	0	2.3917	2.49404	LGALS3
Negative Regulation of Cell Communication (GO:0010648)	2022-01-01	0.35247	0.493574	0	0	2.3917	2.49404	IL1B
Negative Regulation of Natural Killer Cell Mediated Cytotoxicity (GO:0045953)	2022-01-01	0.35247	0.493574	0	0	2.3917	2.49404	LGALS9
Peptidyl-Tyrosine Dephosphorylation (GO:0035335)	2022-01-01	0.35247	0.493574	0	0	2.3917	2.49404	PTPN6
Positive Regulation of Adenylate Cyclase Activity (GO:0045762)	2022-01-01	0.35247	0.493574	0	0	2.3917	2.49404	ADORA3
Positive Regulation of Natural Killer Cell Mediated Cytotoxicity (GO:0045954)	2022-01-01	0.35247	0.493574	0	0	2.3917	2.49404	SLAMF6
Positive Regulation of Neural Precursor Cell Proliferation (GO:2000179)	2022-01-01	0.35247	0.493574	0	0	2.3917	2.49404	LRP2
Positive Regulation of Synaptic Transmission, Glutamatergic (GO:0051968)	2022-01-01	0.35247	0.493574	0	0	2.3917	2.49404	CCL2
Regulation of Biosynthetic Process (GO:0009889)	2022-01-01	0.35247	0.493574	0	0	2.3917	2.49404	HVCN1
Regulation of Cardiac Muscle Contraction by Calcium Ion Signaling (GO:0010882)	2022-01-01	0.35247	0.493574	0	0	2.3917	2.49404	TNNI3
Positive Regulation of T Cell Differentiation (GO:0045582)	1964-02-01	0.35681	0.49883	0	0	1.62095	1.67047	RHOH;NCKAP1L
Positive Regulation of Neurogenesis (GO:0050769)	1964-02-01	0.35681	0.49883	0	0	1.62095	1.67047	MMP12;LRP2
Regulation of Cell Differentiation (GO:0045595)	5/201	0.357167	0.498918	0	0	1.28298	1.32089	SERPINF2;RUNX3;TNF;TENT5C;RUNX1
Cell Surface Receptor Protein Tyrosine Kinase Signaling Pathway (GO:0007169)	7/296	0.358867	0.500882	0	0	1.21864	1.24887	LYN;FGR;HCK;CD4;BLNK;LCP2;VAV1
Negative Regulation of Macromolecule Biosynthetic Process (GO:0010558)	5/202	0.361041	0.502626	0	0	1.2764	1.30035	MSR1;SPI1;CCL3;LGALS9;TNF
Fat Cell Differentiation (GO:0045444)	1965-02-01	0.363874	0.502626	0	0	1.59514	1.6126	STEAP4;PSMB8
Regulation of Regulatory T Cell Differentiation (GO:0045589)	2023-01-01	0.365143	0.502626	0	0	2.28287	2.29991	LAG3
Cellular Response to Interleukin-6 (GO:0071354)	2023-01-01	0.365143	0.502626	0	0	2.28287	2.29991	SPI1
Cholesterol Efflux (GO:0033344)	2023-01-01	0.365143	0.502626	0	0	2.28287	2.29991	SOAT2
Glial Cell Development (GO:0021782)	2023-01-01	0.365143	0.502626	0	0	2.28287	2.29991	TLR2
Zinc Ion Transmembrane Transport (GO:0071577)	2023-01-01	0.365143	0.502626	0	0	2.28287	2.29991	SLC39A4
Lymphocyte Activation Involved in Immune Response (GO:0002285)	2023-01-01	0.365143	0.502626	0	0	2.28287	2.29991	CD74
Modulation by Host of Viral Genome Replication (GO:0044827)	2023-01-01	0.365143	0.502626	0	0	2.28287	2.29991	CCL8
Negative Regulation of Interleukin-2 Production (GO:0032703)	2023-01-01	0.365143	0.502626	0	0	2.28287	2.29991	PTPRC
Negative Regulation of Neuron Differentiation (GO:0045665)	2023-01-01	0.365143	0.502626	0	0	2.28287	2.29991	B2M
Negative Regulation of Osteoclast Differentiation (GO:0045671)	2023-01-01	0.365143	0.502626	0	0	2.28287	2.29991	CCL3
Negative Regulation of Peptidase Activity (GO:0010466)	2023-01-01	0.365143	0.502626	0	0	2.28287	2.29991	TIMP1
Nucleotide-Sugar Biosynthetic Process (GO:0009226)	2023-01-01	0.365143	0.502626	0	0	2.28287	2.29991	SLPI
Phosphatidylinositol-Mediated Signaling (GO:0048015)	2023-01-01	0.365143	0.502626	0	0	2.28287	2.29991	PIK3CG
Positive Regulation of Amide Metabolic Process (GO:0034250)	2023-01-01	0.365143	0.502626	0	0	2.28287	2.29991	TNF
Positive Regulation of Lamellipodium Assembly (GO:0010592)	2023-01-01	0.365143	0.502626	0	0	2.28287	2.29991	RAC2
Extracellular Structure Organization (GO:0043062)	3/111	0.369803	0.508628	0	0	1.39612	1.38884	MMP12;ADAMTS14;SPINT1
Regulation of miRNA Transcription (GO:1902893)	1966-02-01	0.370909	0.509738	0	0	1.57013	1.55725	SPI1;TNF
Protein Maturation (GO:0051604)	4/158	0.372927	0.510634	0	0	1.30575	1.28795	MMP12;CASP4;NLRP3;CTSS
Regulation of Cellular Component Organization (GO:0051128)	4/159	0.377362	0.510634	0	0	1.29726	1.26424	IRAK3;TNF;CD22;GFAP
Regulation of Extracellular Matrix Organization (GO:1903053)	2024-01-01	0.377568	0.510634	0	0	2.1835	2.12674	RUNX1
Acute Inflammatory Response (GO:0002526)	2024-01-01	0.377568	0.510634	0	0	2.1835	2.12674	IL1RN
Apoptotic Cell Clearance (GO:0043277)	2024-01-01	0.377568	0.510634	0	0	2.1835	2.12674	TYROBP
Cellular Response to Steroid Hormone Stimulus (GO:0071383)	2024-01-01	0.377568	0.510634	0	0	2.1835	2.12674	ACOD1
Response to dsRNA (GO:0043331)	2024-01-01	0.377568	0.510634	0	0	2.1835	2.12674	IRAK3
Endothelial Cell Development (GO:0001885)	2024-01-01	0.377568	0.510634	0	0	2.1835	2.12674	ICAM1
Ventricular Cardiac Muscle Tissue Development (GO:0003229)	2024-01-01	0.377568	0.510634	0	0	2.1835	2.12674	TNNI3
Macrophage Differentiation (GO:0030225)	2024-01-01	0.377568	0.510634	0	0	2.1835	2.12674	CD4
Myotube Differentiation (GO:0014902)	2024-01-01	0.377568	0.510634	0	0	2.1835	2.12674	DOCK2
Negative Regulation of Extrinsic Apoptotic Signaling Pathway via Death Domain Receptors (GO:1902042)	2024-01-01	0.377568	0.510634	0	0	2.1835	2.12674	ICAM1
Negative Regulation of Response to Wounding (GO:1903035)	2024-01-01	0.377568	0.510634	0	0	2.1835	2.12674	PTPN6
Negative Regulation of Stress Fiber Assembly (GO:0051497)	2024-01-01	0.377568	0.510634	0	0	2.1835	2.12674	WAS
Osteoclast Differentiation (GO:0030316)	2024-01-01	0.377568	0.510634	0	0	2.1835	2.12674	TYROBP
Outflow Tract Septum Morphogenesis (GO:0003148)	2024-01-01	0.377568	0.510634	0	0	2.1835	2.12674	LRP2
Positive Regulation of JUN Kinase Activity (GO:0043507)	2024-01-01	0.377568	0.510634	0	0	2.1835	2.12674	TNF
Positive Regulation of Cell Communication (GO:0010647)	2024-01-01	0.377568	0.510634	0	0	2.1835	2.12674	TNF
Positive Regulation of Epidermal Growth Factor Receptor Signaling Pathway (GO:0045742)	2024-01-01	0.377568	0.510634	0	0	2.1835	2.12674	PLAUR
Positive Regulation of Morphogenesis of an Epithelium (GO:1905332)	2024-01-01	0.377568	0.510634	0	0	2.1835	2.12674	ITGAX
Cholesterol Metabolic Process (GO:0008203)	1968-02-01	0.384884	0.5197	0	0	1.5224	1.4536	CH25H;SOAT2
Extrinsic Apoptotic Signaling Pathway (GO:0097191)	1968-02-01	0.384884	0.5197	0	0	1.5224	1.4536	TNFRSF1B;TNF
Regulation of Protein Export From Nucleus (GO:0046825)	2025-01-01	0.389752	0.520894	0	0	2.09241	1.97157	IL1B
Regulation of Protein Transport (GO:0051223)	2025-01-01	0.389752	0.520894	0	0	2.09241	1.97157	TNF
Cardiac Muscle Cell Development (GO:0055013)	2025-01-01	0.389752	0.520894	0	0	2.09241	1.97157	ASB2
Regulation of Vascular Endothelial Growth Factor Signaling Pathway (GO:1900746)	2025-01-01	0.389752	0.520894	0	0	2.09241	1.97157	TSPAN32
Response to Purine-Containing Compound (GO:0014074)	2025-01-01	0.389752	0.520894	0	0	2.09241	1.97157	P2RY6
Steroid Biosynthetic Process (GO:0006694)	2025-01-01	0.389752	0.520894	0	0	2.09241	1.97157	CH25H
Zinc Ion Transport (GO:0006829)	2025-01-01	0.389752	0.520894	0	0	2.09241	1.97157	SLC39A4
Glycosaminoglycan Biosynthetic Process (GO:0006024)	2025-01-01	0.389752	0.520894	0	0	2.09241	1.97157	IL1B
Icosanoid Biosynthetic Process (GO:0046456)	2025-01-01	0.389752	0.520894	0	0	2.09241	1.97157	PYCARD
Negative Regulation of Catalytic Activity (GO:0043086)	2025-01-01	0.389752	0.520894	0	0	2.09241	1.97157	TIMP1
Negative Regulation of Intrinsic Apoptotic Signaling Pathway in Response to DNA Damage (GO:1902230)	2025-01-01	0.389752	0.520894	0	0	2.09241	1.97157	CD74
Negative Regulation of miRNA Transcription (GO:1902894)	2025-01-01	0.389752	0.520894	0	0	2.09241	1.97157	TNF
Non-Canonical NF-kappaB Signal Transduction (GO:0038061)	2025-01-01	0.389752	0.520894	0	0	2.09241	1.97157	BIRC3
Positive Regulation of Intracellular Protein Transport (GO:0090316)	1969-02-01	0.391821	0.523249	0	0	1.4996	1.40505	IL1B;HCLS1
Lipid Metabolic Process (GO:0006629)	6/259	0.395323	0.527511	0	0	1.1923	1.10652	APOBEC1;CH25H;SOAT2;LIPH;AOAH;LRP2
Positive Regulation of Apoptotic Signaling Pathway (GO:2001235)	1970-02-01	0.398723	0.528958	0	0	1.47747	1.35852	PYCARD;TNF
Reg of Endoplasmic Reticulum Stress-Induced Intrinsic Apoptotic Sgnlng Pway (GO:1902235)	2026-01-01	0.401697	0.528958	0	0	2.00862	1.83197	FCGR2B
Actin Filament Polymerization (GO:0030041)	2026-01-01	0.401697	0.528958	0	0	2.00862	1.83197	WAS
Amyloid Fibril Formation (GO:1990000)	2026-01-01	0.401697	0.528958	0	0	2.00862	1.83197	B2M
Regulation of Vascular Endothelial Growth Factor Receptor Signaling Pathway (GO:0030947)	2026-01-01	0.401697	0.528958	0	0	2.00862	1.83197	IL1B
Diterpenoid Metabolic Process (GO:0016101)	2026-01-01	0.401697	0.528958	0	0	2.00862	1.83197	LRP2
Sterol Transport (GO:0015918)	2026-01-01	0.401697	0.528958	0	0	2.00862	1.83197	MSR1
Fat-Soluble Vitamin Metabolic Process (GO:0006775)	2026-01-01	0.401697	0.528958	0	0	2.00862	1.83197	LRP2
Glutamine Family Amino Acid Metabolic Process (GO:0009064)	2026-01-01	0.401697	0.528958	0	0	2.00862	1.83197	ACOD1
Microtubule Polymerization or Depolymerization (GO:0031109)	2026-01-01	0.401697	0.528958	0	0	2.00862	1.83197	KIF2C
Negative Regulation of Endothelial Cell Apoptotic Process (GO:2000352)	2026-01-01	0.401697	0.528958	0	0	2.00862	1.83197	ICAM1
Positive Regulation of ERBB Signaling Pathway (GO:1901186)	2026-01-01	0.401697	0.528958	0	0	2.00862	1.83197	PLAUR
Positive Regulation of Natural Killer Cell Mediated Immunity (GO:0002717)	2026-01-01	0.401697	0.528958	0	0	2.00862	1.83197	SLAMF6
Protein Depolymerization (GO:0051261)	2026-01-01	0.401697	0.528958	0	0	2.00862	1.83197	KIF2C
Regulation of Arp2/3 Complex-Mediated Actin Nucleation (GO:0034315)	2026-01-01	0.401697	0.528958	0	0	2.00862	1.83197	GMFG
Regulation of Actin Filament Bundle Assembly (GO:0032231)	2026-01-01	0.401697	0.528958	0	0	2.00862	1.83197	WAS
Regulation of Cell Size (GO:0008361)	2026-01-01	0.401697	0.528958	0	0	2.00862	1.83197	VAV1
Regulation of G Protein-Coupled Receptor Signaling Pathway (GO:0008277)	1972-02-01	0.412415	0.536895	0	0	1.43511	1.27111	C3;CCL5
Positive Regulation of Apoptotic Process (GO:0043065)	7/313	0.413136	0.536895	0	0	1.14993	1.01651	PYCARD;ZBP1;LGALS3;CASP4;CCL3;CCL2;TNF
Regulation of Double-Strand Break Repair via Nonhomologous End Joining (GO:2001032)	2027-01-01	0.413409	0.536895	0	0	1.93126	1.70592	WAS
Regulation of Keratinocyte Proliferation (GO:0010837)	2027-01-01	0.413409	0.536895	0	0	1.93126	1.70592	TGM1
Regulation of Proteolysis Involved in Protein Catabolic Process (GO:1903050)	2027-01-01	0.413409	0.536895	0	0	1.93126	1.70592	CTSC
Cardiac Muscle Cell Differentiation (GO:0055007)	2027-01-01	0.413409	0.536895	0	0	1.93126	1.70592	ASB2
Spindle Assembly Checkpoint Signaling (GO:0071173)	2027-01-01	0.413409	0.536895	0	0	1.93126	1.70592	KCNN4
Striated Muscle Cell Development (GO:0055002)	2027-01-01	0.413409	0.536895	0	0	1.93126	1.70592	ASB2
Wound Healing, Spreading of Cells (GO:0044319)	2027-01-01	0.413409	0.536895	0	0	1.93126	1.70592	MMP12
Mitotic Spindle Assembly Checkpoint Signaling (GO:0007094)	2027-01-01	0.413409	0.536895	0	0	1.93126	1.70592	KCNN4
Mitotic Spindle Checkpoint Signaling (GO:0071174)	2027-01-01	0.413409	0.536895	0	0	1.93126	1.70592	KCNN4
Negative Regulation of Actin Filament Bundle Assembly (GO:0032232)	2027-01-01	0.413409	0.536895	0	0	1.93126	1.70592	WAS
Negative Regulation of miRNA Metabolic Process (GO:2000629)	2027-01-01	0.413409	0.536895	0	0	1.93126	1.70592	TNF
Positive Regulation of DNA Binding (GO:0043388)	2027-01-01	0.413409	0.536895	0	0	1.93126	1.70592	PLAUR
Positive Regulation of Erythrocyte Differentiation (GO:0045648)	2027-01-01	0.413409	0.536895	0	0	1.93126	1.70592	NCKAP1L
Positive Regulation of Lipid Metabolic Process (GO:0045834)	2027-01-01	0.413409	0.536895	0	0	1.93126	1.70592	IL1B
Regulation of Cation Channel Activity (GO:2001257)	2027-01-01	0.413409	0.536895	0	0	1.93126	1.70592	CTSS
Regulation of Chromosome Segregation (GO:0051983)	2027-01-01	0.413409	0.536895	0	0	1.93126	1.70592	KIF2C
Positive Regulation of Protein Transport (GO:0051222)	1973-02-01	0.419203	0.544004	0	0	1.41482	1.23005	IL1A;TNF
Regulation of Lipid Biosynthetic Process (GO:0046890)	2028-01-01	0.424892	0.545145	0	0	1.85964	1.5917	C3
Regulation of Toll-Like Receptor 4 Signaling Pathway (GO:0034143)	2028-01-01	0.424892	0.545145	0	0	1.85964	1.5917	LYN
Sterol Biosynthetic Process (GO:0016126)	2028-01-01	0.424892	0.545145	0	0	1.85964	1.5917	CH25H
Establishment of Endothelial Barrier (GO:0061028)	2028-01-01	0.424892	0.545145	0	0	1.85964	1.5917	ICAM1
Hydrogen Peroxide Metabolic Process (GO:0042743)	2028-01-01	0.424892	0.545145	0	0	1.85964	1.5917	CYBA
Inner Ear Morphogenesis (GO:0042472)	2028-01-01	0.424892	0.545145	0	0	1.85964	1.5917	HPN
Membrane Fusion (GO:0061025)	2028-01-01	0.424892	0.545145	0	0	1.85964	1.5917	STX11
Negative Regulation of Signaling (GO:0023057)	2028-01-01	0.424892	0.545145	0	0	1.85964	1.5917	IL1B
Negative Regulation of Type II Interferon Production (GO:0032689)	2028-01-01	0.424892	0.545145	0	0	1.85964	1.5917	LGALS9
Phospholipid Catabolic Process (GO:0009395)	2028-01-01	0.424892	0.545145	0	0	1.85964	1.5917	PLBD1
Positive Regulation of Fibroblast Proliferation (GO:0048146)	2028-01-01	0.424892	0.545145	0	0	1.85964	1.5917	CD74
Positive Regulation of Response to Endoplasmic Reticulum Stress (GO:1905898)	2028-01-01	0.424892	0.545145	0	0	1.85964	1.5917	FCGR2B
Positive Regulation of Viral Genome Replication (GO:0045070)	2028-01-01	0.424892	0.545145	0	0	1.85964	1.5917	CCL5
Primary Neural Tube Formation (GO:0014020)	2028-01-01	0.424892	0.545145	0	0	1.85964	1.5917	LRP2
Regulation of Calcium Ion Transmembrane Transport (GO:1903169)	2028-01-01	0.424892	0.545145	0	0	1.85964	1.5917	KCNN4
Positive Regulation of Secretion by Cell (GO:1903532)	1975-02-01	0.432658	0.55374	0	0	1.37592	1.15276	IL1A;IL1B
Regulation of Long-Term Synaptic Potentiation (GO:1900271)	2029-01-01	0.436151	0.55374	0	0	1.79313	1.48788	TYROBP
Regulation of Plasma Membrane Bounded Cell Projection Organization (GO:0120035)	2029-01-01	0.436151	0.55374	0	0	1.79313	1.48788	FCGR2B
Camera-Type Eye Development (GO:0043010)	2029-01-01	0.436151	0.55374	0	0	1.79313	1.48788	CRYBA4
Synaptic Vesicle Endocytosis (GO:0048488)	2029-01-01	0.436151	0.55374	0	0	1.79313	1.48788	MX1
Tube Closure (GO:0060606)	2029-01-01	0.436151	0.55374	0	0	1.79313	1.48788	LRP2
Vascular Endothelial Growth Factor Receptor Signaling Pathway (GO:0048010)	2029-01-01	0.436151	0.55374	0	0	1.79313	1.48788	VAV1
Intracellular Zinc Ion Homeostasis (GO:0006882)	2029-01-01	0.436151	0.55374	0	0	1.79313	1.48788	SLC39A4
Negative Regulation of Mitotic Metaphase/Anaphase Transition (GO:0045841)	2029-01-01	0.436151	0.55374	0	0	1.79313	1.48788	KCNN4
Negative Regulation of Wound Healing (GO:0061045)	2029-01-01	0.436151	0.55374	0	0	1.79313	1.48788	TNF
Positive Regulation of Defense Response to Virus by Host (GO:0002230)	2029-01-01	0.436151	0.55374	0	0	1.79313	1.48788	STING1
Positive Regulation of Protein Import Into Nucleus (GO:0042307)	2029-01-01	0.436151	0.55374	0	0	1.79313	1.48788	HCLS1
Positive Regulation of Protein Targeting to Mitochondrion (GO:1903955)	2029-01-01	0.436151	0.55374	0	0	1.79313	1.48788	RAC2
Regulation of Blood Coagulation (GO:0030193)	2029-01-01	0.436151	0.55374	0	0	1.79313	1.48788	PLAUR
Regulation of Rho Protein Signal Transduction (GO:0035023)	1976-02-01	0.439323	0.55735	0	0	1.35726	1.11637	ARHGAP30;ARHGDIB
Cellular Response to UV (GO:0034644)	1977-02-01	0.445945	0.561465	0	0	1.33909	1.0814	MMP12;TIMP1
Regulation of Muscle Contraction (GO:0006937)	1930-01-01	0.447191	0.561465	0	0	1.73121	1.39323	TNNI3
Cardiac Muscle Tissue Morphogenesis (GO:0055008)	1930-01-01	0.447191	0.561465	0	0	1.73121	1.39323	TNNI3
Intrinsic Apoptotic Signaling Pathway in Response to Endoplasmic Reticulum Stress (GO:0070059)	1930-01-01	0.447191	0.561465	0	0	1.73121	1.39323	CASP4
Negative Regulation of Cell-Matrix Adhesion (GO:0001953)	1930-01-01	0.447191	0.561465	0	0	1.73121	1.39323	MMP12
Negative Regulation of Cytokine Production Involved in Inflammatory Response (GO:1900016)	1930-01-01	0.447191	0.561465	0	0	1.73121	1.39323	PYCARD
Negative Regulation of Ossification (GO:0030279)	1930-01-01	0.447191	0.561465	0	0	1.73121	1.39323	CCL3
Neural Tube Closure (GO:0001843)	1930-01-01	0.447191	0.561465	0	0	1.73121	1.39323	LRP2
Peptide Hormone Processing (GO:0016486)	1930-01-01	0.447191	0.561465	0	0	1.73121	1.39323	CTSZ
Positive Regulation of Cation Channel Activity (GO:2001259)	1930-01-01	0.447191	0.561465	0	0	1.73121	1.39323	CTSS
Positive Regulation of Response to Wounding (GO:1903036)	1930-01-01	0.447191	0.561465	0	0	1.73121	1.39323	CLEC7A
Prostaglandin Metabolic Process (GO:0006693)	1930-01-01	0.447191	0.561465	0	0	1.73121	1.39323	CD74
Regulation of Bone Resorption (GO:0045124)	1930-01-01	0.447191	0.561465	0	0	1.73121	1.39323	SYK
Regulation of Chemotaxis (GO:0050920)	1930-01-01	0.447191	0.561465	0	0	1.73121	1.39323	AIF1
Cell Chemotaxis (GO:0060326)	1978-02-01	0.452523	0.567741	0	0	1.3214	1.04776	BIN2;CCL3
Cellular Component Assembly (GO:0022607)	6/277	0.457704	0.570003	0	0	1.11207	0.86912	CD74;IL2RB;WAS;NCKAP1L;AIF1;JCHAIN
Artery Morphogenesis (GO:0048844)	1931-01-01	0.458014	0.570003	0	0	1.67342	1.3067	LRP2
Regulation of Protein Modification Process (GO:0031399)	1931-01-01	0.458014	0.570003	0	0	1.67342	1.3067	LYN
Transition Metal Ion Transport (GO:0000041)	1931-01-01	0.458014	0.570003	0	0	1.67342	1.3067	SLC11A1
Vacuolar Acidification (GO:0007035)	1931-01-01	0.458014	0.570003	0	0	1.67342	1.3067	SLC11A1
Negative Regulation of Blood Coagulation (GO:0030195)	1931-01-01	0.458014	0.570003	0	0	1.67342	1.3067	SERPINF2
Negative Regulation of Insulin Receptor Signaling Pathway (GO:0046627)	1931-01-01	0.458014	0.570003	0	0	1.67342	1.3067	IL1B
Phosphatidic Acid Biosynthetic Process (GO:0006654)	1931-01-01	0.458014	0.570003	0	0	1.67342	1.3067	LIPH
Positive Regulation of D-glucose Transmembrane Transport (GO:0010828)	1931-01-01	0.458014	0.570003	0	0	1.67342	1.3067	C3
Positive Regulation of Lamellipodium Organization (GO:1902745)	1931-01-01	0.458014	0.570003	0	0	1.67342	1.3067	RAC2
Positive Regulation of Signaling (GO:0023056)	1931-01-01	0.458014	0.570003	0	0	1.67342	1.3067	TNF
Positive Regulation of Growth (GO:0045927)	1979-02-01	0.459056	0.570882	0	0	1.30418	1.01541	HPN;CXCL16
Regulation of Protein Catabolic Process (GO:0042176)	3/129	0.463538	0.576034	0	0	1.19557	0.919234	IRAK3;TNF;GFAP
Regulation of mRNA Stability (GO:0043488)	1980-02-01	0.465544	0.578104	0	0	1.28739	0.984272	SLC11A1;TENT5C
TOR Signaling (GO:0031929)	1932-01-01	0.468626	0.578131	0	0	1.61935	1.22739	CARD11
Regulation of Postsynapse Organization (GO:0099175)	1932-01-01	0.468626	0.578131	0	0	1.61935	1.22739	FCGR2B
Response to Alcohol (GO:0097305)	1932-01-01	0.468626	0.578131	0	0	1.61935	1.22739	CCL3
Endodermal Cell Differentiation (GO:0035987)	1932-01-01	0.468626	0.578131	0	0	1.61935	1.22739	ITGB2
Natural Killer Cell Mediated Cytotoxicity (GO:0042267)	1932-01-01	0.468626	0.578131	0	0	1.61935	1.22739	VAV1
Negative Regulation of Cellular Response to Insulin Stimulus (GO:1900077)	1932-01-01	0.468626	0.578131	0	0	1.61935	1.22739	IL1B
Negative Regulation of Fat Cell Differentiation (GO:0045599)	1932-01-01	0.468626	0.578131	0	0	1.61935	1.22739	TNF
Positive Regulation of Establishment of Protein Localization to Mitochondrion (GO:1903749)	1932-01-01	0.468626	0.578131	0	0	1.61935	1.22739	RAC2
Protein Localization to Golgi Apparatus (GO:0034067)	1932-01-01	0.468626	0.578131	0	0	1.61935	1.22739	GBP5
Wound Healing (GO:0042060)	1981-02-01	0.471986	0.581432	0	0	1.27103	0.954297	MMP12;SLC11A1
Positive Regulation of Organelle Organization (GO:0010638)	1981-02-01	0.471986	0.581432	0	0	1.27103	0.954297	PYCARD;PLAUR
Negative Regulation of Blood Vessel Morphogenesis (GO:2000181)	1982-02-01	0.478381	0.587557	0	0	1.25508	0.925429	CXCL10;PTPN6
Actin Filament Bundle Assembly (GO:0051017)	1933-01-01	0.479031	0.587557	0	0	1.56867	1.15452	AIF1
Vasculogenesis (GO:0001570)	1933-01-01	0.479031	0.587557	0	0	1.56867	1.15452	TNNI3
Negative Regulation of G2/M Transition of Mitotic Cell Cycle (GO:0010972)	1933-01-01	0.479031	0.587557	0	0	1.56867	1.15452	GPR132
Positive Regulation of G1/S Transition of Mitotic Cell Cycle (GO:1900087)	1933-01-01	0.479031	0.587557	0	0	1.56867	1.15452	AIF1
Regulation of Amyloid-Beta Formation (GO:1902003)	1933-01-01	0.479031	0.587557	0	0	1.56867	1.15452	TNF
Actin Filament Bundle Organization (GO:0061572)	1934-01-01	0.489233	0.596626	0	0	1.52106	1.08743	AIF1
Regulation of Protein Polymerization (GO:0032271)	1934-01-01	0.489233	0.596626	0	0	1.52106	1.08743	HCLS1
Cardiac Muscle Contraction (GO:0060048)	1934-01-01	0.489233	0.596626	0	0	1.52106	1.08743	TNNI3
Integrated Stress Response Signaling (GO:0140467)	1934-01-01	0.489233	0.596626	0	0	1.52106	1.08743	BATF
Negative Regulation of Blood Vessel Endothelial Cell Migration (GO:0043537)	1934-01-01	0.489233	0.596626	0	0	1.52106	1.08743	TNF
Regulation of DNA Damage Response, Signal Transduction by P53 Class Mediator (GO:0043516)	1934-01-01	0.489233	0.596626	0	0	1.52106	1.08743	CD74
Regulation of JUN Kinase Activity (GO:0043506)	1934-01-01	0.489233	0.596626	0	0	1.52106	1.08743	TNF
Regulation of Ras Protein Signal Transduction (GO:0046578)	1934-01-01	0.489233	0.596626	0	0	1.52106	1.08743	RASAL3
Monoatomic Cation Homeostasis (GO:0055080)	1984-02-01	0.491028	0.597956	0	0	1.22434	0.870818	SLC11A1;SLC39A4
Positive Regulation of Synaptic Transmission (GO:0050806)	1984-02-01	0.491028	0.597956	0	0	1.22434	0.870818	CCL2;TNF
Response to Transforming Growth Factor Beta (GO:0071559)	1935-01-01	0.499236	0.606215	0	0	1.47624	1.02551	RUNX3
Substrate Adhesion-Dependent Cell Spreading (GO:0034446)	1935-01-01	0.499236	0.606215	0	0	1.47624	1.02551	FERMT3
Regulation of T Cell Mediated Cytotoxicity (GO:0001914)	1935-01-01	0.499236	0.606215	0	0	1.47624	1.02551	PTPRC
Regulation of Cellular Senescence (GO:2000772)	1935-01-01	0.499236	0.606215	0	0	1.47624	1.02551	B2M
Epidermis Development (GO:0008544)	1986-02-01	0.50348	0.610932	0	0	1.19507	0.820069	SPINT1;WAS
Cellular Response to Heat (GO:0034605)	1936-01-01	0.509043	0.615048	0	0	1.43399	0.968265	IL1A
Endoderm Formation (GO:0001706)	1936-01-01	0.509043	0.615048	0	0	1.43399	0.968265	ITGB2
Negative Regulation of Epithelial to Mesenchymal Transition (GO:0010719)	1936-01-01	0.509043	0.615048	0	0	1.43399	0.968265	HPN
Negative Regulation of Smooth Muscle Cell Proliferation (GO:0048662)	1936-01-01	0.509043	0.615048	0	0	1.43399	0.968265	AIF1
Phosphatidic Acid Metabolic Process (GO:0046473)	1936-01-01	0.509043	0.615048	0	0	1.43399	0.968265	LIPH
Regulation of Blood Circulation (GO:1903522)	1936-01-01	0.509043	0.615048	0	0	1.43399	0.968265	ADORA3
Regulation of Cytoskeleton Organization (GO:0051493)	3/139	0.512967	0.619349	0	0	1.10709	0.739033	BST2;HCK;RAC2
Axonemal Dynein Complex Assembly (GO:0070286)	1937-01-01	0.518658	0.623123	0	0	1.39409	0.915233	DNAAF3
Melanosome Organization (GO:0032438)	1937-01-01	0.518658	0.623123	0	0	1.39409	0.915233	RAB32
Negative Regulation of Endothelial Cell Migration (GO:0010596)	1937-01-01	0.518658	0.623123	0	0	1.39409	0.915233	TNF
Phosphatidylinositol Phosphate Biosynthetic Process (GO:0046854)	1937-01-01	0.518658	0.623123	0	0	1.39409	0.915233	PIK3CG
Positive Regulation of Myeloid Cell Differentiation (GO:0045639)	1937-01-01	0.518658	0.623123	0	0	1.39409	0.915233	NCKAP1L
Regulation of G2/M Transition of Mitotic Cell Cycle (GO:0010389)	1937-01-01	0.518658	0.623123	0	0	1.39409	0.915233	GPR132
Regulation of Cellular Component Biogenesis (GO:0044087)	1937-01-01	0.518658	0.623123	0	0	1.39409	0.915233	GFAP
Positive Regulation of RNA Biosynthetic Process (GO:1902680)	11/555	0.524561	0.62977	0	0	1.01449	0.654541	CD86;CD74;CD4;ELF4;IRF4;IL1B;BCL3;IRF7;TNF;RUNX3;RUNX1
Regulation of Protein Localization to Plasma Membrane (GO:1903076)	1990-02-01	0.527786	0.629997	0	0	1.14051	0.728861	LGALS3;TNF
Regulation of Defense Response to Virus by Host (GO:0050691)	1938-01-01	0.528086	0.629997	0	0	1.35634	0.866019	STING1
DNA Damage Checkpoint Signaling (GO:0000077)	1938-01-01	0.528086	0.629997	0	0	1.35634	0.866019	LYN
Regulation of Synapse Organization (GO:0050807)	1938-01-01	0.528086	0.629997	0	0	1.35634	0.866019	TNF
Regulation of Vascular Associated Smooth Muscle Cell Proliferation (GO:1904705)	1938-01-01	0.528086	0.629997	0	0	1.35634	0.866019	P2RY6
mRNA Transcription by RNA Polymerase II (GO:0042789)	1938-01-01	0.528086	0.629997	0	0	1.35634	0.866019	C5AR1
Negative Regulation of Endothelial Cell Proliferation (GO:0001937)	1938-01-01	0.528086	0.629997	0	0	1.35634	0.866019	CCL2
Negative Regulation of Transport (GO:0051051)	1938-01-01	0.528086	0.629997	0	0	1.35634	0.866019	LGALS3
Nuclear Transport (GO:0051169)	1938-01-01	0.528086	0.629997	0	0	1.35634	0.866019	HCLS1
Regulation of Epithelial to Mesenchymal Transition (GO:0010717)	1991-02-01	0.533735	0.63629	0	0	1.12764	0.707994	IL1B;HPN
Semaphorin-Plexin Signaling Pathway (GO:0071526)	1939-01-01	0.537329	0.63923	0	0	1.32058	0.820271	TYROBP
Fatty Acid Transport (GO:0015908)	1939-01-01	0.537329	0.63923	0	0	1.32058	0.820271	LYN
Negative Regulation of G Protein-Coupled Receptor Signaling Pathway (GO:0045744)	1939-01-01	0.537329	0.63923	0	0	1.32058	0.820271	CCL5
Negative Regulation of Protein Metabolic Process (GO:0051248)	3/146	0.546092	0.645943	0	0	1.05252	0.63674	CD84;IRAK3;PTX3
Regulation of Potassium Ion Transmembrane Transport (GO:1901379)	1940-01-01	0.546392	0.645943	0	0	1.28665	0.777677	KCNN4
Regulation of Protein Targeting to Mitochondrion (GO:1903214)	1940-01-01	0.546392	0.645943	0	0	1.28665	0.777677	RAC2
Negative Regulation of Cell-Cell Adhesion (GO:0022408)	1940-01-01	0.546392	0.645943	0	0	1.28665	0.777677	IL1RN
Negative Regulation of Protein Secretion (GO:0050709)	1940-01-01	0.546392	0.645943	0	0	1.28665	0.777677	IL1B
Negative Regulation of Proteolysis (GO:0045861)	1940-01-01	0.546392	0.645943	0	0	1.28665	0.777677	TIMP1
Negative Regulation of Sequestering of Calcium Ion (GO:0051283)	1940-01-01	0.546392	0.645943	0	0	1.28665	0.777677	PTPRC
Positive Regulation of Viral Process (GO:0048524)	1940-01-01	0.546392	0.645943	0	0	1.28665	0.777677	CCL5
Regulation of DNA Binding (GO:0051101)	1940-01-01	0.546392	0.645943	0	0	1.28665	0.777677	PLAUR
Protein Localization to Membrane (GO:0072657)	4/199	0.547485	0.646735	0	0	1.02903	0.61991	RAB32;ITGB2;ITGAL;TNF
Monoatomic Cation Transmembrane Transport (GO:0098655)	6/304	0.547823	0.646735	0	0	1.0099	0.607762	SLC11A1;HVCN1;HPN;KCNN4;MCOLN2;SLC39A4
Aortic Valve Development (GO:0003176)	1941-01-01	0.555278	0.652816	0	0	1.25442	0.73796	TNFRSF1B
Regulation of Protein Import Into Nucleus (GO:0042306)	1941-01-01	0.555278	0.652816	0	0	1.25442	0.73796	HCLS1
Vitamin Transport (GO:0051180)	1941-01-01	0.555278	0.652816	0	0	1.25442	0.73796	LRP2
Heart Contraction (GO:0060047)	1941-01-01	0.555278	0.652816	0	0	1.25442	0.73796	TNNI3
Negative Regulation of Kinase Activity (GO:0033673)	1941-01-01	0.555278	0.652816	0	0	1.25442	0.73796	PTPRC
Negative Regulation of Secretion by Cell (GO:1903531)	1941-01-01	0.555278	0.652816	0	0	1.25442	0.73796	TNFRSF1B
Inorganic Cation Transmembrane Transport (GO:0098662)	6/307	0.557439	0.654904	0	0	0.999681	0.584216	SLC11A1;HVCN1;HPN;KCNN4;MCOLN2;SLC39A4
Sensory Perception of Sound (GO:0007605)	1996-02-01	0.562707	0.657602	0	0	1.06739	0.613743	HPN;LRP2
Axoneme Assembly (GO:0035082)	1942-01-01	0.56399	0.657602	0	0	1.22376	0.700873	DNAAF3
Blood Vessel Diameter Maintenance (GO:0097746)	1942-01-01	0.56399	0.657602	0	0	1.22376	0.700873	SERPINF2
Cardiac Ventricle Morphogenesis (GO:0003208)	1942-01-01	0.56399	0.657602	0	0	1.22376	0.700873	TNNI3
Cellular Response to Retinoic Acid (GO:0071300)	1942-01-01	0.56399	0.657602	0	0	1.22376	0.700873	LYN
Digestive Tract Development (GO:0048565)	1942-01-01	0.56399	0.657602	0	0	1.22376	0.700873	TNF
Type I Interferon-Mediated Signaling Pathway (GO:0060337)	1942-01-01	0.56399	0.657602	0	0	1.22376	0.700873	IKBKE
Keratinocyte Differentiation (GO:0030216)	1942-01-01	0.56399	0.657602	0	0	1.22376	0.700873	TGM1
Positive Regulation of Double-Strand Break Repair via Homologous Recombination (GO:1905168)	1942-01-01	0.56399	0.657602	0	0	1.22376	0.700873	WAS
Positive Regulation of Receptor Signaling Pathway via STAT (GO:1904894)	1942-01-01	0.56399	0.657602	0	0	1.22376	0.700873	CCL5
Regulation of Cellular Component Size (GO:0032535)	1942-01-01	0.56399	0.657602	0	0	1.22376	0.700873	VAV1
Cellular Response to Growth Factor Stimulus (GO:0071363)	3/150	0.564422	0.657654	0	0	1.02367	0.585491	CCL5;CCL2;LRP2
Negative Regulation of Gene Expression (GO:0010629)	7/364	0.57056	0.663918	0	0	0.983047	0.551623	MSR1;SPI1;SLC11A1;CCL3;LGALS9;FCGR2B;TNF
Release of Sequestered Calcium Ion Into Cytosol (GO:0051209)	1943-01-01	0.572532	0.663918	0	0	1.19457	0.666194	PTPRC
Cellular Response to Type I Interferon (GO:0071357)	1943-01-01	0.572532	0.663918	0	0	1.19457	0.666194	IKBKE
Synaptic Vesicle Exocytosis (GO:0016079)	1943-01-01	0.572532	0.663918	0	0	1.19457	0.666194	STX11
Ephrin Receptor Signaling Pathway (GO:0048013)	1943-01-01	0.572532	0.663918	0	0	1.19457	0.666194	LYN
mRNA Transcription (GO:0009299)	1943-01-01	0.572532	0.663918	0	0	1.19457	0.666194	C5AR1
Positive Regulation of Gene Expression, Epigenetic (GO:0141137)	1943-01-01	0.572532	0.663918	0	0	1.19457	0.666194	SPI1
Adenylate Cyclase-Activating G Protein-Coupled Receptor Signaling Pathway (GO:0007189)	3/153	0.57787	0.66952	0	0	1.00304	0.550075	ADGRE1;CXCL10;GPR65
DNA-templated DNA Replication Maintenance of Fidelity (GO:0045005)	1944-01-01	0.580907	0.66952	0	0	1.16673	0.633724	FAM111A
Bone Development (GO:0060348)	1944-01-01	0.580907	0.66952	0	0	1.16673	0.633724	PTPRC
Learning (GO:0007612)	1944-01-01	0.580907	0.66952	0	0	1.16673	0.633724	TLR2
Negative Regulation of Protein Localization (GO:1903828)	1944-01-01	0.580907	0.66952	0	0	1.16673	0.633724	SPI1
Negative Regulation of Protein Modification Process (GO:0031400)	1944-01-01	0.580907	0.66952	0	0	1.16673	0.633724	LYN
Positive Regulation of Cell Cycle G1/S Phase Transition (GO:1902808)	1944-01-01	0.580907	0.66952	0	0	1.16673	0.633724	AIF1
Positive Regulation of Wound Healing (GO:0090303)	1944-01-01	0.580907	0.66952	0	0	1.16673	0.633724	CLEC7A
Regulated Exocytosis (GO:0045055)	1944-01-01	0.580907	0.66952	0	0	1.16673	0.633724	LYN
Collagen Fibril Organization (GO:0030199)	1945-01-01	0.589118	0.678064	0	0	1.14015	0.603286	SERPINF2
Negative Regulation of BMP Signaling Pathway (GO:0030514)	1945-01-01	0.589118	0.678064	0	0	1.14015	0.603286	LRP2
Protein Localization (GO:0008104)	7/371	0.590717	0.679444	0	0	0.963792	0.507358	RAB32;ARL11;CD74;RAB20;UNC93B1;TNS4;STX11
Regulation of Signal Transduction (GO:0009966)	4/211	0.593791	0.682518	0	0	0.96878	0.504955	SASH3;TIMP1;SAMSN1;TSPAN32
Positive Regulation of Protein Localization (GO:1903829)	2/102	0.595741	0.682708	0	0	1.00303	0.519521	TYROBP;TNF
Regulation of Fibroblast Proliferation (GO:0048145)	1946-01-01	0.597169	0.682708	0	0	1.11476	0.574719	CD74
Development of Primary Male Sexual Characteristics (GO:0046546)	1946-01-01	0.597169	0.682708	0	0	1.11476	0.574719	LRP2
Macromolecule Catabolic Process (GO:0009057)	1946-01-01	0.597169	0.682708	0	0	1.11476	0.574719	AOAH
Male Gonad Development (GO:0008584)	1946-01-01	0.597169	0.682708	0	0	1.11476	0.574719	LRP2
Positive Regulation of Chemotaxis (GO:0050921)	1946-01-01	0.597169	0.682708	0	0	1.11476	0.574719	AIF1
Regulation of Cell-Cell Adhesion (GO:0022407)	1946-01-01	0.597169	0.682708	0	0	1.11476	0.574719	FERMT3
Regulation of Cell-Substrate Adhesion (GO:0010810)	1946-01-01	0.597169	0.682708	0	0	1.11476	0.574719	RAC2
Neuron Development (GO:0048666)	3/159	0.603972	0.689877	0	0	0.964165	0.486159	LYN;RUNX3;RUNX1
DNA Integrity Checkpoint Signaling (GO:0031570)	1947-01-01	0.605063	0.689877	0	0	1.09047	0.547877	LYN
Cellular Response to Radiation (GO:0071478)	1947-01-01	0.605063	0.689877	0	0	1.09047	0.547877	TNF
Regulation of T Cell Differentiation (GO:0045580)	1947-01-01	0.605063	0.689877	0	0	1.09047	0.547877	RHOH
Replication Fork Processing (GO:0031297)	1948-01-01	0.612802	0.698233	0	0	1.06721	0.522629	FAM111A
Regulation of Insulin Receptor Signaling Pathway (GO:0046626)	1949-01-01	0.62039	0.704988	0	0	1.04493	0.498855	IL1B
Regulation of Wound Healing (GO:0061041)	1949-01-01	0.62039	0.704988	0	0	1.04493	0.498855	CLEC7A
Positive Regulation of Epithelial to Mesenchymal Transition (GO:0010718)	1949-01-01	0.62039	0.704988	0	0	1.04493	0.498855	IL1B
Positive Regulation of Transport (GO:0051050)	1949-01-01	0.62039	0.704988	0	0	1.04493	0.498855	TNF
Positive Regulation of Cell Growth (GO:0030307)	2/107	0.621817	0.706138	0	0	0.955025	0.453742	HPN;CXCL16
Positive Regulation of Translation (GO:0045727)	2/108	0.626873	0.711405	0	0	0.945967	0.441777	CCL5;BCL3
GPCR Sgnlng Pway, Coupled to Cyclic Nucleotide Second Messenger (GO:0007187)	1950-01-01	0.627829	0.71154	0	0	1.02355	0.476448	CCL2
Negative Regulation of Phosphorylation (GO:0042326)	1950-01-01	0.627829	0.71154	0	0	1.02355	0.476448	LYN
Regulation of Cell Growth (GO:0001558)	4/222	0.633683	0.716939	0	0	0.919375	0.419425	ZC3H12D;BST2;HPN;CXCL16
Regulation of Epidermal Growth Factor Receptor Signaling Pathway (GO:0042058)	1951-01-01	0.635123	0.716939	0	0	1.00303	0.455309	PLAUR
Regulation of Lipid Metabolic Process (GO:0019216)	1951-01-01	0.635123	0.716939	0	0	1.00303	0.455309	IL1B
Cardiac Muscle Tissue Development (GO:0048738)	1951-01-01	0.635123	0.716939	0	0	1.00303	0.455309	ASB2
Inorganic Anion Transport (GO:0015698)	1951-01-01	0.635123	0.716939	0	0	1.00303	0.455309	SLC11A1
Proton Transmembrane Transport (GO:1902600)	1951-01-01	0.635123	0.716939	0	0	1.00303	0.455309	HVCN1
Glycerophospholipid Biosynthetic Process (GO:0046474)	2/110	0.63683	0.718388	0	0	0.928354	0.418923	LIPH;LPCAT2
Negative Regulation of Developmental Process (GO:0051093)	2/111	0.641729	0.722612	0	0	0.91979	0.408009	SPI1;TENT5C
Positive Regulation of GTPase Activity (GO:0043547)	2/111	0.641729	0.722612	0	0	0.91979	0.408009	GPR65;CXCL13
Regulation of Hydrolase Activity (GO:0051336)	1952-01-01	0.642275	0.722612	0	0	0.983308	0.435349	VAV1
Positive Regulation of TORC1 Signaling (GO:1904263)	1952-01-01	0.642275	0.722612	0	0	0.983308	0.435349	SYK
Cellular Response to Metal Ion (GO:0071248)	2/112	0.646577	0.726971	0	0	0.911381	0.39742	HVCN1;B2M
Regulation of Macromolecule Biosynthetic Process (GO:0010556)	3/170	0.648987	0.727612	0	0	0.900148	0.389173	PTPRC;NFKBIZ;AIF1
Regulation of Proteolysis (GO:0030162)	1953-01-01	0.649287	0.727612	0	0	0.964349	0.416484	PLAUR
Cellular Response to Ionizing Radiation (GO:0071479)	1953-01-01	0.649287	0.727612	0	0	0.964349	0.416484	TNF
Cellular Response to Mechanical Stimulus (GO:0071260)	1953-01-01	0.649287	0.727612	0	0	0.964349	0.416484	IL1B
Positive Regulation of Small GTPase Mediated Signal Transduction (GO:0051057)	1953-01-01	0.649287	0.727612	0	0	0.964349	0.416484	PIK3CG
Positive Regulation of Wnt Signaling Pathway (GO:0030177)	2/114	0.656116	0.733382	0	0	0.895015	0.377176	PPM1N;TLR2
Gonad Development (GO:0008406)	1954-01-01	0.656161	0.733382	0	0	0.946105	0.39864	LRP2
mRNA Destabilization (GO:0061157)	1954-01-01	0.656161	0.733382	0	0	0.946105	0.39864	ZC3H12D
Plasma Membrane Bounded Cell Projection Morphogenesis (GO:0120039)	1954-01-01	0.656161	0.733382	0	0	0.946105	0.39864	NCKAP1L
Nitrogen Compound Transport (GO:0071705)	3/172	0.656769	0.73358	0	0	0.889404	0.373925	SLC11A1;LRP2;SLC15A3
Protein Metabolic Process (GO:0019538)	11/614	0.658508	0.735039	0	0	0.912394	0.381178	MMP12;TGM1;FAM111A;ADAMTS14;HPN;CTSZ;CASP4;NLRP3;B2M;CTSS;CTSC
Negative Regulation of Growth (GO:0045926)	2/115	0.660808	0.737039	0	0	0.887049	0.367498	ZC3H12D;BST2
RNA Modification (GO:0009451)	1955-01-01	0.662902	0.737039	0	0	0.928538	0.381748	APOBEC1
Dicarboxylic Acid Metabolic Process (GO:0043648)	1955-01-01	0.662902	0.737039	0	0	0.928538	0.381748	HAAO
Striated Muscle Contraction (GO:0006941)	1955-01-01	0.662902	0.737039	0	0	0.928538	0.381748	TNNI3
Icosanoid Metabolic Process (GO:0006690)	1955-01-01	0.662902	0.737039	0	0	0.928538	0.381748	PYCARD
Metaphase Chromosome Alignment (GO:0051310)	1955-01-01	0.662902	0.737039	0	0	0.928538	0.381748	KIF2C
Regulation of Proteasomal Protein Catabolic Process (GO:0061136)	1956-01-01	0.66951	0.74196	0	0	0.911608	0.365746	NEURL3
Cellular Response to Fibroblast Growth Factor Stimulus (GO:0044344)	1956-01-01	0.66951	0.74196	0	0	0.911608	0.365746	CCL5
Epidermal Cell Differentiation (GO:0009913)	1956-01-01	0.66951	0.74196	0	0	0.911608	0.365746	TGM1
Mitotic Metaphase Chromosome Alignment (GO:0007080)	1956-01-01	0.66951	0.74196	0	0	0.911608	0.365746	KIF2C
Positive Regulation of DNA Recombination (GO:0045911)	1956-01-01	0.66951	0.74196	0	0	0.911608	0.365746	WAS
Modulation of Chemical Synaptic Transmission (GO:0050804)	2/117	0.670037	0.742061	0	0	0.871532	0.348981	IL1B;TNF
Regulation of Blood Vessel Endothelial Cell Migration (GO:0043535)	1957-01-01	0.675989	0.748165	0	0	0.895284	0.350574	TNF
Positive Regulation of Cell Cycle Process (GO:0090068)	2/119	0.679063	0.751078	0	0	0.856546	0.331519	IL1A;IL1B
Eye Development (GO:0001654)	1958-01-01	0.682342	0.753724	0	0	0.879532	0.336179	CRYBA4
Muscle Organ Development (GO:0007517)	1958-01-01	0.682342	0.753724	0	0	0.879532	0.336179	CXCL10
Negative Regulation of Cell Growth (GO:0030308)	2/121	0.687887	0.75814	0	0	0.842064	0.315042	ZC3H12D;BST2
Renal System Development (GO:0072001)	1959-01-01	0.68857	0.75814	0	0	0.864324	0.322512	MMP12
Homophilic Cell Adhesion via Plasma Membrane Adhesion Molecules (GO:0007156)	1959-01-01	0.68857	0.75814	0	0	0.864324	0.322512	CD84
Protein Polymerization (GO:0051258)	1959-01-01	0.68857	0.75814	0	0	0.864324	0.322512	WAS
Regulation of Bone Mineralization (GO:0030500)	1959-01-01	0.68857	0.75814	0	0	0.864324	0.322512	CCL3
Response to Retinoic Acid (GO:0032526)	1960-01-01	0.694676	0.762395	0	0	0.849631	0.309528	LYN
Negative Regulation of Intrinsic Apoptotic Signaling Pathway (GO:2001243)	1960-01-01	0.694676	0.762395	0	0	0.849631	0.309528	PLAUR
Neuron Migration (GO:0001764)	1960-01-01	0.694676	0.762395	0	0	0.849631	0.309528	DNAAF3
Phosphatidylcholine Metabolic Process (GO:0046470)	1960-01-01	0.694676	0.762395	0	0	0.849631	0.309528	LPCAT2
Positive Regulation of Cell Cycle (GO:0045787)	1960-01-01	0.694676	0.762395	0	0	0.849631	0.309528	TGM1
Negative Regulation of Metabolic Process (GO:0009892)	1963-01-01	0.712288	0.781176	0	0	0.808395	0.274266	IL1B
Potassium Ion Transport (GO:0006813)	2/127	0.713167	0.781176	0	0	0.801398	0.270904	HPN;KCNN4
Regulation of Anatomical Structure Morphogenesis (GO:0022603)	2/127	0.713167	0.781176	0	0	0.801398	0.270904	CXCL13;PIK3CG
Positive Regulation of Programmed Cell Death (GO:0043068)	4/248	0.717471	0.783868	0	0	0.820308	0.272361	PYCARD;ZBP1;LGALS3;TNF
G1/S Transition of Mitotic Cell Cycle (GO:0000082)	1964-01-01	0.717931	0.783868	0	0	0.795523	0.263622	GPR132
Regulation of Synapse Assembly (GO:0051963)	1964-01-01	0.717931	0.783868	0	0	0.795523	0.263622	TLR2
Retinoid Metabolic Process (GO:0001523)	1964-01-01	0.717931	0.783868	0	0	0.795523	0.263622	LRP2
Positive Regulation of Mitotic Cell Cycle Phase Transition (GO:1901992)	1964-01-01	0.717931	0.783868	0	0	0.795523	0.263622	AIF1
DNA Damage Response (GO:0006974)	7/421	0.719222	0.784774	0	0	0.84519	0.278562	LYN;FAM111A;BCL3;IRF7;TNFRSF1B;IKBKE;BATF
Positive Regulation of Organelle Assembly (GO:1902117)	1965-01-01	0.723463	0.788389	0	0	0.783053	0.253479	TNF
Protein Targeting to Membrane (GO:0006612)	1965-01-01	0.723463	0.788389	0	0	0.783053	0.253479	NCF1
Generation of Neurons (GO:0048699)	3/192	0.727769	0.792573	0	0	0.794469	0.25246	DNAAF3;RUNX3;RUNX1
Cell Cycle G1/S Phase Transition (GO:0044843)	1966-01-01	0.728887	0.792775	0	0	0.770966	0.243808	GPR132
Negative Regulation of Binding (GO:0051100)	1966-01-01	0.728887	0.792775	0	0	0.770966	0.243808	SLPI
Regulation of Protein Serine/Threonine Kinase Activity (GO:0071900)	1967-01-01	0.734205	0.797539	0	0	0.759246	0.234582	PYCARD
Negative Regulation of Cell Adhesion (GO:0007162)	1967-01-01	0.734205	0.797539	0	0	0.759246	0.234582	PTPRC
Ras Protein Signal Transduction (GO:0007265)	1968-01-01	0.739418	0.802689	0	0	0.747876	0.225777	ARHGAP9
Potassium Ion Transmembrane Transport (GO:0071805)	2/134	0.740472	0.80332	0	0	0.758627	0.227943	HPN;KCNN4
Autophagosome Organization (GO:1905037)	1969-01-01	0.74453	0.805153	0	0	0.73684	0.217369	STING1
Cell Junction Organization (GO:0034330)	1969-01-01	0.74453	0.805153	0	0	0.73684	0.217369	C1QA
Regulation of Translational Initiation (GO:0006446)	1969-01-01	0.74453	0.805153	0	0	0.73684	0.217369	CCL5
Skin Development (GO:0043588)	1969-01-01	0.74453	0.805153	0	0	0.73684	0.217369	TGM1
Phospholipid Metabolic Process (GO:0006644)	1969-01-01	0.74453	0.805153	0	0	0.73684	0.217369	PLBD1
Regulation of Heart Contraction (GO:0008016)	1970-01-01	0.749542	0.809543	0	0	0.726124	0.209337	ADORA3
Spermatid Development (GO:0007286)	1970-01-01	0.749542	0.809543	0	0	0.726124	0.209337	ZMYND15
Response to Ionizing Radiation (GO:0010212)	1971-01-01	0.754455	0.814333	0	0	0.715714	0.201659	TNF
Membraneless Organelle Assembly (GO:0140694)	2/139	0.758591	0.816939	0	0	0.730753	0.201902	BIN2;ASB2
Autophagosome Assembly (GO:0000045)	1972-01-01	0.759273	0.816939	0	0	0.705598	0.194317	STING1
Intermediate Filament Organization (GO:0045109)	1972-01-01	0.759273	0.816939	0	0	0.705598	0.194317	GFAP
Kidney Development (GO:0001822)	1972-01-01	0.759273	0.816939	0	0	0.705598	0.194317	MMP12
Monocarboxylic Acid Transport (GO:0015718)	1972-01-01	0.759273	0.816939	0	0	0.705598	0.194317	LYN
DNA Replication (GO:0006260)	1973-01-01	0.763996	0.819428	0	0	0.695762	0.187294	FAM111A
Embryonic Organ Development (GO:0048568)	1973-01-01	0.763996	0.819428	0	0	0.695762	0.187294	TNF
Establishment of Protein Localization to Membrane (GO:0090150)	1973-01-01	0.763996	0.819428	0	0	0.695762	0.187294	NCF1
Negative Regulation of Cellular Response to Growth Factor Stimulus (GO:0090288)	1973-01-01	0.763996	0.819428	0	0	0.695762	0.187294	LRP2
Neuropeptide Signaling Pathway (GO:0007218)	1973-01-01	0.763996	0.819428	0	0	0.695762	0.187294	GPR84
Calcium Ion Transmembrane Import Into Cytosol (GO:0097553)	1974-01-01	0.768627	0.823875	0	0	0.686196	0.180572	PTPRC
Regulation of Fat Cell Differentiation (GO:0045598)	1975-01-01	0.773167	0.826657	0	0	0.676888	0.174136	TNF
Regulation of Plasma Membrane Bounded Cell Projection Assembly (GO:0120032)	1975-01-01	0.773167	0.826657	0	0	0.676888	0.174136	WAS
Plasma Membrane Organization (GO:0007009)	1975-01-01	0.773167	0.826657	0	0	0.676888	0.174136	BIN2
Positive Regulation of Protein Localization to Nucleus (GO:1900182)	1975-01-01	0.773167	0.826657	0	0	0.676888	0.174136	HCLS1
Glycoprotein Biosynthetic Process (GO:0009101)	1976-01-01	0.777618	0.830371	0	0	0.667829	0.167972	TMEM106A
Positive Regulation of Protein Ubiquitination (GO:0031398)	1976-01-01	0.777618	0.830371	0	0	0.667829	0.167972	BIRC3
Regulation of BMP Signaling Pathway (GO:0030510)	1977-01-01	0.781982	0.834507	0	0	0.659008	0.162065	LRP2
Positive Regulation of Macroautophagy (GO:0016239)	1978-01-01	0.786261	0.838547	0	0	0.650416	0.156403	STING1
Positive Regulation of Protein Modification by Small Protein Conjugation or Removal (GO:1903322)	1979-01-01	0.790456	0.841964	0	0	0.642045	0.150974	BIRC3
Regulation of Cell Cycle G1/S Phase Transition (GO:1902806)	1979-01-01	0.790456	0.841964	0	0	0.642045	0.150974	PTPN6
Regulation of Double-Strand Break Repair via Homologous Recombination (GO:0010569)	1980-01-01	0.794569	0.844757	0	0	0.633885	0.145766	WAS
Cholesterol Homeostasis (GO:0042632)	1980-01-01	0.794569	0.844757	0	0	0.633885	0.145766	SOAT2
Regulation of TOR Signaling (GO:0032006)	1980-01-01	0.794569	0.844757	0	0	0.633885	0.145766	CCL5
Sterol Homeostasis (GO:0055092)	1981-01-01	0.798601	0.847454	0	0	0.625929	0.140768	SOAT2
Negative Regulation of Cell Cycle (GO:0045786)	1981-01-01	0.798601	0.847454	0	0	0.625929	0.140768	RUNX3
Negative Regulation of Neuron Apoptotic Process (GO:0043524)	1981-01-01	0.798601	0.847454	0	0	0.625929	0.140768	CCL2
Regulation of Vesicle-Mediated Transport (GO:0060627)	1982-01-01	0.802554	0.851118	0	0	0.61817	0.13597	CD22
Negative Regulation of Cell Differentiation (GO:0045596)	3/220	0.807193	0.855504	0	0	0.690959	0.147998	HPN;TNF;TENT5C
Vascular Transport (GO:0010232)	1984-01-01	0.81023	0.857654	0	0	0.603213	0.126938	LRP2
Macromolecule Modification (GO:0043412)	1984-01-01	0.81023	0.857654	0	0	0.603213	0.126938	TGM1
Neuron Projection Morphogenesis (GO:0048812)	2/157	0.815027	0.862194	0	0	0.645294	0.131985	NCKAP1L;LRP2
Regulation of Organelle Assembly (GO:1902115)	1986-01-01	0.817609	0.86385	0	0	0.588959	0.1186	HCK
Transport Across Blood-Brain Barrier (GO:0150104)	1986-01-01	0.817609	0.86385	0	0	0.588959	0.1186	LRP2
Epithelium Development (GO:0060429)	2/159	0.820511	0.866378	0	0	0.637008	0.126018	LGALS3;SPINT1
Calcium Ion Transmembrane Transport (GO:0070588)	1987-01-01	0.82119	0.866556	0	0	0.582081	0.114671	MCOLN2
Regulation of Endothelial Cell Migration (GO:0010594)	1988-01-01	0.824701	0.868644	0	0	0.575361	0.110892	PIK3CG
Regulation of Mitotic Cell Cycle Phase Transition (GO:1901990)	1988-01-01	0.824701	0.868644	0	0	0.575361	0.110892	PTPN6
Positive Regulation of Endothelial Cell Migration (GO:0010595)	1988-01-01	0.824701	0.868644	0	0	0.575361	0.110892	PIK3CG
Cellular Response to Hormone Stimulus (GO:0032870)	1989-01-01	0.828143	0.87119	0	0	0.568794	0.107257	CTSS
Positive Regulation of Canonical Wnt Signaling Pathway (GO:0090263)	1989-01-01	0.828143	0.87119	0	0	0.568794	0.107257	PPM1N
Positive Regulation of Plasma Membrane Bounded Cell Projection Assembly (GO:0120034)	1990-01-01	0.831518	0.874199	0	0	0.562374	0.10376	RAC2
Regulation of Double-Strand Break Repair (GO:2000779)	1991-01-01	0.834826	0.876593	0	0	0.556097	0.100393	WAS
Phosphatidylinositol Biosynthetic Process (GO:0006661)	1991-01-01	0.834826	0.876593	0	0	0.556097	0.100393	PIK3CG
Positive Regulation of Cell Differentiation (GO:0045597)	4/297	0.835413	0.876668	0	0	0.681394	0.122534	MSR1;IL1B;SERPINF2;TNF
Sensory Perception of Mechanical Stimulus (GO:0050954)	1992-01-01	0.83807	0.878914	0	0	0.549958	0.0971519	LRP2
Regulation of Protein Metabolic Process (GO:0051246)	1993-01-01	0.841251	0.881705	0	0	0.543952	0.0940307	PLAUR
Positive Regulation of Double-Strand Break Repair (GO:2000781)	1994-01-01	0.844369	0.884428	0	0	0.538076	0.0910242	WAS
Inorganic Cation Import Across Plasma Membrane (GO:0098659)	1997-01-01	0.853361	0.892198	0	0	0.521181	0.082645	SLC39A4
Muscle Contraction (GO:0006936)	1997-01-01	0.853361	0.892198	0	0	0.521181	0.082645	TNNI3
Regulation of TORC1 Signaling (GO:1903432)	1997-01-01	0.853361	0.892198	0	0	0.521181	0.082645	SYK
Membrane Organization (GO:0061024)	2/173	0.854983	0.893345	0	0	0.584435	0.0915652	LPCAT2;STX11
Positive Regulation of Proteasomal Protein Catabolic Process (GO:1901800)	1998-01-01	0.856242	0.89411	0	0	0.515781	0.0800506	NEURL3
Positive Regulation of Autophagy (GO:0010508)	1999-01-01	0.859066	0.895958	0	0	0.510492	0.0775487	STING1
Positive Regulation of Neuron Projection Development (GO:0010976)	1999-01-01	0.859066	0.895958	0	0	0.510492	0.0775487	LYN
Cellular Response to Chemical Stress (GO:0062197)	1/100	0.861835	0.896646	0	0	0.50531	0.0751353	AIF1
Response to UV (GO:0009411)	1/100	0.861835	0.896646	0	0	0.50531	0.0751353	BCL3
Sensory Perception of Chemical Stimulus (GO:0007606)	1/100	0.861835	0.896646	0	0	0.50531	0.0751353	C5AR1
Monoatomic Ion Transport (GO:0006811)	1/100	0.861835	0.896646	0	0	0.50531	0.0751353	SLC15A3
Sensory Perception of Light Stimulus (GO:0050953)	1/101	0.864549	0.897822	0	0	0.500231	0.072807	CRYBA4
Visual Perception (GO:0007601)	1/101	0.864549	0.897822	0	0	0.500231	0.072807	CRYBA4
mRNA Metabolic Process (GO:0016071)	1/101	0.864549	0.897822	0	0	0.500231	0.072807	APOBEC1
Regulation of Cell Cycle (GO:0051726)	4/318	0.871688	0.904313	0	0	0.635132	0.0872191	TGM1;PTPRC;RUNX3;BIRC3
Neuron Differentiation (GO:0030182)	2/181	0.871864	0.904313	0	0	0.558085	0.0765258	RUNX3;RUNX1
Positive Regulation of Catabolic Process (GO:0009896)	2/183	0.875792	0.907833	0	0	0.551861	0.0731913	IL1B;TNF
Regulation of Macroautophagy (GO:0016241)	1/106	0.877345	0.908336	0	0	0.476288	0.0623245	STING1
Steroid Metabolic Process (GO:0008202)	1/106	0.877345	0.908336	0	0	0.476288	0.0623245	LRP2
Regulation of Wnt Signaling Pathway (GO:0030111)	1/112	0.891118	0.922034	0	0	0.450404	0.0519217	TLR2
Regulation of Protein Ubiquitination (GO:0031396)	1/113	0.893259	0.922564	0	0	0.44636	0.0503845	BIRC3
Lipid Transport (GO:0006869)	1/113	0.893259	0.922564	0	0	0.44636	0.0503845	LYN
Mitotic Cell Cycle Phase Transition (GO:0044772)	1/113	0.893259	0.922564	0	0	0.44636	0.0503845	GPR132
Regulation of RNA Biosynthetic Process (GO:2001141)	6/465	0.894813	0.923608	0	0	0.650199	0.0722634	SPI1;IL1B;HCLS1;RHOH;RUNX3;NFKB2
Positive Regulation of Cell Projection Organization (GO:0031346)	1/115	0.897415	0.925732	0	0	0.438484	0.0474601	LYN
Proteasome-Mediated Ubiquitin-Dependent Protein Catabolic Process (GO:0043161)	4/340	0.9021	0.93	0	0	0.592869	0.0610833	KLHL6;ASB2;PSMB8;PSMB9
Mitotic Sister Chromatid Segregation (GO:0000070)	1/120	0.907113	0.934601	0	0	0.419953	0.0409406	KIF2C
Cellular Response to Oxidative Stress (GO:0034599)	1/121	0.908939	0.935916	0	0	0.416432	0.0397596	AIF1
- Reg of Transmembrane Receptor Prot Serine/Threonine Kinase Sgnlng Pway (GO:0090101)	1/122	0.91073	0.937192	0	0	0.412969	0.038616	LRP2
Transcription Initiation at RNA Polymerase II Promoter (GO:0006367)	1/123	0.912486	0.938431	0	0	0.409563	0.0375086	SPI1
Neuron Projection Development (GO:0031175)	2/206	0.913635	0.939044	0	0	0.489062	0.0441741	LYN;NCKAP1L
Regulation of Cell Motility (GO:2000145)	1/126	0.91755	0.942499	0	0	0.399672	0.034391	WAS
Monocarboxylic Acid Metabolic Process (GO:0032787)	1/127	0.919172	0.943595	0	0	0.396479	0.033416	AOAH
Protein Stabilization (GO:0050821)	2/212	0.921562	0.945477	0	0	0.474942	0.038796	CD74;TYROBP
Central Nervous System Development (GO:0007417)	3/288	0.922846	0.946223	0	0	0.524254	0.0420938	C3;C1QA;ITGAM
Fatty Acid Metabolic Process (GO:0006631)	1/130	0.92385	0.946682	0	0	0.387199	0.0306684	AOAH
Circulatory System Development (GO:0072359)	1/132	0.926817	0.948008	0	0	0.381249	0.0289745	TNNI3
Epithelial Cell Differentiation (GO:0030855)	1/132	0.926817	0.948008	0	0	0.381249	0.0289745	LGALS3
Protein Localization to Plasma Membrane (GO:0072659)	1/132	0.926817	0.948008	0	0	0.381249	0.0289745	TNF
Regulation of GTPase Activity (GO:0043087)	1/134	0.929669	0.950354	0	0	0.375477	0.0273821	VAV1
Mitochondrion Organization (GO:0007005)	1/135	0.931054	0.950869	0	0	0.372656	0.026622	RAB32
Organelle Organization (GO:0006996)	5/437	0.931576	0.950869	0	0	0.575016	0.0407558	RAB32;CCL7;CCL3;CCL2;ARHGAP4
Protein Localization to Cell Periphery (GO:1990778)	1/136	0.932411	0.950869	0	0	0.369877	0.0258847	TNF
Protein Targeting (GO:0006605)	1/136	0.932411	0.950869	0	0	0.369877	0.0258847	NCF1
Proteasomal Protein Catabolic Process (GO:0010498)	4/372	0.934989	0.952926	0	0	0.540417	0.0363273	KLHL6;ASB2;PSMB8;PSMB9
Plasma Membrane Bounded Cell Projection Organization (GO:0120036)	1/141	0.938806	0.956244	0	0	0.356575	0.0225163	LYN
Regulation of Cell Cycle Process (GO:0010564)	1/146	0.944598	0.961567	0	0	0.344191	0.0196174	KIF2C
Phosphate-Containing Compound Metabolic Process (GO:0006796)	1/150	0.948835	0.965302	0	0	0.334882	0.017588	PTPRC
Positive Regulation of Developmental Process (GO:0051094)	2/245	0.954239	0.97022	0	0	0.409745	0.0191927	SERPINF2;TNF
Macroautophagy (GO:0016236)	1/162	0.959704	0.975192	0	0	0.309731	0.0127394	STING1
RNA Splicing, via Transesterification Reactions With Bulged Adenosine as Nucleophile (GO:0000377)	1/171	0.966314	0.980737	0	0	0.293198	0.0100468	KCNN4
Heart Development (GO:0007507)	1/171	0.966314	0.980737	0	0	0.293198	0.0100468	TNNI3
Regulation of Neuron Projection Development (GO:0010975)	1/176	0.969507	0.98339	0	0	0.284747	0.00881791	LYN
Macromolecule Biosynthetic Process (GO:0009059)	1/189	0.976465	0.989858	0	0	0.26488	0.00630836	SLC11A1
Ubiquitin-Dependent Protein Catabolic Process (GO:0006511)	4/455	0.979108	0.991782	0	0	0.439059	0.00926991	KLHL6;ASB2;PSMB8;PSMB9
Response to Endoplasmic Reticulum Stress (GO:0034976)	1/196	0.979531	0.991782	0	0	0.255279	0.00527961	CASP4
Transcription by RNA Polymerase II (GO:0006366)	1/200	0.9811	0.992566	0	0	0.250097	0.00477209	C5AR1
Regulation of Translation (GO:0006417)	1/201	0.981473	0.992566	0	0	0.248833	0.00465335	BCL3
DNA Metabolic Process (GO:0006259)	2/302	0.982506	0.993021	0	0	0.330917	0.00584024	APOBEC1;FAM111A
Negative Regulation of RNA Biosynthetic Process (GO:1902679)	4/470	0.983146	0.993077	0	0	0.424593	0.00721713	ZMYND15;SPI1;BCL3;TNF
Modification-Dependent Protein Catabolic Process (GO:0019941)	1/208	0.983887	0.993236	0	0	0.240332	0.0039039	ASB2
mRNA Splicing, via Spliceosome (GO:0000398)	1/211	0.984824	0.99359	0	0	0.236862	0.00362229	KCNN4
Regulation of Canonical Wnt Signaling Pathway (GO:0060828)	1/216	0.986265	0.994454	0	0	0.231294	0.00319892	PPM1N
mRNA Processing (GO:0006397)	1/226	0.98875	0.996321	0	0	0.2209	0.00249918	KCNN4
Regulation of Autophagy (GO:0010506)	1/230	0.989614	0.996321	0	0	0.216997	0.00226557	GFAP
Negative Regulation of Transcription by RNA Polymerase II (GO:0000122)	7/732	0.989874	0.996321	0	0	0.474813	0.00483253	SPI1;PTPRC;IRF7;IRF8;TNF;RUNX3;RUNX1
Organelle Assembly (GO:0070925)	2/346	0.991843	0.997712	0	0	0.287933	0.00235828	RAB32;STING1
Cilium Assembly (GO:0060271)	1/247	0.992605	0.997888	0	0	0.201824	0.00149812	DNAAF3
Gene Expression (GO:0010467)	2/381	0.9956	0.999933	0	0	0.260868	0.00115048	CASP4;NLRP3
Plasma Membrane Bounded Cell Projection Assembly (GO:0120031)	1/277	0.995941	0.999933	0	0	0.179608	0.000730505	AIF1
DNA Repair (GO:0006281)	1/302	0.997539	0.999933	0	0	0.164477	0.000405242	FAM111A
Negative Regulation of DNA-templated Transcription (GO:0045892)	9/1006	0.998025	0.999933	0	0	0.439822	0.000869504	ZMYND15;SPI1;PTPRC;BCL3;IRF7;IRF8;TNF;RUNX3;RUNX1
Protein Modification by Small Protein Conjugation (GO:0032446)	1/316	0.998141	0.999933	0	0	0.157053	0.000292244	ASB2
Regulation of Transcription by RNA Polymerase II (GO:0006357)	26/2250	0.99928	0.999933	0	0	0.556827	0.000401244	SPI1;NLRC5;WAS;TNF;IKZF3;SPIB;PLAC8;NLRP3;SLC11A1;SERPINF2;POU2F2;RUNX3;NFKB2;RUNX1;BATF;MMP12;CXCL10;PTPRC;STING1;ELF4;IRF4;POU2AF1;IRF7;HCLS1;IRF8;TLR2
Protein Ubiquitination (GO:0016567)	1/369	0.999357	0.999933	0	0	0.134065	8.62277e-05	ASB2
Nervous System Development (GO:0007399)	1/480	0.999929	0.999933	0	0	0.102404	7.31236e-06	CXCL1
Regulation of DNA-templated Transcription (GO:0006355)	21/2139	0.999933	0.999933	0	0	0.468712	3.13595e-05	CD86;ZMYND15;CD74;SPI1;RHOH;POU2F2;TNF;IKZF3;RUNX3;NFKB2;RUNX1;BATF;SPIB;CD4;ELF4;IRF4;IL1B;BCL3;IRF7;HCLS1;IRF8
