# Supplementary material for: IgLON5 autoimmune antibodies activate Tau via neuronal hyperactivity
Source: Sci Adv. 2026 May 13;12(20):eaec2042. doi: 10.1126/sciadv.aec2042 (PMC13170660; doi:10.1126/sciadv.aec2042)
Supplement: Supplementary file 2 — Data S1 to S4 [file sciadv.aec2042_data_s1_to_s4.zip › aec2042_data_s3.xlsx]

## Sheet: Sheet
Supplementary information for Fig 5 and Fig S5
Sheet	Description of data
Sheet1	Combined DIA-NN output (report.pg and report.pr)
Sheet2	Statistical comparison of IgLON5 proximity proteome vs IgG control proteome (data for Volcano plot Fig 5. i)
Sheet3	Statistical comparison of IgLON5 input proteome vs IgG control proteome (data for Volcano plot Fig S5. g)
Naming Scheme
Int_3_Eluate_IgG_woBio	Intensity (INT) values for repilcate number 3 (3), followed by the condition
Abreviations:
INT	DIA-NN intensity value extracted from matrix.pg (min 2 peptides per proteingrup)
PRE	Number of identified precursors of the protein groups
PEP	Number of identified peptides of the protein groups
Eluate, Input	Pulldown fraction
IgG, IgLON5	Antibody used
woBio	Respective control condition
p-value / q-value	P value / equivalent to FDR
Difference	Log2 fold change between two groups

## Sheet: Sheet1
					Eluates	Eluates	Eluates	Eluates	Input	Input	Input	Input	Eluates	Eluates	Eluates	Eluates	Input	Input	Input	Input	Eluates	Eluates	Eluates	Eluates	Input	Input	Input	Input	Eluates	Eluates	Eluates	Eluates	Input	Input	Input	Input
Protein.Group	Protein.Ids	Protein.Names	Genes	First.Protein.Description	INT_3_Eluate_IgG_woBio	INT_3_Eluate_IgLON5_woBio	INT_3_Eluate-IgG	INT_3_Eluate-IgLON5	INT_3_Input_IgG_woBio	INT_3_Input_IgLON5_woBio	INT_3_Input-IgG	INT_3_Input-IgLON5	INT_4_Eluate_IgG	INT_4_Eluate_IgG_woBio	INT_4_Eluate_IgLON5	INT_4_Eluate_IgLON5_woBio	INT_4_Input_IgG	INT_4_Input_IgG_woBio	INT_4_Input_IgLON5	INT_4_Input_IgLON5_woBio	INT_5_Eluate_IgG	INT_5_Eluate_IgG_woBio	INT_5_Eluate_IgLON5	INT_5_Eluate_IgLON5_woBio	INT_5_Input_IgG	INT_5_Input_IgG_woBio	INT_5_Input_IgLON5	INT_5_Input_IgLON5_woBio	INT_6_Eluate_IgG	INT_6_Eluate_IgG_woBio	INT_6_Eluate_IgLON5	INT_6_Eluate_IgLON5_woBio	INT_6_Input_IgG	INT_6_Input_IgG_woBio	INT_6_Input_IgLON5	INT_6_Input_IgLON5_woBio	PRE_3_Eluate_IgG_woBio	PRE_3_Eluate_IgLON5_woBio	PRE_3_Eluate-IgG	PRE_3_Eluate-IgLON5	PRE_3_Input_IgG_woBio	PRE_3_Input_IgLON5_woBio	PRE_3_Input-IgG	PRE_3_Input-IgLON5	PRE_4_Eluate_IgG	PRE_4_Eluate_IgG_woBio	PRE_4_Eluate_IgLON5	PRE_4_Eluate_IgLON5_woBio	PRE_4_Input_IgG
A0A075B5N4;A0A140T8M3;A0A140T8M4;A0A140T8N5;A0A140T8N7;A0A140T8P7	A0A140T8P7;A0A140T8N5;A0A140T8M4;A0A140T8M3;A0A075B5N4;A0A140T8N7	A0A075B5N4_MOUSE;A0A140T8M3_MOUSE;A0A140T8M4_MOUSE;A0A140T8N5_MOUSE;A0A140T8N7_MOUSE;A0A140T8P7_MOUSE	Igkv6-23;Igkv6-25;Igkv8-19;Igkv8-21;Igkv8-27;Igkv8-30	Immunoglobulin kappa chain variable 8-27																																	1
A0A087WPF7	A0A087WPF7	AUTS2_MOUSE	Auts2	Autism susceptibility gene 2 protein homolog			1877.16					2860.55			1545.31		1907.6						3170.9											3412.66		2858.84			2	1	1	1	1	2			2		2
A0A087WQ44	A0A087WQ44	A0A087WQ44_MOUSE	Srcap	Snf2-related CREBBP activator protein					6984.18	8478.95	15155.1	16042.9	11821.1	7572.59				11071.5	11631.3	9919.74	10134.7	2994.51	9729.37		14876.2	14720.8	15795.8	16750.4	5081.26	5640.53			6202.68	7243.96	7693.93	8080.58	1		1	1	3	3	2	2	2	2	1	1	1
A0A087WQP8;A0A0G2JE01;D3YYI9;E9Q4E0;K7N660	A0A087WQP8;E9Q4E0;K7N660;D3YYI9;A0A0G2JE01	A0A087WQP8_MOUSE;A0A0G2JE01_MOUSE;D3YYI9_MOUSE;E9Q4E0_MOUSE;K7N660_MOUSE	5031410I06Rik;Gm10220;Gm21663;Gm21698;Gm7347	Predicted gene, 21698																																				1			1	1	1	1	1	1
A0A087WRT4	A0A087WRT4	A0A087WRT4_MOUSE	Fat1	FAT atypical cadherin 1			11419.6	75789.7	11332.6	12690.2	18530.5	21273.3	7234.96	10489.5	46903.4	6765.24	17501.2	15865.9	15304.2	15177.8	7673.71		46507.4		17323.9	16704.6	17282.1	13353.2	12511.9	4520.38	38158.9		13403.9	11877.8	13482.8	12608.3	1	1	10	109	10	14	27	20	4	3	84	3	8
A0A0A6YW27	A0A0A6YW27	A0A0A6YW27_MOUSE	Pcdhga1	Protocadherin gamma subfamily A, 1				51010.3			10513.6				29486.1			6945.1					29287.8		8944.59	7300.24					16389.2		4334.69							10	1	1	3	1			9		1
A0A0A6YW72	A0A0A6YW72	A0A0A6YW72_MOUSE	Dchs2	Dachsous cadherin related 2				43769.1			14943.4	15798.3			23986.2		28043.9			28733.4			16708.5								18323.4									4	1	1	2	2	1		5		2
A0A0A6YWI4	A0A0A6YWI4	A0A0A6YWI4_MOUSE	2310009B15Rik	RIKEN cDNA 2310009B15 gene																																							1	1		1		1	1
A0A0B4J1I0;A0A0G2JDE5;A0A140T8M0;A0A140T8M9;A0A140T8N1;F6XWB2	A0A140T8M0;F6XWB2;A0A140T8N1;P01631;A0A0G2JDE5;A0A140T8M9;A0A0B4J1I0	A0A0B4J1I0_MOUSE;A0A0G2JDE5_MOUSE;A0A140T8M0_MOUSE;A0A140T8M9_MOUSE;A0A140T8N1_MOUSE;F6XWB2_MOUSE	Igkv1-110;Igkv1-117;Igkv1-122;Igkv1-35;Igkv1-88;Igkv1-99	Immunoglobulin kappa variable 1-110 (Fragment)																																		1	1							1	1
A0A0G2JDV3	A0A0G2JDV3	GBP6_MOUSE	Gbp6	Guanylate-binding protein 6					4106.21	4739.94	7521.68	6546.88					3480.94	3341.96																2353.72				1		1	2	2	4	6			1		2
A0A0G2JG52	A0A0G2JG52	A0A0G2JG52_MOUSE	Crybg1	Crystallin beta-gamma domain containing 1																				78835.9																					1
A0A0J9YTR2	A0A0J9YTR2	A0A0J9YTR2_MOUSE	Ncbp2as2	Ncbp2 antisense 2 (head to head)	14708.5				39059.7	34926.6	26396.5	32396.9		13030.9		14728.7	37644.6	40448.4	30944.8	37023	8606.45	9441.11	9982.77	13539.2	34897.9	37862.4	28444.7	33844	11289.9	7648.18		10027.6	40118.2	46861.2	58683.2	46012.7	4	1	2	2	4	3	6	5	2	5		4	4
A0A140LIR9	A0A140LIR9	A0A140LIR9_MOUSE	Erfl	ETS repressor factor like																																											1
A0A140LIW3	A0A140LIW3	A0A140LIW3_MOUSE	Frmpd3	FERM and PDZ domain containing 3			6230.64	9987.02	7428.26	6693.78	8750.01	9421.84	8223.6		5068.38		5797.7	5373.32	7531.22	5548.66	8572.72		9941.49		9961.16	7377.02	10320.3	8873.17	3699.23		6652.98		6492.27	7069.63	6157.15	5908.18	1		8	8	5	3	7	5	2	1	2	1	4
A0A1L1SR01	A0A1L1SR01	A0A1L1SR01_MOUSE	B3galt9	Hexosyltransferase																																				1						1	1	1
A0A1L1SSC7	A0A1L1SSC7	A0A1L1SSC7_MOUSE	Ttc13	Tetratricopeptide repeat domain 13							16955.8	13439.2						10692	12328.9		4541.96				12410.8	11984.2	12799.2	13429.3									1			1			2	3			1		2
A0A1W2P7J1	A0A1W2P7J1	A0A1W2P7J1_MOUSE	Coq10a	Coenzyme Q10A	16907.7		4304.06	20209.9			22688.2	22740.2	19689.7	15041.8	17773.9	12337.4	30191.8	33284	31955.4	35670	15206.6	7370.17	12138.1	11495.4	23254	24957.5	22377	27912.4	17081	12353.7	11386.7	12149.7					2	1	2	4			5	5	3	6	4	4	3
A0A1W2P7T6	A0A1W2P7T6	A0A1W2P7T6_MOUSE	Krtap10-10	Keratin associated protein 10-10																																									1
A0A1W2P872	A0A1W2P872	NOVA2_MOUSE	Nova2	RNA-binding protein Nova-2	15558.3	16760.4	25861.1	35612.1	71660.6	70285.1	109161	99851.6	26768.6	29437.1	30461.1	15879.5	61108.1	78192	70636.7	71500.2	30539	11902.8	34083.5	12942.9	116105	116986	126410	135334	18764	18210.1	34248.8	12970.3	71488.8	62861.9	72926.9	60173.9	8	5	10	6	14	14	11	12	8	11	8	6	13
A0A1Y7VLQ2	A0A1Y7VLQ2	A0A1Y7VLQ2_MOUSE	Tmem217rt	Predicted gene 42517																																			1	1		1	1	1	1	1	1	1	1
A0A286YCV9	A0A286YCV9	A0A286YCV9_MOUSE	Kif13b	Kinesin family member 13B			65635.4		22419.6	28875.1	28037	27650.7		15292.3	18305		29511.3	30204.3	37585.4	34407.3	19379		31890.6		34166.4	33118.7	32192.1	30770.7					28647.8	27921	26395.2	25930.2	1	1	2	1	3	2	4	5	1	4	2	1	4
A0A286YCX6	A0A286YCX6	A0A286YCX6_MOUSE	Trappc8	Trafficking protein particle complex 8	15950.6	14982.9	35049.9	44765.1	35624	35435	41031.1	46865.7	32620.7	24202.2	38000.9	22406.5	43974.1	46936.1	46034.5	45237	31308.9	9571.12	43890.8	11809.6	47912.2	47093.5	47374.4	44802.8	25231.1	18182	31716.8	16215.2	32254.1	34471.8	32450.8	38420.5	16	7	36	43	30	32	42	45	31	26	37	17	39
A0A2I3BPQ2;A0A2I3BRN4	A0A2I3BRN4;A0A2I3BPQ2	A0A2I3BPQ2_MOUSE;A0A2I3BRN4_MOUSE	Or5d44;Or5d45	Olfactory receptor																																	1	1			1				1		1	1	1
A0A2I3BQS8	A0A2I3BQS8	A0A2I3BQS8_MOUSE	Gm55359	Predicted gene, 55359						11891.1	12105.8						15231.3	15479.3								18784.3		20540.9								16274.3					1	2	2	1					2
A0A2I3BR81	A0A2I3BR81	A0A2I3BR81_MOUSE	Nt5dc2	5'-nucleotidase domain containing 2	68843.4	46807.3	145638	59957.7	44947.2	47672.4	75728.9	78416.1	110267	107768	50342.4	100845	54487.1	53024.9	59213.6	59549.9	71151	36005.8	48131.8	53416.3	51813.2	45855.7	45130.6	39558.7	100257	103450	40184	102617	57451.6	53946.3	54520.3	56956.2	25	13	30	20	15	13	16	18	24	24	14	26	16
A0A2R8VHP3	A0A2R8VHP3	A0A2R8VHP3_MOUSE	Gm5478	Predicted pseudogene 5478			18497.5																														1	1	2							1		1
A0A2R8VKG2	A0A2R8VKG2	A0A2R8VKG2_MOUSE	D430041D05Rik	RIKEN cDNA D430041D05 gene			18661.6	61198.9	31065.4	28035.9	41768.8	41427.8	17105.9	11065.1	55346.4	9944.8	32651.6	35241	36622.7	35622.1	15356.1	5926.04	64871.5	10691.1	34077.7	30565.8	32656.1	33975.9	18843.2		44530.1	10551.4	29130.3	29565.7	27528.4	31118.8	1	1	11	33	16	17	19	20	12	6	33	4	19
A0A338P7C9	A0A338P7C9	A0A338P7C9_MOUSE	Tmem181a	Transmembrane protein 181A		2258.54	6830.84				31510.3	34000.3		7316	15149.9		11802.9		17143.5				7391.18			10832.4	13977.8	12572.5			10165.1		12054.1	8472.99	10133.5	11059.6	1	3	4	1	2	1	3	3	1	2	2	1	2
A0A494B9V8	A0A494B9V8	A0A494B9V8_MOUSE	Ptar1	Protein prenyltransferase alpha subunit repeat containing 1	4939.47		11837.1	12902	14344.2	13505.7	14750.4	17170.5	8551.55	8825.73	7698.88		13356.7	13868.3	15975	16655.1	8393.65	4779.3	12420.1	4624.73	18291.9	17261	19360.3	18929.4	8655.09		9946.79		12840.5	13581	11735.9	13036.4	2		4	2	6	7	10	9	4	3	3	1	6
A0A494BBH0;F6WYC8	F6WYC8;A0A494BBH0	A0A494BBH0_MOUSE;F6WYC8_MOUSE	Gm8978;Lipo1	Lipase																																					1	1
A0A571BF58	A0A571BF58	A0A571BF58_MOUSE	Neb	Nebulin																					9297.3		10563.7	11769.7		4302.52									1	1	1	1	1	1	1	1	1	1	1
A0A5F8MPH2	A0A5F8MPH2	A0A5F8MPH2_MOUSE	Celf5	CUGBP, Elav-like family member 5			14941.9	15426.6	19977.6	15987.5	16805.7	17240.6	9507.95	8438.58	16943.4	5384.47	15289.1	15754.5	18957	18978.6	11773.2		20117.2		28474.5	26019.1	28215.3	26923.2					13147	14264.8	13615.1	15893.7			2	2	5	6	7	7	2	3	2	3	6
A0A5F8MPI9	A0A5F8MPI9	A0A5F8MPI9_MOUSE	Rapgef1	Rap guanine nucleotide exchange factor (GEF) 1	12038.4	9286.26	24851.8	36810.4	27913.8	22838.8	43387.5	42645	26464.7	20727.8	28571.4	14372.9	27227.2	28448.4	34084.2	34385.8	28615.4	7169.27	38936.6	9000.96	38599.8	38881.5	36202.1	39891.6	15372.9	11516.1	27709.2	12576.1	24300.7	23500.3	23837.3	26108.4	7	2	13	20	17	17	22	26	8	8	14	5	23
A0A5F8MPU3	A0A5F8MPU3	CTSRT_MOUSE	C2cd6	Cation channel sperm-associated targeting subunit tau																																		1		1		1	1	1		1	1		1
A0A5F8MQ13	A0A5F8MQ13	A0A5F8MQ13_MOUSE	Tmem178b	Transmembrane protein 178B			27362.4	98247.1	48074.3	44567.1	109221	85151.2	18319.8	13309.2	47631.4	7605.88	56061.8	48458.8	60405.9	59301.8		5443.68	77676.2	7304.3	44259.8	40786.3	45432.9	45772	15336.4	21131.6	86657.8	10495	53061.6	49085.3	54978.3	54420.6	1		2	6	7	9	4	6	5	3	7	2	8
A0A7N9VR94	A0A7N9VR94	A0A7N9VR94_MOUSE	Ahnak2	AHNAK nucleoprotein 2						21923.2	32101.5	31601.9					20165	15770.2	22753	23660.6					21431.3	20658.9	24218.5	23336.5					32029.3	24308.1	26740.8	28988.5			1		2	5	4	5		1			4
A0A7N9VSG0	A0A7N9VSG0	AFG2B_MOUSE	Afg2b	ATPase family gene 2 protein homolog B					6777.23	10135.4	13394.9	10987.1		6788.64	9074.08		10538.6		12777.1	9658.3	6248.2		5237.74		11452.1	6647	7632.66	7758.73					6606.1	8403.16	11772.7	9117.72	1		1		2	2	5	6	1	2	2	1	4
A0A991ENW0	A0A991ENW0	A0A991ENW0_MOUSE	H1f10	H1.10 linker histone	10977.6	9151.4	23604.6	21670.3	41464.4	36955.3	53209.6	53469.2	16562.9	14905	17483.4	11445.1	76375.9	80827.3	82953	74950	13731	4010.26	12255.7	8733.53	56696.7	55199.7	63330.2	63497.8	22157.1	6725.53	10372.1	7843.89	57650.8	42697	58690	44394.9	5	4	4	4	5	5	5	5	5	6	3	4	3
A0A9L6KDR9	A0A9L6KDR9;A0A9L6KE99;A0A9L6KEA6;A0A9L6KDF6;A0A9L6KDQ4;A0A9L6KDT8;A0A9L6KDV4	A0A9L6KDR9_MOUSE		Uncharacterized protein																							3016.11																	1		1	1
A0AA74KSM4	A0AA74KSM4	A0AA74KSM4_MOUSE	Gm3371	Predicted gene 3371																																					1	1	1	1					1
A0AAA9WW07	A0AAA9WW07	A0AAA9WW07_MOUSE	Akap17a	A-kinase anchor protein 17A	3652.49		8936.54		8413.53	16417	21856.4	22283.1	13364.8	8947.49	14370.2	6578.12	16720.2	14204	20146.8	16986.6	8252.02	3730.83		8157.67	17354.5	13693.4	15593.2	14258.9	6537.26	4098.45	3557.22	4607.23	18062.3	15636.1	16451.9	14973.3	4	1	6	1	5	3	6	7	5	6	2	4	4
A1A5B6	A1A5B6	TBC25_MOUSE	Tbc1d25	TBC1 domain family member 25						14193.8	13218.5	13913.3					7637.8	11332.4	14110.9	14078.1							10835.6	11681.4					15496.6	10437.9	12478.9					1	1	2	2	3	1		1		2
A1L3P4	A1L3P4	SL9A6_MOUSE	Slc9a6	Sodium/hydrogen exchanger 6	35120.4	35274.4	34666.5	64231.5	39272.8	34313.8	49932.6	52708.8	37089.1	44966.6	47254.7	32237.6	50680.2	43331.7	46924.8	48590.6	29557	14722.7	55524.7	16498.8	51090.1	51541.5	47102.9	49118.1	17403.7	23231	38197.6	24190.7	31315.6	36723.9	28780.2	28867.7	6	3	12	15	10	11	17	18	10	9	11	8	11
A1Y9I9	A1Y9I9	TOMT_MOUSE	Tomt	Transmembrane O-methyltransferase homolog																																					1	1		1		1	1		1
A2A432	Q3TCH7;A2A432	CUL4B_MOUSE	Cul4b	Cullin-4B	13355.1	8886.75	31467.2	40693	27117.1	32248.6	56227.7	55874.1	29672.1	23418.4	34097.3	17815.7	44676.1	33845.5	38137.4	41790.1	19794.9	10335	30065	12386.4	35898.4	32140	34955.9	33594.9	12353.6	18528.1	26597.9	12701.1	34809.5	31309.3	33615	33709.8	18	10	27	30	27	30	34	37	29	26	27	21	33
A2A484	A2A484	A2A484_MOUSE	Zmynd8	Zinc finger, MYND-type containing 8	9579.87	10634.4	19639.9	16970.1	23891.2	24193	37823.2	35483.1	21045.8	14525	17447.3	11442.4	27754.9	28812.4	31134.1	33589	20971.1	7067.77	18238.6	8232.21	39198.4	35657	35042.4	32123.5	16769.1	14039.9	11485.2	11924.8	27232.8	27356.8	28993	27181.9	7	2	11	9	15	16	18	20	12	8	8	6	17
A2A4P0	A2A4P0	DHX8_MOUSE	Dhx8	ATP-dependent RNA helicase DHX8	6079.3	5154.88	9240.71	6143.32			8291.66	9448.13	7111.77	5398.56	6089.11	4622.04	8290.48	7935.62	8490.36	6197.63	8535.13	5502.64	5723.18	5753.01	10348.9	8724.2	10950.4	9307.21		6107.06		5357.36	8559.89	3525.1		5849.35	4	2	7	2	1	1	6	6	4	6	2	3	3
A2A5R2	A2A5R2	BIG2_MOUSE	Arfgef2	Brefeldin A-inhibited guanine nucleotide-exchange protein 2	10228	7451.57	20232.7	34049.8	28957.5	26212.8	34070.7	35466	19494.1	13409	23882.3	10203.5	33085.5	32435	34530	34867.8	14540.8	7032.3	25365.9	8428.78	32511.8	30403.7	32545.2	30331.2	9478.37	9987.33	21352.5	9191.35	28117.8	28932.2	27587.4	33488.7	12	5	33	35	25	37	42	42	21	22	29	13	38
A2A654	A2A654	A2A654_MOUSE	Bptf	Bromodomain PHD finger transcription factor	4317.14		6509.36	10614.1	10748.7	14559	13100.6	13467.5	5174.07	3299.91		6182.21	9963.17	8207.18	11190	14180.9	7311.64	4435.93	5718.22		11845.5	10186.5	12259.1	11457.9	5433.87	4663.92	7679.58		11105.5	11553	13600.8	12572.1	5		8	4	4	3	13	13	6	4	1	2	8
A2A690	A2A690	TANC2_MOUSE	Tanc2	Protein TANC2	26801.1	24806.4	49562	85380.1	56018.8	53192	82584.2	78989.9	49932.4	37481.5	70985.7	30141.7	66515.6	66046.1	74689.9	74811.5	39883.2	13145.9	82560.5	18608.9	64737.6	65289.8	65253.9	65014.8	30530.5	27510	65454.3	25393.3	52639	54755.9	54318.8	55174.4	24	12	51	67	46	48	46	54	52	42	52	37	56
A2A699	A2A699	F1712_MOUSE	Fam171a2	Protein FAM171A2	18328.5	12620.8	31205.9	155565	66766	58432.4	95112.1	94945.1	25490.8	24572.4	94868.5	13885.8	79178.2	76597.8	86920.7	88517.9	22579.1	8956.98	99630.7	9365.5	82217.1	77476.4	73671.5	79436.1	22336.2	16992.6	97220.6	14712	74633	73456	70264.5	72414.8	13	4	16	23	27	24	22	24	17	18	27	11	22
A2A6A1	A2A6A1	GPTC8_MOUSE	Gpatch8	G patch domain-containing protein 8	2266.16		4333.73	2842.53	6431.85	6437.24	7130.75	8065.54	5344.76	5167.22			4973.05	5149.18	5706.65	5356.21	3303.35	1764.05		1609.66	6050.63	6128.18	5302.94	5183.9	3528.98	3503.75		3630.79	5446.94	5073.02	8019.8	5978.98	2		5	3	2	4	3	3	4	2		1	4
A2A6Q5	A2A6Q5	CDC27_MOUSE	Cdc27	Cell division cycle protein 27 homolog	7050.56		13684.1	19884.8	12985.4	15496.5	24715.3	23477.3	9105.1	7033.23	12799.7	6222.03	18609.5	16671.9	22030.5	24244	13969	4382.14	18856.3	6309.11	21727.1	17996.1	20527.8	19720.1		6874.05	14891.2	6072.04	18171.4	15479.3	17365.8	16995	4	1	5	4	7	6	6	5	5	3	4	3	6
A2A6T1	A2A6T1	CDR2L_MOUSE	Cdr2l	Cerebellar degeneration-related protein 2-like					7027.29		6586.93	7626.04							9520.51	7194.58	6071.43		7154.15		8122.59	7141.35	8225.98	7637.55					5260.46		7175.58	6185.14					2	1	3	2					1
A2A716	A2A716	A2A716_MOUSE	Osbpl7	Oxysterol-binding protein			5785.04	13122.9	7729.62	8581.79	13609.4	11516.4	7171.94		10970.8		13509.1	12186.2	15668.4	14657.3	6259.09		14485.8		13013.2	10488.5	13086.3	12337.6			7191.49		9638.99	8429.58	8451.32	7910.88	1		4	4	5	6	10	10	3	1	3	1	7
A2A791	A2A791	ZMYM4_MOUSE	Zmym4	Zinc finger MYM-type protein 4			4822.17	10303.9	5364.51	7926.7	13357.9	14319.7	3710.14	2739.09	5662.84	1714.82	8998.39	7137.31	9596.34	8440.79	2640.22		4630.31		5968.7	5181.84	6790.42	6502.03	4120.39		4696.96	2827.73	6610.53	6682.49	6539.69	6511.29			7	2	5	4	8	7	4	4	3	2	6
A2A7B5	A2A7B5	A2A7B5_MOUSE	Prdm2	PR domain containing 2, with ZNF domain							9473.49	8923.57	3414.67				6093.37								7290.8	6374.31	6334.36											1	1	1		1	3	2	2				2
A2A7F4	A2A7F4	A2A7F4_MOUSE	Rlf	Rearranged L-myc fusion sequence			3502.49					6313.16																										1	2				1	2	1	1			1
A2A7S8	A2A7S8	NHSL3_MOUSE	Nhsl3	NHS-like protein 3				11034.3	4328.92	5053.04	4810.73	5018.13			2897.26		5262.9	4481.6	4863.19	5754.04			4135.38		3914.58	4036.32	4776.35				4435.24		4592.51		5470.82	5595.26				2	4	3	3	3			2		2
A2A891	A2A891	CMTA1_MOUSE	Camta1	Calmodulin-binding transcription activator 1																																					1	1		1			1		1
A2A8L1	A2A8L1	CHD5_MOUSE	Chd5	Chromodomain-helicase-DNA-binding protein 5	6448.53		18086.3	16614.1	18433.7	17109.1	29793.8	30683.2	22995.3	11784.7	18229.3		21639.6	24499.8	25175.7	23873.9	14739.6		14728.6		27891	27768.6	29027.2	26120.9	11953.8	14149.5			15321.6	17451.1	18320.4	19476.9	2		9	6	13	12	18	17	6	5	3	1	8
A2A8L5	A2A8L5	PTPRF_MOUSE	Ptprf	Receptor-type tyrosine-protein phosphatase F	8927.65	14947.1	20617.2	77416.9	32757.1	38671.4	43198.8	43665	17384.5	15399.3	54075.3	10349.2	35560.7	35832.4	40557.8	40756.3	19661.6		53825	8417.67	37229.4	35862.4	37686	36643.8	18587.7	12429	53034.7	12485.3	40672.2	38132.4	37912.8	38035.3	6	2	21	33	20	18	26	27	11	11	25	6	16
A2A8R0	A2A8R0	A2A8R0_MOUSE	Zfyve9	Zinc finger FYVE domain-containing protein	4403.17		10101.5	11521	11207.4	12000.8	18038	23165.3	9127.77	5239.21	11678.5		14206.1	13282	18228.4	16779.8	7370.21		12532.1		18849.3	17396.6	15426.5	16832.2	6049.27	7661.87	9679.22		11825	10542.2	13723.3	13125.6	2		5	8	5	7	15	14	7	5	8	1	11
A2A8U2	A2A8U2	TM201_MOUSE	Tmem201	Transmembrane protein 201	3582.76		24189.2	19335.1	10886.2	14262.9	31794.3	35415.5	13234.5	12090.5	16627.9	11999.7	13513.8			15343.6	12006.2				24249.4	15002.4	18569	15360.8			8822.27		13337.8		12903.4		3		6	3	2	2	3	4	3	3	3	2	2
A2A8Z1	A2A8Z1	OSBL9_MOUSE	Osbpl9	Oxysterol-binding protein-related protein 9	17862	13372.5	33314	53634.3	28321.3	31618	58518.7	64936.2	23604.3	25821.4	35544.4	15489.7	45135	36458.7	44750.3	48760.7	27398.1	11547.7	42553.2	14234.5	49363.5	51515.6	49243.1	43324.2	13255.4	14182.3	31673.7		30622.6	29932.7	33889.6	35522.1	2	2	14	14	17	17	22	21	12	10	14	7	22
A2A9C3	A2A9C3	SZT2_MOUSE	Szt2	KICSTOR complex protein SZT2			10718.5	11013.5	12054.3	15162.3	15247.2	19426.7	10839.9	5673.87	10226	4030.51	13539.5	12498	16486.4	15679.9	9366.03	2345.29	10448.5	3838.48	15546.6	13903.6	14083.2	13862.4	10653.8	5062.03	8268.9	6652.38	13916	15075.5	14140.7	15072.4	1	1	8	9	11	8	17	17	6	5	5	2	12
A2A9H6	A2A9H6	A2A9H6_MOUSE	Lrrc37	Leucine rich repeat containing 37																																							1				1		1
A2A9Q0	A2A9Q0	FND10_MOUSE	Fndc10	Fibronectin type III domain-containing protein 10				13840.9	6406.53	6528.49	11304.9	12939			5461.39		6698.6	6727.46	11245.6	10046.6			9044.7		9519.28	9341.64	10188.2	9760.85					6107.53	6136.54	5307.29	6367.42				2	3	4	3	3		1	2		3
A2AAE1	A2AAE1	BLTP1_MOUSE	Bltp1	Bridge-like lipid transfer protein family member 1	6212.94	7418.04	11410.4	26186.7	17655.8	16866.3	23748.9	24528.1	11976.6	10852.9	20304	7132.54	20112.9	19157.8	22252.8	22080.1	9022.04	3416.27	19901.2	3719.82	20954.1	19717.1	18890.2	20298.2	10279.7	7109.39	15066.4	6880.73	19422.5	17052.6	19251.6	18873.4	6	4	24	32	21	22	36	40	18	14	22	11	23
A2AAY5	A2AAY5	SPD2B_MOUSE	Sh3pxd2b	SH3 and PX domain-containing protein 2B	12129.5	10085.5	19420.1	36963.9	21910.6	21903.3	35882.9	41246.1	16226.4	11957.1	21886.3	10509.5	27280.6	24310.5	30000.8	30799.7	10164.5	6799.04	20266.4	7989.35	26362.6	25158	23759.9	19175.3	10910.7	5790.78	15637.6	6721.1	18599.7	20649.1	19862.4	19159.9	6	6	11	11	10	10	9	9	10	8	9	2	9
A2ABG4	A2ABG4	A2ABG4_MOUSE	Tbc1d16	TBC1 domain family, member 16				9554.29	3786.59	5665.46	14393.9	12133.3			5983.86		7491.23	6779.35	8929	8606.97			9016.76		9430.54	9309.09	8949.71	8289.73					4440.05	3601.8	5011.04				1	3	2	2	2	3			3		3
A2ABV5	A2ABV5	MED14_MOUSE	Med14	Mediator of RNA polymerase II transcription subunit 14	6645.74		12678.8	10905.3	11258.1	9925.8	16808.5	17980.1	11013.4	6827.53	8920.25	6601.71	12304.7	12611	16168	14059.7	10025.5	4852.83	9614.36	5645.38	15105.3	14379.6	16677.5	16154.8	12799.1	6308.53	5955.37	5147.29	12348.7	11355	12170.4	11933	6		6	6	6	5	14	12	6	6	4	6	10
A2ACJ2	A2ACJ2	FP100_MOUSE	Faap100	Fanconi anemia core complex-associated protein 100	4792.4	4706.92	14326.8	23790.4	19179.6	18980.4	26113.8	26647.9	7075.47	4836.19	13283.8		27563.6	24841.5	28944.7	27153.4	9282.54	4356.46	16975.5	4906.97	24429.5	20397.6	21301.5	21344.5	12413.3	4489.21	12764.1	5901.83	19950.8	18602.3	21194.9	22675.7	4	2	14	14	10	11	13	13	8	4	5	1	8
A2ACQ1	A2ACQ1	A2ACQ1_MOUSE	Dhx35	RNA helicase	6432.68		9714.62			7704.55	9609.83	9729.39		6061.62		4159.85		3659.83			8879.58	3954.36	5493.6	5441.3	7303.3	5432.77	6661.69	6618.76		7400.22		6701.07	6969.06	7168.17	6433.01	5914.92	2		2	1	1	2	3	2	1	2	1	2	1
A2ADA5	A2ADA5	PUSL1_MOUSE	Pusl1	tRNA pseudouridine synthase-like 1	7282.58	6552.56	15159.7	7696.96		9360.49	11251	10744.9	4226.76	5090.65		4157.38	7796.65	9115.2	9410.19	11441.6	8044.55	3037.08		5082.37	12624	11632.5	12536.7	12069.1	4673.33	6962			8503.64	8779.18		10407.8	3	3	2	2	1	2	2	2	3	3	1	2	3
A2ADY9	A2ADY9	DDI2_MOUSE	Ddi2	Protein DDI1 homolog 2	5991.41		11604	13475.6	12437	11223.7	24644.3	19470.3	12931.3	11281	9712.75	7402.68	17631.8	16692	18335.9	15976.9	9969.31		14994.2	4096.38	19457.9	18830.9	19859.2	19161.5	5873.74	5981.63	13686.5	4900.09	9417.75	12018.8	10362.3	11587.1	2	1	6	2	7	6	7	9	3	5	5	2	5
A2AF31	A2AF31	A2AF31_MOUSE	Tmsb15b2	Thymosin beta																																					2	1							1
A2AF33	A2AF33	A2AF33_MOUSE	Tmsb15b1	Thymosin beta					8035.91	7341.18	11633.8						9017.03	10641.2	12498.6	13351					9978.88	10584.9	11088.5	10642.6					10105.9	8613.47	10876.2	10650.2					3	3	2	1					3
A2AF47	A2AF47	DOC11_MOUSE	Dock11	Dedicator of cytokinesis protein 11	8167.66	9771.39	15163.2	24470.9	17030.1	17125.2	23587.7	21788.1	15351.4	10727.7	21734	10469.5	21362.9	18174.9	22720.2	23280.4	13208.2	4835.91	19748.4	5282.13	18838.1	19637.2	18825.3	19048.7	6903.64	6271.07	19825.5	4581.46	14623.8	14426.5	16203.6	16826.9	9	4	21	24	19	24	25	26	14	10	24	9	22
A2AFK4	A2AFK4	A2AFK4_MOUSE	Mtg2	Mitochondrial ribosome associated GTPase 2							5552.7										5790.24	3568.01															1						2	1					1
A2AFR3	A2AFR3	FRPD4_MOUSE	Frmpd4	FERM and PDZ domain-containing protein 4	4978.77	8139.46	10544.8	25783.8	14169.5	17430.5	22883.2	25983.6	12280.3	5248.78	22477.5	4502.69	16985.5	17672.9	22529.8	21654.9	11821.1	3804.55	23168.6	3850.05	20954.7	19500.4	20430.3	21227.6	10940.9	4429.41	16876.4	5001.56	17170.5	14752.5	15842.8	15464.7	3	2	13	17	9	8	23	21	15	5	12	8	16
A2AFS3	A2AFS3	ELAP1_MOUSE	Elapor1	Endosome/lysosome-associated apoptosis and autophagy regulator 1					5909.93		9572.27	6457.68					5285.09	6692.8	6294.73	7676					8702.59	9005.24	8414.93	9072.74						5848.11		7044.19					2		2	3	1	1	1		3
A2AG50	A2AG50	MA7D2_MOUSE	Map7d2	MAP7 domain-containing protein 2	7725.83	8125.45	26301.8	43456.9	34261.8	28838	37451.5	34090.8	25993	19850.2	50660.4	13133.9	35177.9	35687.4	41850.6	40618	14456.6		37955.8	3825.6	33822.2	35024.3	34233	37022.1	12880	7221.58	24736.2	7079.8	28845.4	35200	29027.7	29742.1	11	8	17	21	29	25	18	22	21	15	21	10	18
A2AGH6	A2AGH6	MED12_MOUSE	Med12	Mediator of RNA polymerase II transcription subunit 12	4483.06		8438.89	7986.85	4164.29	7578.65	12550.4	15092.8	8185.6	7278.93	4045.98	4496.85	7204.55	7165.69	8814.88	8698.42	5621.24	3364.88	6128.16	2889.28	8907.46	9651.34	7800.7	7984.69		4452.23	2294.53	3079.46	5147.01	4893.73	5238.39	5560.47	2		5	4	2	5	7	9	5	4	2	2	8
A2AGL3	A2AGL3	RYR3_MOUSE	Ryr3	Ryanodine receptor 3	7445.64		9443.84	10643.8	8886.93	9315.57	10823.8	11658.2	11398.8	7088.13	11010.7	5375.44	11892	10918.1	11291.1	10718.6	9756.17	3454.97	10505.9	4441.34	12192.7	12662.2	12486.3	11783	11901.3	7442.8	11651	6287.12	10474.6	10543.6	10624.3	11675.5	4	1	10	11	9	5	17	14	10	6	9	6	10
A2AGT5	A2AGT5	CKAP5_MOUSE	Ckap5	Cytoskeleton-associated protein 5	40816.9	48298.3	90637.2	152737	109983	116848	158353	165323	85559	58968.5	108583	46061.4	127442	120346	145125	142975	68771.6	21085	121516	25316	146119	139666	138185	138659	53540.7	46794.8	98758	36436.7	126982	117533	126388	128144	67	35	98	101	109	105	105	109	84	85	82	68	103
A2AH22	A2AH22	AMRA1_MOUSE	Ambra1	Activating molecule in BECN1-regulated autophagy protein 1			5736.84	8948.93	7326.03	11897.8	9697.22	10749.9	4682.71	3276.31	5678.95		7575.45	5256.9	8324.06	8133.35			7058.09		7792.18	7263.93	7229.15	6924.42					6888.33	27286.6	6832.56	10789			2	3	5	3	7	7	3	2	2	1	4
A2AHC3	A2AHC3	CAMP1_MOUSE	Camsap1	Calmodulin-regulated spectrin-associated protein 1	18606.9	18122.5	36818.7	66222.7	40903.4	43032.4	74971.8	79783.5	36696.8	24873.9	56865	17638.3	53439.1	46176.2	57399.6	57276.2	28277.4	7508.28	61533.3	10771.5	60126.6	57805.3	58667	55435.3	18852	16239.7	45230.4	12693	44507.7	44161.2	45603.3	45650	23	16	50	60	53	58	59	54	47	39	54	28	54
A2AHG0	A2AHG0	LZTS3_MOUSE	Lzts3	Leucine zipper putative tumor suppressor 3			5139.11	6653.43	5357.23	4901.27	7244.3	7355.12	4401.17		6694.75		6926.15	5995.94	7677.33	7160.99	3522.87		7533.06		7214.95	6079.4	5674.72	5759.69	7128.25		5844.68		5224.89	5873.96	4917.24	3806.17			4	7	4	5	8	6	4	1	7		8
A2AHJ4	A2AHJ4	BRWD3_MOUSE	Brwd3	Bromodomain and WD repeat-containing protein 3																																							1	1
A2AI05	A2AI05	NDOR1_MOUSE	Ndor1	NADPH-dependent diflavin oxidoreductase 1							8996.35	9168.47													6190.35	4394.21														1	1		3	3					1
A2AI08	A2AI08	TPRN_MOUSE	Tprn	Taperin							2573.46				2763.92			3786.5	3194.96	2936.87																			1	1	1	1	2	1			2		1
A2AIL4	A2AIL4	NDUF6_MOUSE	Ndufaf6	NADH dehydrogenase (ubiquinone) complex I, assembly factor 6					6468.98	9449.03	20491.2	16879.4					12082.5	10454.8	10673.3	12144					11668.8	13855.7	13379.6	10764.7						10511.3	12353.7	11271.6	1		1		2	3	3	4					2
A2AIR5	A2AIR5	NMD3A_MOUSE	Grin3a	Glutamate receptor ionotropic, NMDA 3A			9757.17	26479.3	22953.2	20520.2	25529.8	24359.5	8851.08	7604.42	23768.7		22666.8	19795.1	20775.2		3185.48		18640.8		20518.8	14087.9	18711.1	15788.8	9544.65		29191.1		29397.8	26106.4	30926.4	29120.5	1		2	7	3	4	3	3	2	3	5	1	2
A2AIV2	A2AIV2	VIR_MOUSE	Virma	Protein virilizer homolog	5429.14		10561.3		9300.9	13140.9	19754.2	19312.6	8064.25	6715.84	5936.44	5406.17	11399.1	10248.2	13169	13131	9548.7	4920.8	7700.37	5735.92	17734.2	13467.1	15970.8	14698.9	4887.66	5921.16	6638.87	2843.9	13867.7	9510.81	11296.8	13513.7	3	1	5	1	4	7	12	13	9	7	3	4	7
A2AIW0	A2AIW0	ENTR1_MOUSE	Entr1	Endosome-associated-trafficking regulator 1																																							1	1
A2AJ15	A2AJ15	MA1B1_MOUSE	Man1b1	Endoplasmic reticulum mannosyl-oligosaccharide 1,2-alpha-mannosidase			7117.2	15427.6	13724.3	14292.9	19546.6	22285.7	8254.35	6914.58	10521.1	6529.41	16855.7	17822	23508.8	20575.6	7538.13		10767.2		20259.6	17896.2	17319.7	18466			5729.63		13024.8	12634	14486.3	14060		1	4	5	10	11	15	14	3	4	3	3	11
A2AJ72	A2AJ72	A2AJ72_MOUSE	Fubp3	Far upstream element (FUSE) binding protein 3	9766.73	12833	21656.1	28955.8	57546.6	49680	71582.5	76265	17366.7	20465.4	22693.9	23678.2	48818	50465.3	57060.7	60649.1	22345.4	9795.36	25878	14325.6	68930.4	69210.4	64406.8	66885.2	12486.6	13424.8	18786	8160.81	42680.8	48566.5	42692.3	43643.4	4	3	13	12	22	21	17	18	12	14	7	7	21
A2AJ88	A2AJ88	PLPL7_MOUSE	Pnpla7	Patatin-like phospholipase domain-containing protein 7			4125.47	4089.34			8660.62	7617.26	3922.6	2602.64	5615.13		7556.91	6809.91	6955.55	6882.61	2823.27		3979.53	2298.36	6271.04	4222.3	5687.01	4161.42					3970.48		3553	4701.25	1		2	2	1	1	3	5	2	2	2	1	4
A2AJA9	A2AJA9	AJM1_MOUSE	Ajm1	Apical junction component 1 homolog	6319.21	5890.14	17227.4	27366	13705.9	13668.2	22404.7	24373.2	15358	9823.15	23306.9	7443.71	16633.7	14081.3	18402.1	16943.3	11022.5		23462.7	2426.75	19132	15663.1	17643.7	14882	10390.9	6083.57	16856.5	6157.22	17399.8	14049.5	16526.7	16396.6	9	5	19	19	12	9	11	11	15	13	10	11	10
A2AJI0	A2AJI0	MA7D1_MOUSE	Map7d1	MAP7 domain-containing protein 1	13864.2	9564.82	27771.4	36958.1	54926.5	51820.9	65593.5	68702.6	30790	19914.5	39635.5	12538.7	56445.5	57364.7	62316.4	57648.1	21511.9	8406.86	41052.6	9964.23	59256.7	55602	56335.5	56710.3	13626.7	13166.2	25618.9	10281.4	49297.3	47963.6	53581	49848.7	9	5	16	25	30	32	25	28	23	20	30	17	31
A2AJT4	A2AJT4	PNISR_MOUSE	Pnisr	Arginine/serine-rich protein PNISR						4720.43	11684.9	8449.87					5115.5		7180.61	6104.04					7523.3	6213.57							6132.88		5278.35	6007.41					1	3	4	5					2
A2AJW4	A2AJW4	A2AJW4_MOUSE	Ppp1r3d	Protein phosphatase 1 regulatory subunit			3406.92		5043.62	5124.48	4669.42	8330.55	6859.37		6247.26	3017.46	2891.12	5695.17	4670.01	4742.41	1236.45		6350.67		5311.62	5968.78	5483.7	5489.83			3271.08	1977.56	6313.7	5232.76	4886.28	7394.44		1	3	1	2	2	5	3	2	1	2	2	2
A2AKB4	A2AKB4	FRPD1_MOUSE	Frmpd1	FERM and PDZ domain-containing protein 1							4150.44	3696.6			2959.29		3002.42		3819.7	4192.89	2084.56		3734.08		5174.46	3959.14	4905.97	3867.01			3404.16								1		1	1	3	3	1		3		2
A2AKG8	A2AKG8	FOCAD_MOUSE	Focad	Focadhesin	8984.3	9425.66	17072.1	20104.4	15767.8	15690.4	26134.3	29401	13587	10052.6	13789.5	8273.73	16417.8	16160.9	17326.2	16472.1	15892.7	6854.72	22322.9	7198.63	24858.6	20518.9	23795.7	22948	11104.4	9275.96	14090	8210.79	13874	12148.5	16663.9	16578.4	11	3	12	10	6	9	18	17	11	12	10	7	10
A2ALI5	A2ALI5	AJAP1_MOUSE	Ajap1	Adherens junction-associated protein 1				5112.28		4641.88	8376.73	6709.02					4831.29		5000.52	5209.32					5345.82		8080.43	7618.96					6064.65	5295.86	5299.67	6095.89				2	1	2	3	3			1		2
A2ALK8	A2ALK8	PTN3_MOUSE	Ptpn3	Tyrosine-protein phosphatase non-receptor type 3			5678.12	15680		8257.18	19227	19952.7			7795.82		6882.02		10227.1	10046.7	7253.48		14292		13427.7	13128	16641.8	14191					8467.6	6600.27			1		2	5	1	2	4	3	1		3		3
A2ALS5	A2ALS5	RPGP1_MOUSE	Rap1gap	Rap1 GTPase-activating protein 1	10095.6	13758.4	18805.4	39251.2	27722	32932.1	55837.6	51469.2	17513.8	17502.4	34846.8	14097.9	43515.3	40198.9	45184.1	52015	15185.2	5946.24	33792.5	6296.44	46841.2	41335.8	45336	44250.2	15032.9	9544.02	25878.8	8934.01	35744.5	34308.2	34880.6	36922	11	4	15	24	24	25	24	24	16	14	16	9	22
A2ALU4	A2ALU4	SHRM2_MOUSE	Shroom2	Protein Shroom2	9685.81	9011.83	39681.2	62101.2	49953.6	51576.8	79863.4	75084.4	28266.8	20598	51610.2	13068.5	52572.8	54161.9	61800.6	59731.3	24940.1	14196.3	49719.4	12824.9	57442.6	53221.3	59763.5	59369.9	9272.41	11829.3	35212.2	11313.7	42106.7	47409.7	50379.1	49298.8	6	3	21	21	27	27	23	25	9	8	18	3	23
A2AM29	A2AM29	AF9_MOUSE	Mllt3	Protein AF-9																																					1	1		1
A2AN08	A2AN08	UBR4_MOUSE	Ubr4	E3 ubiquitin-protein ligase UBR4	36370.8	37781.7	96970.5	122083	78853.7	83786.2	134796	142319	78719.3	51135.4	99121.4	40125.1	110582	101220	118374	121523	76752.6	22823.9	111325	29545.1	124407	112241	118525	113811	45657.8	40780.3	79376.9	35358.5	94882.7	87309.6	90663.7	94808.6	82	45	138	145	121	130	145	150	131	118	111	100	148
A2ANU3	A2ANU3	SYNG1_MOUSE	Syndig1	Synapse differentiation-inducing gene protein 1																																		1	1	1	1		1		1	1	1	1
A2AP18	A2AP18	PLCH2_MOUSE	Plch2	1-phosphatidylinositol 4,5-bisphosphate phosphodiesterase eta-2	4532.41	4367.97	14543.1	34646.6	21749.6	23097.1	39203.5	45731.1	16988.8	12652	31786.8	12069	30389.8	28888.5	36993.3	36924.5	9219.17		24889.1	4151.38	27997.3	26454.5	27142.8	28840.6	10052.2	9262.04	26110.9	7266.02	30361.8	28683.6	28447.8	30711	5	2	10	22	19	21	25	25	14	11	16	6	23
A2APV2	A2APV2	FMNL2_MOUSE	Fmnl2	Formin-like protein 2	18753.7	27078	47628.6	52824.5	35510.6	36499.3	66282.1	63409.2	50589.4	36274.2	44503.6	31252.3	39825.2	35888.3	46842.9	44826.8	28963	9714.74	47794.4	13583.9	53115.1	51320.3	52931.5	46388.4	27141.9	22547.8	50196.9	18860.4	36843.6	34941	34401.4	40596.6	13	9	24	26	19	17	31	32	16	12	21	9	31
A2APY7	A2APY7	NDUF5_MOUSE	Ndufaf5	Arginine-hydroxylase NDUFAF5, mitochondrial	13682.5		8441.45	13217.9	20956.1	20693.2	21325.9	25695.1		8212.62		7813.86	22036.2	21486.1	23808.6	25867.3	11376.2	8779.71		9695.94	19655.5	16659.9	19292.7	18971.1					24117	19332.6	20824.3	29469.1	2	1	4	3	8	5	10	10	1	3	1	2	8
A2AQ19	A2AQ19	RTF1_MOUSE	Rtf1	RNA polymerase-associated protein RTF1 homolog	3793.58		5963.82	5736.89	10667.5	12186.6	21305.6	19938.9		5065.75	9212.13		13748.1	11382	15489.8	15122.2	5889.88	2019.51		4316.69	13641.6	11268.3	14125.7	12848.6					10136.7	10751.8	11563.9	10882	3	1	3	2	12	11	11	10	1	4	3	1	11
A2AQ25	A2AQ25	SKT_MOUSE	Skt	Sickle tail protein	4613.1	19084	14131.2	22949.4	13045.8	15379.8	26858.4	27450.5	11922.5	7955.45	19906.5	5461.19	19766.3	15513.6	22246.7	22385.5	8413	3940.84	21274.2	4084.61	18403.5	20171.6	17997.7	19384.9	10208.3	8908.88	19272.6	6541.59	19075	19983.5	19673	22065.6	4	2	10	15	17	14	15	14	8	7	12	5	16
A2AR02	A2AR02	PPIG_MOUSE	Ppig	Peptidyl-prolyl cis-trans isomerase G	21354.2		16887.8	17956.2	20108.8	19897.3	37124.6	43490	12523.9	13613.6	13164.1	12887.4	24361.1	21094.8	26129.3	28181.7	18731	13622.1	12569.7	12537.7	29074.4	29279.4	29195.7	29744.2	12434.8	16009.5	9760.06	16176.8	24691.8	21361.1	20925.2	21620.4	5	1	8	3	7	8	7	8	7	6	2	4	6
A2AR50	A2AR50	RGPS1_MOUSE	Ralgps1	Ras-specific guanine nucleotide-releasing factor RalGPS1	5555.67		9060.87	17990.9	16808.5	15346	20797.9	20486	10812.4	6868.02	14717.5	4551.99	12979.5	16224.7	21301.7	17819.3	7591.98	7366.04	20329.7		21393.9	20418.2	21087.4	21484.3	8243.46		16088.6		16172.3	16161	17174.9	15953.1	2	1	6	11	11	10	13	14	5	5	8	4	7
A2ARP1	A2ARP1;Q6ZQB6	VIP1_MOUSE	Ppip5k1	Inositol hexakisphosphate and diphosphoinositol-pentakisphosphate kinase 1			5068.69	4430.41	3054.81	4887.96	9040.17	9893.79	2849.6	1886.35	4692.14	1415.12	6022.63	5003.89	7242.53	8695.86	3511.93		4660.93		4936.97	3515.33	4922.5	5145.13		1405.55	3582		4924.58	5801.79	4817.09	5861.27	1		2	2	2	5	6	7	3	3	3	2	3
A2ASI5	A2ASI5	SCN3A_MOUSE	Scn3a	Sodium channel protein type 3 subunit alpha				17245.7	8692.33	11256.4	18540.4	20660.9		6618.05			14943.8	11361.1	17346.2	16674.6			10599.7		13267.4	14005.2	11690.1	12028.5			9754.2			12793.2	12765.2	8713.05	1		1	3	2	3	4	3	1	3	1	1	5
A2ASQ1	A2ASQ1	AGRIN_MOUSE	Agrn	Agrin	14916.3	12254.5	37956.2	83565.9	47712.7	45019.9	60023.7	60398.9	19024.8	17779.3	40283.3	14768.7	42794.6	35858	41897.4	54488.2	18872.1	11307.7	56600.7	14402.1	48627.2	43083.1	45961.5	45796.5	18289.4	11218.5	37242.1	12371.2	44302.9	39315	41168.1	32664.7	20	13	31	42	30	32	38	37	20	23	36	14	32
A2ASS6	A2ASS6	TITIN_MOUSE	Ttn	Titin	16631			35369.5	28053.8	18393.6	27019	28340.6		40579	22090.5		29558.3	40892.6	34030.9	38993.5			16143.7		62565.5	63379.6	64281.2	78415.5		13927.3	15228.6		24841	32505	24786.8	22522	3	1		2	7	5	3	4	1	2	4	1	4
A2ASZ8	A2ASZ8	SCMC2_MOUSE	Slc25a25	Mitochondrial adenyl nucleotide antiporter SLC25A25	13966.6	11823	31597.9	37493.4	28385.3	28535.1	48819	47648	28787.2	25850.2	20686.7	21377.8	38418.3	35937.3	38802.2	42921.8	22465	9933.27	25383.2	12010	37597.2	39062.6	38717.4	42044.5	16625.3	17855.3	19327.7	14288.1	35730.7	34372.7	34152.6	37977.9	10	6	11	11	14	15	8	9	11	11	9	9	11
A2AT37	A2AT37	RENT2_MOUSE	Upf2	Regulator of nonsense transcripts 2	18293.1	12182.3	31719.3	45591.9	33673.6	42549.9	51563.3	51344.4	35375.7	24547.1	45594.2	20082.2	47842.2	39515.1	46394.1	47470.4	33463.8	12551.8	40340.5	11385.9	46437.4	42252.8	42126.5	45708.7	19449.2	20559.1	37674.6	16307.2	42306.5	39894.5	46465.9	34587.7	9	3	13	19	9	11	19	18	13	13	14	12	14
A2ATK9	A2ATK9	A2ATK9_MOUSE	Fam171a1	Family with sequence similarity 171, member A1				45136.9	20568.8	19009	23227.6	22572.3	7807.17	6052.24	41782.5	7858.16	19825.3	21833.4	21750.9	21994.6			40028.4		21397	22601.9	19638.8	20878.3	6914.07		27784.3		17783.6	19653.2	18111.1	19031		1	1	22	12	13	18	18	2	5	25	2	15
A2ATU0	A2ATU0	DHTK1_MOUSE	Dhtkd1	2-oxoadipate dehydrogenase complex component E1	11329.3	11032.1	27271.3	11999.8	11224.7		11862.7	16255.7	20511.3	16597.9	12127.4	17556.1	14377.3	13803	15043.2	16121.6	15292.8	9414.83	10304.7	12858.3	11680.2	11905.6	10626.7	12075.4	11437.4	12343	7784.23	10580.2			8107.34		11	8	13	6	3	1	5	3	7	9	2	8	2
A2AV25	A2AV25	FBCD1_MOUSE	Fibcd1	Fibrinogen C domain-containing protein 1				41791.8	10513.6	11319.8	18560.2	20444.5		11035.3	59229.2		16094.5	16460.5	19470.2	18926.5			38848.6		16644	15211.5	16899.7	16478.2			23379.9		9380.41	8114.58	8996.02	9517.51				12	8	7	12	12	1	2	11		8
A2AWA9	A2AWA9	RBGP1_MOUSE	Rabgap1	Rab GTPase-activating protein 1	28804.4	28652.4	73539.7	104912	71594.5	76517.7	136722	133923	62032.5	58716.8	84529.7	39641.3	97714.6	91272	107347	113269	48176.2	13081.8	87039.4	18138.2	106430	89751.9	101004	99326.1	34382.8	29188.2	74656.2	25373.1	84312.5	75092.4	78584.7	84851.4	15	8	30	35	43	42	34	35	30	22	35	18	42
A2AWL7	A2AWL7	MGAP_MOUSE	Mga	MAX gene-associated protein				9127.31	12808.3				17884.1																								1		1	2	2	1	1	1	2	1		1
A2AWP8	A2AWP8	ARGAL_MOUSE	Arhgef10l	Rho guanine nucleotide exchange factor 10-like protein				5802.72		6563.2	7469.97	7781.48	3739.44		5335.72		6873.57	7255.27	7612.41	7058.79	4017.29		4953.35		8774.74	7050.59	6894	6340.81		4311.59			5702.49	6260.27	5790.96	6807.8	1		1	3	1	2	6	5	3		2		5
A2AWR3	A2AWR3	LYCHS_MOUSE	Gpr155	Lysosomal cholesterol signaling protein	3136.91		7419.87	14821	8869.31	9373.97	24239.3	24222.1	11022.6	7378.6	14206.2	5353.08	17767.3	15808.5	19225.1	20850.2	8260.66		12260.4	4734.19	16772.7	15556.3	18211	16031.7	3412.18	2840.23	10295.1		13733.6		11727.4	14277.5	3		3	3	2	2	3	3	2	3	3	2	4
A2AWT3	A2AWT3	AT7L3_MOUSE	Atxn7l3	Ataxin-7-like protein 3							5729.52	7197.32								4890.87							3588.97	5293.65															2	2					1
A2BDX3	A2BDX3	MOCS3_MOUSE	Mocs3	Adenylyltransferase and sulfurtransferase MOCS3	10730	38314.4	25567.5	32275.7	29051.2	32250.9	36439.4	40318.4	20077.6	23131.8	36753.4	13673.1	34070.7	28416.3	37195	36677.5	20097.4		30960.3	13068.7	43286.2	36157.3	38779.6	36514.3	12237.9	10992.8	25870.3	12549.1	27555.7	30800.6	28581.4	32655.1	7	2	11	16	10	10	15	13	8	7	10	5	12
A2BE28	A2BE28	LAS1L_MOUSE	Las1l	Ribosomal biogenesis protein LAS1L	8167.53	6464.32	19117.7	17961.1	13222.1	15875.9	24364.7	23386.3	12760	8968.85	8264.71	7177.37	15347.9	13501.6	13029.2	14243.8	13025.4	7170.94	10411.5	8169.69	17687.2	15018.5	15790.1	15756.1	10923.8	11951.5	8880.74	9081.64	13673.3	15020.5	12499	12677.6	13	3	16	13	6	6	12	12	11	13	5	4	9
A2BH40	A2BH40	ARI1A_MOUSE	Arid1a	AT-rich interactive domain-containing protein 1A			13368.4	13500.3	22279.1	23623.7	44149.6	39792.3	12444.1	10340	11852.4	7600.09	25294.9	24028.5	28942	26445.3	8936.16	5064.51	13483.5		30105.7	26616.7	30183.7	28805.3	6470.94	4165.6	18519.9	5428.42	23337.9	21515.4	22950.2	23885.3	1	1	17	10	28	29	26	31	17	9	9	5	28
A2CG49	A2CG49	KALRN_MOUSE	Kalrn	Kalirin	19217.7	20895.6	54640.4	84134.4	42719.4	46106.9	74557.4	79990.7	45735.1	28823.5	59202.4	23653.1	54677.7	50945.4	61743	60393.5	38503.2	11688.3	68290.6	16804.6	58027.9	54879.3	57011.2	56239.6	30080.9	23866.3	56016.9	20659.8	49036.2	46075.3	47658.8	50476.4	32	14	74	76	49	50	77	73	56	46	64	32	61
A2RS43	A2RS43	A2RS43_MOUSE	Pcdh7	Protocadherin 7			7397.03	311108	23648.6	24604.7	42112	42542.6	11312.3	6681.43	314108		35230.3	28852.2	27316.5	32254.9	6202.23		253197		36412.3	26185.2	31502.3	34109.2	4479.14		131142		26104.8	28543.5	24232.2	27306.1			7	49	11	11	21	17	2	4	42		14
A2RSJ4	A2RSJ4	BLT3B_MOUSE	Bltp3b	Bridge-like lipid transfer protein family member 3B	7280.03	10792	17152.8	26453.5	23532.9	25283.7	41346.7	38750.2	17538.6	11257.8	25259.7	11666.3	26265.2	26293.6	32518.2	32550.3	11271.7		27756.9	4918.46	29897	27666	27077	27382.2	10113.5	9404.06	21337.2	6417.12	23264.8	24825.6	23121.7	23532.8	11	6	19	21	24	25	29	30	20	11	22	10	29
A2RSQ0	A2RSQ0	DEN5B_MOUSE	Dennd5b	DENN domain-containing protein 5B			5898.46	9559.38	8478.05	5909.19	8939.87	9352.09	3346.12	3618.32	7199.96	2302.29	8167.52	7940.92	8210.9	9242.5	4808.42	2133.28	7582.15		9173.57	9236.05	8169.17	8071.54			7345.1		8355.32	9150.16	6641.54	8314.97	1	1	3	6	2	6	8	10	4	3	3	3	5
A2RSY6	A2RSY6	TRM1L_MOUSE	Trmt1l	TRMT1-like protein	8374.91		9808.86	10105.9	11669.2	12220	19682	18643.7	8677.33		7186.72	6839.55	10854	11987.4	14822.5	14382.3	6804.1	3379.89	8612.46	4494.43	15326.4	13873.4	13987.2	13294.7				9052.83	12618	11069.2	9826.15	12616.6	2	1	6	5	6	5	9	9	4	1	4	2	7
A2RT62	A2RT62	FXL16_MOUSE	Fbxl16	F-box/LRR-repeat protein 16	12667		28850	55566.6	43597.5	47302.4	63025.8	70861.7	28431.2	18244.3	56042.9	14498.6	58513.4	59038.2	70629.9	68420	22048.9	5716.98	48955.7	9486.69	61185.7	53540.5	61159.2	58425.3	16398.1	16090.3	38675.5	13454.1	44493.9	43163.2	43503.4	51402.2	10	1	12	15	10	9	17	18	10	8	12	6	11
A2RTH5	A2RTH5	A2RTH5_MOUSE	Lcmt1	Leucine carboxyl methyltransferase 1	14911.5	24481.9	34911	59539.5	39099.1	45589.2	64571.6	87151.6	27238.7	20036.7	39160.1	13868.2	53115.2	56338.6	64004.9	63049.9	28610.4	9926.55	50009.4	14287.2	67585.6	53470.2	69387.4	66666.1	11916.4	15768.1	31209.2	13422.1	47568.7	42102.2	46109	50963.7	7	2	12	16	28	26	20	18	10	11	12	8	20
A2RTL5	A2RTL5	RSRC2_MOUSE	Rsrc2	Arginine/serine-rich coiled-coil protein 2					6568.29	5118.99	9167.1	7725					6429.25	4338.61	6798.07	7005.02					7138.84	9002.76	8477.73	8205.25					6580.29	5332.95	5639.99	5851.81					4	3	2	3	1				2
A2TJV2	A2TJV2	PALM3_MOUSE	Palm3	Paralemmin-3				9037.73	9446.15	11715.1	11991.7	16330.2			7944.94		11385.6	10123.2	12870.5	16510.5			7898.24		12405.1	9884.14	12022	11988.3			4340.11		11729.8	12629.9	12562.5	12342.2			1	5	13	13	11	12		1	6		8
A3KFM7	A3KFM7	CHD6_MOUSE	Chd6	Chromodomain-helicase-DNA-binding protein 6						2965.18	13069.8	12774	6600.8	5729.98		3306.3	11070.5								13637.5	10302.7	7152.15	7796.8					2602.22			4425.01	1			1	1	2	4	4	2	2	1	2	2
A3KGB4	A3KGB4	TBC8B_MOUSE	Tbc1d8b	TBC1 domain family member 8B	3480.06			14110	9030.98	9875.64	9558.55	14025.7	5617.56		6293.24	6199.28	15058.2	14849.1	13121.1	11881.5			7571.62		7621.12	8172.41	9636.5	10707.6			7560.12		10589.3	9511.89	9785.46	10871.8	2			4	4	5	7	5	2	1	2	2	7
A3KGS3	A3KGS3	RGPA2_MOUSE	Ralgapa2	Ral GTPase-activating protein subunit alpha-2	4730.25		5946.98	8088.19		6241.4	12933.7	11815.5	7734.14	4432.36	11360.6		14085	9760.08	11343.6		4306.69		9452.64		9563.6	8294.23	7384.89	8710.01			3841.14	6424.32	6562.65	8331.83	7435.89	7104.99	2		4	4	1	2	4	5	2	2	2	1	4
A3KGV1	A3KGV1	ODFP2_MOUSE	Odf2	Outer dense fiber protein 2																																		1
A3KMP2	A3KMP2	TTC38_MOUSE	Ttc38	Tetratricopeptide repeat protein 38				5747.39		2636.54		15503.9						3178.21	5750.37				2946.37				3969.32						2811.26			3276.45	1		1	2	1	2	1	2	1	1	1	1	1
A4Q9F0	A4Q9F0	TTLL7_MOUSE	Ttll7	Tubulin polyglutamylase TTLL7							8179.53	8601.33								7389.76	3104.98		6106.65		9023.77		6417.76													1	1	1	2	2			1	1
A6BLY7	A6BLY7	K1C28_MOUSE	Krt28	Keratin, type I cytoskeletal 28																																	1	1										1
A6H5Y1	A6H5Y1	MPP9_MOUSE	Mphosph9	M-phase phosphoprotein 9																																					1		1	1			1		1
A6H5Y3	A6H5Y3	METH_MOUSE	Mtr	Methionine synthase			7460.65		10506.3	9957.09	30333.4	34282.2		4012.19			8435.56	15708.7	13281.1	12013.9					18331.9	21503.5	22410.1	15321.2					8884.44	9399.06		10283.3			2	1	2	2	6	5	1	2		1	3
A6H5Z3	A6H5Z3	EXC6B_MOUSE	Exoc6b	Exocyst complex component 6B	37751.6	41787.8	51130.8	86735.9	49942.9	57382.3	119867	129208	42088.1	32050.7	58257	25413.6	71419.8	68218.4	88885.3	86989.3	49454.8	18611.6	67761.6	20465	90345.5	89095.8	82899.1	82613.9	24488.8	28844	51811.4	19998.6	63042.6	59641.1	60243	65515.8	9	5	18	22	24	23	28	27	15	16	20	8	25
A6H603	A6H603	NWD1_MOUSE	Nwd1	NACHT domain- and WD repeat-containing protein 1			6730.78	8803.28	8957.67	9353.59	13764.5	15735.8	4958.09	3347.54	6857.54	2473.99	8846.83	7826.53	10783.5	9790.7	6953.1		7870.07		10694.8	11083.7	11849.2	10551.5			6015.15		10315.7	9198.69	9237.32	8193.42	1		2	2	3	2	6	7	2	2	3	2	5
A6H611	A6H611	MIPEP_MOUSE	Mipep	Mitochondrial intermediate peptidase	36763.6	27826.5	64924	32991.1	37119.3	36131.8	54934	51812.5	39090.7	40267.4	34564.3	35968.9	41567.9	44613.5	42919.8	46551.9	39561.5	27282.6	30175.4	39987.8	46915.2	50784.1	47776.7	47587.9	31206.6	37807.2	24386.8	37591.4	41866	37903.1	39579	38655.4	25	16	25	15	11	16	19	18	25	25	10	25	15
A6H619	A6H619	PHRF1_MOUSE	Phrf1	PHD and RING finger domain-containing protein 1																																	1			1	1	1	1	1			1		1
A6H630	A6H630	ARMT1_MOUSE	Armt1	Damage-control phosphatase ARMT1						5567.16		6901.55					6968.93		6958.65	6342.75					5468.96		5556.82	4840.94						5508.15		6186.04			1	1	1	4	1	2			1		2
A6H650	A6H650	A6H650_MOUSE	Rasgef1a	RasGEF domain family, member 1A					8180.26	9407.21	15367.3	16227.8			6059.44		7674.14	9239.06	12494.5	12371.5	2711.03		8539.67		11314.7	8434.96	9782.75	10009.6			9336.42		9861.05	9829.53	8444.43	11145.8			1	1	3	5	5	5	1	1	2	1	5
A6H687	A6H687	SAC31_MOUSE	Sac3d1	SAC3 domain-containing protein 1					6244.35	5322.81							5264.6	5259.63	4806.64		3188.45		6160.24		7619.55	6268.34	6397.77	6829.59					5291		5581.8					1	2	2	1	1	1		1		2
A6H6A9	A6H6A9	RBG1L_MOUSE	Rabgap1l	Rab GTPase-activating protein 1-like	8069.59		21121.4	31423.2	29967.8	23887.4	32404.1	31608.7	11855.1	16233.8	25602.6	10830.1	21608.4	20264.6	27068.5	26824.7	19886.6	5585.27	37040.4	5651.89	40203.4	32742	38637.5	37778.9	12561.6	8120.07	21853.1	8062.63	27880.4	25278.3	29100.1	24661.8	6	1	7	9	7	9	13	12	5	7	11	5	10
A6H6E9	A6H6E9	TT23L_MOUSE	Ttc23l	Tetratricopeptide repeat protein 23-like																																											1
A6H6J9	A6H6J9	A6H6J9_MOUSE	Ankrd50	Ankyrin repeat domain 50		6093.38		20965.2	13434.5	14991.8	18269.3	21039.4	9802.27	8517.88	20502	5566.46	12481.4	12441.1	19794.5	19433.7	6386.77		17186.3		12090.2	13850.3	13700.8	14526			11436.2	4841.84	16253.6	11090.1	14872.4	15072.5	1	2	1	2	6	4	3	4	3	2	3	2	4
A6H6S0	A6H6S0	A6H6S0_MOUSE	Herc3	Hect domain and RLD 3	3753.04		15102.6	17277.7	11907.4	14301.7	23717.1	28762.2			14540.4		14685.3	14571	24052.9	23507	7489.83		16804.8		15886.3	13866.7	16601.9	17352.8			11156.8		13991.4	12723.9	13489.5	12809.7	2	1	3	5	3	2	5	4			4		3
A6H8H2	A6H8H2	DEN4C_MOUSE	Dennd4c	DENN domain-containing protein 4C			6203.53	10840.4	11089.3	9588.62	14879.5	16455.4	4797.42	5482.54	8841.69	4474.53	10136.9	11648.1	13528.5	11387.1	6927.38		9608.83	2810.35	11365.5	10520.7	11461.8	10897.2	3424.38	2378.78	8135.9		7685.11	8733.09	8088.08	8765.17	1		5	6	6	7	9	9	4	3	6	5	9
A6H8H5	A6H8H5	KCNB2_MOUSE	Kcnb2	Potassium voltage-gated channel subfamily B member 2				16406.5	14881.4		16554.2	14549.2					15485.4	12369.8		10535	6249.31		14353.5		13813.8	13518.8	13844.3	13537					9980.91			9582.43			1	2	2	1	2	2	1				2
A6PWD2	A6PWD2	FHAD1_MOUSE	Fhad1	Forkhead-associated domain-containing protein 1																																	1	1	1	1	1	1		1	1	1	1	1	1
A6X8Z5	A6X8Z5	RHG31_MOUSE	Arhgap31	Rho GTPase-activating protein 31	9271.29		29233.9		15625.6	18865.4	22746.4	24783.4	9711.26		6595.46		15708.4	9175.25	10913.9	18067.1	20024.5				26903.2	27485.2	28888.4	28273.4					16902.9		14064.3	18642.7	2		2	1	2	3	4	4	2	1	2	1	2
A6X919	A6X919	D19L1_MOUSE	Dpy19l1	Protein C-mannosyl-transferase DPY19L1	11367.2		12092.1	15060.2	9494.94	7934.88	18420.1	18332.8	11621.3	10185.2	10704.5	7494.23	10671.1	9561.39	11809.5	16678.7	6572.4	5523.33	11899.7	5285.62	15018.9	12182.7	12486	11624.4		7502.99	7780.7	7365.87	8026.52	9394.36	8582.85	10161	3	1	4	7	2	3	8	7	2	3	2	3	4
A6X935	A6X935	ITIH4_MOUSE	Itih4	Inter alpha-trypsin inhibitor, heavy chain 4			8770.76	26326.9	8077.26	9020.68	21960.7	17944.2			9709.53		5172.66	4077.68	5775.75	6678.06			22020.2		16306	16316.3	15043.8	12917.6	2642.48		6865.21		7010		7742.16	4541.44			2	2	2	2	2	2	1		2		2
A6ZI46	A6ZI46	A6ZI46_MOUSE	Aldoart1	Fructose-bisphosphate aldolase																																				1	2	1	2	2	1		1		1
A8C756	A8C756	THADA_MOUSE	Thada	tRNA (32-2'-O)-methyltransferase regulator THADA	3722.51		8033.92	10707.9	13461.5	10245.1	21185.3	23758.2	5654.29	6103.44	7031.06	5559.54	12321.5	11839.4	14703.7	15730.9	7482.48	2488.01	12303.9	2627.15	18854.2	16004.3	17510.4	16052.8	5411.52		8387.15		10584.5	8591.05	13839.9	13029.4	3		7	8	4	5	9	11	4	2	4	3	8
A8DUK4	P02088;A8DUK4	A8DUK4_MOUSE	Hbb-bs	Beta-globin	85944.8	53511.8	219786	200809	239135	243580	226164	189303	443170	711025	365154	470999	250614	244452	221157	246336	159347	104267	231983	125212	218715	181507	214536	197873	54685.3	109687	157626	56906.4	206797	137721	169278	144584	10	2	11	10	15	14	10	13	27	29	22	29	23
A8Y5H7	A8Y5H7	S14L1_MOUSE	Sec14l1	SEC14-like protein 1			11842	23203.9	16346	16431.8	23762.4	27147.4	11628	10195.1	17703.4	8881.75	20703.5	20361.3	20359.4	20179.1	14752.4		18307		18766.3	18207.9	18703.6	19778.9	5399.93		17376.3	3604.32	21656.8	20608.2	19567.7	19904.2		1	7	14	9	7	11	10	7	5	10	2	11
B0F2B4	A0A6C1EJ07;B0F2B4	NLGN4_MOUSE	Nlgn4l	Neuroligin 4-like	6226.45		13176.6	84864.9	25098.9	24432.5	34379.4	36636	17748	8505.6	51962.9	8960.04	28503	24617.7	29644	29433	19189.3		67641.5	10119.3	24565.9	27570.3	24873.3	26042.1	7434.16	5774.84	37655.2		23090.6	25555.4	25331	25281.7	2		7	17	11	9	9	9	5	6	12	5	8
B0V2N1	B0V2N1	PTPRS_MOUSE	Ptprs	Receptor-type tyrosine-protein phosphatase S	63506.3	89297.1	155279	457611	198341	199299	224072	218034	123308	105304	324927	75582.7	230744	221459	259646	251769	107960	27529.5	369965	40785.7	243436	248706	248329	251002	91821.8	68382.3	290605	71484.8	197647	204285	199339	219701	36	20	59	88	62	60	68	70	43	54	68	40	64
B1AQB1;B1AQB2;Q3V4B7;Q9D7P3	Q9D7P3;B1AQB1;Q3V4B7;B1AQB2	B1AQB1_MOUSE;B1AQB2_MOUSE;Q3V4B7_MOUSE;Q9D7P3_MOUSE	Krtap4-13;Krtap4-20;Krtap4-21;Krtap4-6	Predicted gene 11569
B1AR13	B1AR13	CISD3_MOUSE	Cisd3	CDGSH iron-sulfur domain-containing protein 3, mitochondrial	5690.95	14741	11110.6	13551.8	21249.6	22255	18602.6	22160.3	12567.8	12514	13370.5	8861.15	19956.6	21953.4	24418.9	24588	6401.8		7055.91		19458.7	19941.3	19896.9	20158.5	8546.56	15816.8	8259.99	8204.07	19065.6	19523.3	19140.9	21936.2	2	2	3	3	7	6	5	6	4	5	4	6	7
B1AR17	B1AR17	B1AR17_MOUSE	Chd3	DNA helicase	8069.28	8476.42	19279.7	16369.1	21697.7	19035.9	30683.6	29275.4	18935	12555.1	13959	12311.1	24188.2	22660.2	26831.4	28176.9	14036	5200.98	13619.7	7217.56	24378.4	22036.8	23701.2	22854.2	8825.29	10203.3	15025.8	8916.36	20514.5	18435.9	21214.8	20114.8	6	5	17	12	16	22	27	28	14	9	7	7	19
B1ART2	B1ART2	B1ART2_MOUSE	Vps13d	Vacuolar protein sorting 13D	14342.9	10785.6	21571.8	31207.5	22292.9	23148.4	31538.3	37086.3	20411.4	17488.9	24293.5	14026.5	30800.5	26491.7	33199	32525.5	16837	8783.47	26278.8	11693.2	27801.5	23900.5	26918.3	27133.2	14774.2	17060.8	26590	12491.2	25270.1	24910.6	27058.5	29496.1	16	3	30	34	21	21	34	35	30	25	26	17	25
B1ARW8	B1ARW8	CA122_MOUSE		Uncharacterized protein C1orf122 homolog						4401.04		8107.28							6763.67						10931.9		9838.52	10288.2													1	2	1	2					1
B1AS29	B1AS29	GRIK3_MOUSE	Grik3	Glutamate receptor ionotropic, kainate 3				18611.9	14187.9	13481.3	21674.2	21817.5	6815.67	5082.94	18067.5		14304	13482.7	11951.1	13987.8	5912.29		15944.2		13350.7	13430.2	11914.3	10226.4			18141		20739.5	19382.3	18764.5	18304.4	2		2	9	4	4	3	6	3	3	6	2	6
B1ASA5	B1ASA5	B1ASA5_MOUSE	Zfp362	Zinc finger protein 362							9674.27	11241.8					8389.39								6647.91										6396.16	7252.7			1		1		2	2	1	1	1	1	2
B1AUE5	B1AUE5	PEX10_MOUSE	Pex10	Peroxisome biogenesis factor 10			5200.02	9740.43	4805.54	7114.45	9894.88	11056	4403.51	4858.32	9121		9986.52	6531.35	10225.2	11445.9	4147.54		5833.53	1997.95	8111.99	5198.89	7040.64	6242		2431.26	7001.69		6441.67	6039.16	6001.43	7535.8	1		3	5	2	3	7	6	4	5	5	1	5
B1AUH1	B1AUH1	PTPRU_MOUSE	Ptpru	Receptor-type tyrosine-protein phosphatase U								5780.53			5814.23					5659.79			8615.8								10602.4									1	1	1	1	3			3
B1AUN2	B1AUN2	B1AUN2_MOUSE	Eif2b3	Translation initiation factor eIF2B subunit gamma	22876.6	26104.6	43284.2	68803.6	48126.6	54658.5	85659	96127.1	39207.4	28053.8	45252	22308.1	55623.2	58227.5	70445.7	68689.9	44415	15019.2	68658.8	20690.6	70953.8	68010.3	64147.6	69194.3	22408.5	26262.1	44835.5	23201.2	51422.1	47254.2	48387.8	53905.8	6	7	17	15	11	12	18	14	15	14	12	12	17
B1AVY7	B1AVY7	KI16B_MOUSE	Kif16b	Kinesin-like protein KIF16B																																	1		1	2	2	2	1	1		1	1		2
B1AVZ0	B1AVZ0	UPP_MOUSE	Uprt	Uracil phosphoribosyltransferase homolog				8157.01	18279.6	14549.3	14573.8	13190.6			5573.4		9578.82	13331.2	14791.1	13223.8			10415.8		17252.8	14622.6	14265.8	16418.1					15990	15476.5	17163.4	15286.6			1	2	4	3	6	6		1	2		7
B1AWC9	B1AWC9	B1AWC9_MOUSE	Pde4b	Phosphodiesterase				12899.1	10037.9	10358.4	18509.5	21399			7241.22		11390.8	10962.4	13004.6	13676.2	4488.98		9222		11985.9	9318.12	11594.9	9611.25			10084.8		10855.4	10290.2	9810.44	10030.6			1	6	4	6	14	13	1		6		7
B1AWL2	B1AWL2	ZN462_MOUSE	Znf462	Zinc finger protein 462	4954.47		7449.86		9836.42	10175.9	13909.3	15386.9	9757.13	6050.6	6188.57	4367.93	9190.71	9359.19	9945.8	9251.26	6036.06				12707.3	12305.2	13249.1	11893.2	7271.46	3241.64	5895.81		10963	9569.1	10541.4	10118.3	2	1	4		4	6	7	6	3	3	3	3	6
B1AWN6	Q62205;A2APX8;A2ASI5;Q9WTU3;B1AWN6;Q9ER60	SCN2A_MOUSE	Scn2a	Sodium channel protein type 2 subunit alpha	25838.2	30305.7	61647.5	129927	89102.4	97881.8	135590	137369	59260.7	54244.3	115090	43710.6	107134	106667	121397	116172	46031.1	19055.7	109031	16093.9	113901	105693	108540	110484	32510	36304.3	93548.1	27839.9	100316	101780	99208	108228	25	14	36	52	39	42	60	61	31	33	40	24	44
B1AXH1	B1AXH1	NHSL2_MOUSE	Nhsl2	NHS-like protein 2				6241.65	4318.2	5489.89	9741.44	12888.8			7031.59		7405.96	7721.31	10044.2	9025.67			3975.01		6905.94	5677.88	6986.17	8019.37						3627.9	5490.73	5844.87			1	2	4	3	6	6			4		5
B1AXP6	B1AXP6	TOM5_MOUSE	Tomm5	Mitochondrial import receptor subunit TOM5 homolog					16579.4	11876.7				21821.8		5482.89	16081	13052.1		18190					16569.6	17649		15263.7					12083	12312	14376	15539.8	1	1			2	3	1	1		3		2	2
B1AXV0	B1AXV0	FRS1L_MOUSE	Frrs1l	DOMON domain-containing protein FRRS1L	7023.79	10349.9	18063.6	126820	28633.7	30752.1	52692.1	53839.5	27668.3	15991.7	88343.7	9428.23	44019.3	39516.4	45897.3	47651.6	9589.52		59318.4	12107	38121	34667.2	33317.2	36491	9818	7505.91	73465.4	5224.63	29435.3	30377.5	30512.3	28579.7	5	4	7	19	10	9	12	14	5	6	21	3	12
B1AY10	B1AY10	NFX1_MOUSE	Nfx1	Transcriptional repressor NF-X1			6921.3	8813.76	7507.92	7319.69	9010.94	12583.9	5148.83	4285.86		3448.56	8559.8	7821.64	10138.6	8595.86	3878.21		5891.04		6455.09	6168.44	6751.45	6159.64	8251.03	6234.58	7667.13		8764.31	8429.77	7799.06	8254.47	1		2	3	8	4	3	3	2	2	1	2	5
B1AY13	B1AY13	UBP24_MOUSE	Usp24	Ubiquitin carboxyl-terminal hydrolase 24	19573.4	21801	41312.9	65328.3	42522.2	48105.6	72308	77066.8	41463.3	31305.2	47723.1	22859.9	58140.2	52668.5	63782.1	65593	37097.2	12251.5	56363.2	14998	65499.1	56398.6	60694.5	58092.5	26149.4	23408.8	45560.9	18794	51207.8	51767.8	49490.1	55983.1	36	13	47	54	44	49	60	61	42	38	35	29	51
B1AZA5	B1AZA5	TM245_MOUSE	Tmem245	Transmembrane protein 245	10787.6	8537.55	13233.3	21043.1	26343.8	15596.5	29984.8	27981.4	12477.6	11919.8	14902.5	10597.7	11760.4	17839.5	21501.3	18550.2	10599.8	2816.43	12472.8	8574.82	29321.8	27262.6	24070.5	25943.8	7567.43	6362.78	16075	6335.01	17265.4	19926.7		24518.5	6	4	4	3	3	3	5	5	5	6	4	5	4
B1AZI6	E9Q5E2;B1AZI6	THOC2_MOUSE	Thoc2	THO complex subunit 2	21775.7	23359.2	39355.9	32815.2	26802.2	32716.4	55788	60173	34297	26307.2	31997.5	22203.5	38538.1	34094.3	39865.7	43290.9	34678	21988	31362.3	24774.4	45019.8	39500.3	42818	41671.8	23278.2	24340.1	22522.5	20998.5	31050.5	25743.4	29347.2	27447.1	20	5	32	24	17	19	34	36	29	25	18	20	30
B1AZP2	B1AZP2	DLGP4_MOUSE	Dlgap4	Disks large-associated protein 4	7843.43	8133.13	25742	60153.6	53306.6	52727.3	73144.6	71507.3	24336	16275.6	44868.2	10839.6	55402	54574	58406	59908.7	19280.1	4885.55	49046.3	6362.73	57532	57836.8	56801.9	55768.9	12310.8	8504.76	36949.8	6120.69	57173.6	51877.1	55576.4	51194	6	3	15	21	25	21	27	32	10	9	15	5	24
B2B9E1	B2B9E1	TRIQK_MOUSE	Triqk	Triple QxxK/R motif-containing protein													5916.55																6155.43		7745.44							1	1	1					2
B2KF50	B2KF50	B2KF50_MOUSE	Bltp3a	Bridge-like lipid transfer protein family member 3A	2983.71		9802.59	16424.8	11156.6	12636.5	18104.5	20531.9	9319.31	7508.43	14297.1	3987.7	13919.5	15923.7	16914.8	16217	7050.35		13384.2		13878.8	13050	12585.9	13536.6	2950.26	4425.67	10415.2	4434.34	12195.5	11077	12675.6	11145.5	5	1	9	12	9	7	16	16	6	7	11	5	12
B2RQA1	B2RQA1	KCA10_MOUSE	Kcna10	Potassium voltage-gated channel subfamily A member 10																																										1			1
B2RQC6	B2RQC6	PYR1_MOUSE	Cad	Multifunctional protein CAD	29341.7	34218.1	56306.5	62469	42492.3	42336.3	75765.5	84236.2	45112.7	34752.5	44656.7	28798.2	53842.2	47046.3	54266.7	58507.7	44269.6	17491.6	54099.1	19464.9	67429.7	61706.2	65497.3	58325.5	20776.8	25019.8	46371.4	23410.5	47583.5	42629.7	45692.7	52192.2	40	20	64	59	36	40	51	50	53	43	45	41	47
B2RQG2	B2RQG2	B2RQG2_MOUSE	Phf3	PHD finger protein 3	2118.32		7927.25	6052.3	10585.6	11339.2	18196.9	17682.5	8573.84	8017.4		4576.91	12886	10911.1	11108.1	10734.8	8308.36	4592.9	7758.42	5438.57	11494.2	9604.59	10327.6	11132.2					9444.01	9208.76	10392.2	8446.31	2		5	2	6	7	6	8	5	4	1	4	5
B2RR83	B2RR83	YTDC2_MOUSE	Ythdc2	3'-5' RNA helicase YTHDC2	7776.83	6416	16129.5	21493.6	14867.1	15882.9	23869.3	26873.2	12086.8	12144.9	14970.6	7323.77	16188.2	16095.3	21371.4	19813.7	14804	6240.26	18860.5	4850.3	21178.4	19034.1	20913.9	19154.6	8188.21	7817.01	14620.8	7052.86	18014.9	14929.1	16940.6	18606.2	10	4	16	20	16	16	25	26	10	15	11	7	15
B2RRD7	B2RRD7	BRPF1_MOUSE	Brpf1	Peregrin																								2467.48															1	1
B2RRE7	B2RRE7	OTUD4_MOUSE	Otud4	OTU domain-containing protein 4	7830	8749.19	26034.7	38753.4	36508.2	36969.6	55179	58167	28579	14164.1	38778.2	11538.2	43534.5	47791.2	53492.9	51562.5	17738.8		41568.8	6122.85	48909.4	41960.7	48023.5	46596.2	20171.5	8435.08	25338.4	13334.2	38352.9	37134.8	39289.2	40462.3	3	3	7	6	7	8	10	10	6	3	6	4	8
B2RS91	B2RS91	RRN3_MOUSE	Rrn3	RNA polymerase I-specific transcription initiation factor RRN3													7399.95		8412.38	9656.58																							1	1			1		2
B2RSH2	B2RSH2	GNAI1_MOUSE	Gnai1	Guanine nucleotide-binding protein G(i) subunit alpha-1	53763.5	44843.3	140487	293073	178073	172989	157991	173842	137874	90186.6	290616	62299.2	302679	245085	286704	354067	88050.4	23372.4	214072	35885.6	211719	223326	239562	235880	65087.5	63413.4	302034	39829.5	226120	201168	208680	236572	5	6	11	11	17	15	8	10	12	12	12	11	14
B2RT41	B2RT41	B2RT41_MOUSE	Zfc3h1	Zinc finger, C3H1-type containing	5664.86						15061.2	14851.3	6542.73			4517.78	8813.65	9316.03	10205.7	8879.55	5705.05		7978.57		8954.89	6896.48	7933.25	8704.57			7552.37	7191.14	7474.33		7110.9		2		1	1	1	1	2	2	3	1	1	2	3
B2RUJ5	P98084;B2RUJ5	APBA1_MOUSE	Apba1	Amyloid-beta A4 precursor protein-binding family A member 1	16775.2	15640.3	25205.4	78646.4	40048.3	39058	54697.4	59793.7	29204.6	20706.2	49706.3	22406.4	39439.5	40280.6	52883.2	54097.4	19349.1		65179.9	3809.24	70016.6	62876	64935	62832.7	12826.2	23182.5	32215.1	15752.9	38966.8	43284.7	36250.2	42963.1	5	4	15	21	19	23	20	21	12	11	24	8	25
B2RUR8	B2RUR8	OTU7B_MOUSE	Otud7b	OTU domain-containing protein 7B							4367.83	4504.59							3292.12									2407.74														1	2	2			1		1
B2RUS7	B2RUS7	B2RUS7_MOUSE	Abcc8	ATP-binding cassette, sub-family C (CFTR/MRP), member 8				12420.7	4922.68	6965.6	10166.1	11669.5	6413.58		8670.01	4946.92	8596.63	7224.59	9211.4	7532.27	7172.21		9935.29		10342.1	10077.3	10694.3	10327.5			8535.11		7176.39	6764.68	7672.27	8254.27			1	2	3	4	6	3	5	1	3	3	4
B2RVL6	B2RVL6	ZCH24_MOUSE	Zcchc24	Zinc finger CCHC domain-containing protein 24						7485.22	5903.23	6550.44					7862.66	8736.22	10158.4	11001.5					7329.57	8959.23	7426	9564.87					5804.34	4334.39	7552.47	5743.13					1	2	3	2	1				2
B2RW11	B2RW11	B2RW11_MOUSE	Ankrd34a	Ankyrin repeat domain 34A			6757.47		26568.2	21867.4	19100.1	18204		9401.89			24333.1	26414.5	25961.9	27302.3			19930.9		27960.3	28514.1	30229	28997.3			10581.8		24310.9	30549.3	25899	25919.7	1		2	1	6	7	7	7		2	1		9
B2RWC4	B2RWC4	B2RWC4_MOUSE	Lrrc73	Gm88 protein			15537.1	26478.5	11289.7	14156.1	22304.2	20882.3	9416.99	4683.79	15013.3	4475.78	12581.2	12111.5	13144.2	14693.2	8621.53	2830.86	20303.6	2504.91	19929.1	15387	18296.4	17205.9	5024.72		14436.5		12693.9	9581.75	12960.7	12217	1		3	7	3	3	6	7	2	2	5	2	5
B2RWJ3	B2RWJ3	TM240_MOUSE	Tmem240	Transmembrane protein 240			7700.89				5328.83						23146																				1		2				2	1	1	1	1		2
B2RWS6	B2RWS6	EP300_MOUSE	Ep300	Histone acetyltransferase p300					5890.37		6102.28	6515.66			3847.18			5857.23	6256.41	5110.59					4849.56	5812.26	4464.02	4626.46					5013.87		4716.1	3913.23				1	3	1	3	3			2		1
B2RX14	B2RX14	TUT4_MOUSE	Tut4	Terminal uridylyltransferase 4			9459.28	12197.4	9717.83	12037	16392.5	19483.5	8612.65	4281.82	11680.8	8144.71	14019.8	11077.3	14864.1	14164.5	11006.4		12955		18491.7	13138.9	14958.1	15921.3			13541.8		13142.3	12180.1	12280.1	12039.4			7	9	6	5	10	10	6	3	7	3	6
B2RXA1	B2RXA1	PLCX2_MOUSE	Plcxd2	PI-PLC X domain-containing protein 2																																			1	1	1		1	1		1
B2RXC1	B2RXC1	TPC11_MOUSE	Trappc11	Trafficking protein particle complex subunit 11	16128.3	13605.3	27864.7	50297.1	32775.9	33606.4	52981.4	57957.8	25662.3	17147.6	40094.2	15379	39312.1	37145.6	46576	41887.3	24749.2	11152.6	41294.8	9885.53	46075.4	41454.3	43463.9	41794.1	17397.7	16536.1	30340.3	16150.4	35892.5	34060.8	35211.2	38383.5	13	5	21	28	20	25	26	24	22	20	28	21	32
B2RXC2	Q7TS72;B2RXC2	B2RXC2_MOUSE	Itpkb	Kinase					10078.9	10996.5	14734.8	19260.5			8390.41		11164.2	8552.21	10893.1	10677.6					12864.1	11100.3	12751.1	11554.2					10433.2		11339.5	10837.2			1		2	3	4	3			2		2
B2RXC6	B2RXC6	B2RXC6_MOUSE	Polr3a	DNA-directed RNA polymerase subunit			16584	13582.1	12101.8	13555	26158	22545.6	8927.19	7301.43	10469.7		12329.8	11596.7	15915.8	18275.6	11196.6	5456.44	12391.2	6342.59	18888.6	19459.4	19129.2	17696.2	8815.23	8009.44			13616.9	10088.5	13748.2	14012.4		1	4	4	5	7	10	10	5	5	4	1	8
B2RXQ2	B2RXQ2	B2RXQ2_MOUSE	Ppfia1	Ppfia1 protein	7503.67		13769.7	20056.9	17128.6	16724.1	21084.5	26371.4	14550.2	14137	15175.1	8722.49	22036.2	23163.9	23845	24398	11166.9	4019.58	15911.1	4998.74	19245.7	15127	18708.4	20583.6	12824	8481.26	15523.6	15385.6	19051.4	18460.5	18135.7	18814	6	1	8	7	12	15	12	10	5	5	7	4	12
B2RXR6	B2RXR6	ANR44_MOUSE	Ankrd44	Serine/threonine-protein phosphatase 6 regulatory ankyrin repeat subunit B			5766.38	11120.4	5945.29	7562.9	8416.35	9746.66	4890.59		6395.17		6653.36	6494.16	7165.53	7173.26	2906.3		7264		6982.62	6862.62	8354.03	7706.59	2283.07		7835.22		7113.08	6338.28	7284.29	6653.99			6	7	5	3	7	10	2		3	1	4
B2RXS3	B2RXS3	B2RXS3_MOUSE	Scaper	S phase cyclin A-associated protein in the ER	15505	15384.6	34942.1	35326.4	28492.9	28914.6	40135.7	45861.1	24517.2	19338.7	26520.9	12185.5	35718.5	33184.9	34523.8	34804.4	30400.8	8708.6	27955.9	12879.1	38403.2	31788.9	38213.9	36664.1	16995.8	15517.8	25853.5	13834.5	26287.8	25944.7	25753.6	29505.1	17	10	26	24	23	26	35	29	27	18	12	8	26
B2RXS4	B2RXS4	PLXB2_MOUSE	Plxnb2	Plexin-B2	19921.1	18139.3	37085.3	192007	54670.4	57366.1	85314.8	100073	35151.1	32223.2	147772	21827.4	77041.7	72311.7	74794.8	77112.5	30379.6	11649.7	153144	13459.3	82855.1	73708.8	79550.1	78148.7	27305.7	17751.8	95920.5	17705.1	62884.8	53052.1	56517.7	57909.9	13	12	28	55	37	36	47	45	20	23	42	12	41
B2RXT3	B2RXT3	B2RXT3_MOUSE	Ogdhl	oxoglutarate dehydrogenase (succinyl-transferring)	170392	145486	290402	128286	105183	106572	133702	158856	173019	209951	98067.5	172514	125196	121110	140476	139510	179208	96580.9	98394.7	150223	139537	121230	137593	138785	95543.7	170565	100749	128952	121118	121662	120539	133063	46	24	54	45	49	49	44	43	50	44	36	46	45
B2RXV4	B2RXV4	FLVC1_MOUSE	Flvcr1	Heme transporter FLVCR1	6172.13				23431.9	17915.7	16294.1	18537.3					10000.6	10388.3		15305.7			12318.6		19443.8	18204.5	14707.8	13964.9	7350.75				19093.1	22854.9	19860.6	22100.9	2		1	2	3	4	3	4		1	2	1	2
B2RY56	B2RY56	RBM25_MOUSE	Rbm25	RNA-binding protein 25	11213.2	13291.8	27353.9	21303.2	22492.9	24773.1	50228.6	45679.4	20969.1	19580.6	16264.3	16661	24890.9	25673.9	34652.4	32079	22323.8	10159.4	18670.6	15130.9	40934.1	34583.6	39334.7	36306.5	15668.7	14696.6	16554.1	12795.9	24214.4	20882.9	25759.1	26014.5	21	8	21	16	25	27	25	29	14	14	9	12	18
B5TVM2	B5TVM2	ILDR2_MOUSE	Ildr2	Immunoglobulin-like domain-containing receptor 2	5184.65		11567.8	27726.4	13115.8	16326.7	19054.8	25252.9	9601.99	12338.2	18164.6		16777.1	17941.5	22140.7	25270.3	4440.92		20161.5		16352	18861.9	17761.3	16632	5349.21		16387.2		17306.7	14612.7	14845.9	15107.2	2		4	10	9	5	8	6	2	4	6	1	5
B7ZMP1	B7ZMP1	XPP3_MOUSE	Xpnpep3	Xaa-Pro aminopeptidase 3	12513.9	20097.3	26529.2	16907.9	18368.3	16496	28073.5	28301.9	19354.5	16529.1	10112.8	16039	27713.3	23057.2	31499.2	29970.5	22385	10437.4	17699.2	17580.1	27527.1	22801.4	27550	26708.2	14067.2	17124.1	14372.4	18348.1	17054.5	23094.8	20033.4	17231.5	11	5	10	6	5	10	6	7	8	8	3	9	4
B7ZWJ3	B7ZWJ3;Q3V0M1	B7ZWJ3_MOUSE	Spata31e4	Predicted gene 8765																																		1			1	1
B8JJ69	B8JJ69	B8JJ69_MOUSE	2310061I04Rik	RIKEN cDNA 2310061I04 gene	16542.8	20676.8	24321.1	40629.5	26313.3	25288.2	30141.7	35180.8	28690.2	23967	41666.6	19506.2	36825.1	33411.7	36008.4	37692.2	10024.5	10458.7	21894.7	14102.1	29383.8	32387.4	28043.9	31192.4	4683.74	19041.6	20783.8	28192.3	31429.4	32374.7	32666.1	28786.8	3	3	6	6	7	8	10	11	8	6	7	6	8
B8JKV0	B8JKV0	AMN1_MOUSE	Amn1	Protein AMN1 homolog				11195.3	11524.8	13013.6	17087.5	19474.9	6760.48		10745.2		11854.8	11262.8	14594.7	13228.2			9310.45		15306.7	12579.7	14146.4	13681.5			10003.2		11409.5	9328.81	12595	10660.2			2	3	2	4	6	7	2	1	2		5
B8QI36	B8QI36	B8QI36_MOUSE	Ppfia4	Liprin-alpha 4	6364.97		25809.9	47787.3	28157.5	30636.3	60743.4	63637	27148.5	17397.8	37494.3	15463.9	43145.9	38859.4	48346	45956.6	21092.8		35651.7		44089.6	42213.6	44417.2	42658.3	16473.9	11410.8	28337.1	12658.1	41084.6	37270.6	41734.3	40623.8	3		14	23	16	21	28	27	14	12	21	10	24
B8ZXI1	B8ZXI1	QTRT2_MOUSE	Qtrt2	Queuine tRNA-ribosyltransferase accessory subunit 2						6835.04	13517.8	14348.4			9508.89			10902.9	11277.9	10178.4	5825.39				11366.6	13544.7	12447	11191			4551.3		7299.87	6094.37	10798.9	8467.75			1	1	1	4	5	5		1	2		1
B9EHT4	B9EHT4	CLIP3_MOUSE	Clip3	CAP-Gly domain-containing linker protein 3	13051.8	11122.7	20973.7	45482.3	46065.6	41341.8	47655.7	51281	20696.8	18345	30563.5	12073.1	43166.3	45568.5	47604.1	48942.5	19243	7950.71	46137.8	9446	61830.8	61050.2	62443.3	60471.4	11632.4	11167	26587.4	10925.7	45204.4	43594.7	42370.4	44730.8	9	4	12	15	21	25	21	19	11	12	15	9	20
B9EJ54	B9EJ54	B9EJ54_MOUSE	Nup205	Nucleoporin 205	18854.5	16007.4	66140	50170.6	31915.2	22409.8	56948.1	58921.8	39781.1	32379.4	40029	21281	42683.4	32138.3	39131.5	36316.2	42640.8	16031	33976.6	18973.8	43248.3	40095.7	38539.8	34958.5	25069.1	20211.2	23921.4	12356.9	29419.4	23614	28028.1	25767.1	16	5	40	27	10	7	24	26	26	24	21	16	23
B9EJ80	B9EJ80	PDZD8_MOUSE	Pdzd8	PDZ domain-containing protein 8	7603.94	8426.92	12066.1	21784.7	15156.3	17848.3	24412.4	27697	16142.7	10958	21167.9	9262.96	20602.1	18112	23522	23095.6	10309	4886.44	18384.5	5189.41	19563.5	20586.4	19650.5	19282.6	6939.47	6638.59	15698	7035.24	18467.8	16928	13159	17032.1	7	4	14	14	10	12	22	19	12	10	11	10	15
B9EJ86	B9EJ86	OSBL8_MOUSE	Osbpl8	Oxysterol-binding protein-related protein 8	51660.6	57572.3	93524.2	175102	101906	116661	201148	206741	84585.1	70697.7	120188	57852.9	165224	151382	180420	191305	79003.5	27858.8	147586	37985.9	157148	140767	154375	152838	40169.1	40800.1	113003	36213.7	123789	114560	120043	128811	14	4	29	38	28	30	33	33	23	20	30	18	33
B9EJA2	B9EJA2	CTTB2_MOUSE	Cttnbp2	Cortactin-binding protein 2	14509.5	23075.1	54206.9	90235.3	57426.8	60189.2	87959.2	98190.1	55640.2	35472.3	57446.8	26957.7	83659.3	79844.7	89828.9	84627.3	39200.9	8222.99	62154.5	14915.2	90734.9	83812.7	84104.7	84651.9	24061.3	20750.1	44956.8	17992.6	60880.2	57071.6	63306	63282.4	16	13	31	35	32	35	43	41	25	28	31	17	36
B9EJI9	B9EJI9	T229A_MOUSE	Tmem229a	Transmembrane protein 229A								4979							4703.92				7338.37		4636.24												1	1	1		1	1		2	1	1	1	1	1
B9EJR8	B9EJR8	DAAF5_MOUSE	Dnaaf5	Dynein axonemal assembly factor 5	7061.05		11096.7	12323.4	11646.7	11095.8	15662.9	16808.9	9846.96	6538.27	15755.8	5741.1	14386.2	10948.1	15610.1	14682.9	10734.1	4188.39	14587.2	5072.08	15613.4	14527.4	14713.8	14878.7			10569.6	5147.53	10106.5	12123.3	10184	11581.9	2	1	5	8	4	5	11	11	6	2	3	3	5
B9EKI3	B9EKI3	TMF1_MOUSE	Tmf1	TATA element modulatory factor					10035.2	6389.93	14106	15551.9		5708.41			10060.9	9117.35	12913.7	11861.9			6839.04		12870.4	11783.3	11735.2	11907.6					6919	9289.97	8791.04	7614.63			1		4	6	8	7		2			6
B9EKR1	B9EKR1	PTPRZ_MOUSE	Ptprz1	Receptor-type tyrosine-protein phosphatase zeta	22657.4	14814.7	45637.9	144165	45577.6	48204	72136.8	73858	45997.3	36152.3	107788	24412.3	62801.2	57775.6	64229.2	67349.4	43325.8	11765.9	104118	14440.8	67353.6	67902.3	70033.5	66443.5	22476.2	19267.4	78758.7	12097.7	48258.2	46981.4	42731.8	49742.5	7	6	14	44	26	22	29	21	12	12	39	8	29
B9EKX1	B9EKX1	PTHD4_MOUSE	Ptchd4	Patched domain-containing protein 4																																				1							1
C0HK79;C0HK80	C0HK80;C0HK79	ARXS1_MOUSE;ARXS2_MOUSE	Arxes1;Arxes2	Adipocyte-related X-chromosome expressed sequence 1	10010.2	16023.8	19727.1	30480.1	34057.8	37189.5	49186.9	55243.2	19567.2	17135.8	28747.3	15312	42941.1	40341.9	47086.3	52121.9	16410.7	4513.03	23865.4	8103.49	46258.6	49771.6	41324.5	44543.9	9125.82	12073.4	23543	4194.72	41240.8	34272.3	37839.5	34724.3	6	4	4	6	7	8	7	6	7	7	8	6	7
C0HKD8;C0HKD9	C0HKD9;C0HKD8	MFA1A_MOUSE;MFA1B_MOUSE	Mfap1a;Mfap1b	Microfibrillar-associated protein 1A					18058.2	20673	20865	23441.4	8223.17	7202.32			16795.3	16147.8	18333.2	17742.5					28252.2	21875.7	25831.2	24658.4					20021.1	19525.7	17605.2	17478.9	1			1	8	6	7	8	3	2			6
C0HKE1;C0HKE2;C0HKE3;C0HKE4;C0HKE5;C0HKE6;C0HKE7;C0HKE8;C0HKE9;Q8BFU2;Q8CGP5;Q8CGP6	C0HKE3;Q8CGP6;C0HKE8;C0HKE6;Q8CGP5;C0HKE9;C0HKE5;C0HKE1;C0HKE2;Q8BFU2;C0HKE7;C0HKE4;Q6GSS7	H2A1B_MOUSE;H2A1C_MOUSE;H2A1D_MOUSE;H2A1E_MOUSE;H2A1F_MOUSE;H2A1G_MOUSE;H2A1H_MOUSE;H2A1I_MOUSE;H2A1N_MOUSE;H2A1O_MOUSE;H2A1P_MOUSE;H2A3_MOUSE	H2ac11;H2ac12;H2ac13;H2ac25;H2ac4;H2ac6;H2ac7;H2ac8;Hist1h2af;Hist1h2an;Hist1h2ao;Hist1h2ap	Histone H2A type 1-B	301646	1416750	485722	576842	3004680	3633780	1527210	1438900	322248	797308	299055	309779	4696100	3327580	4841350	4454700	353614	242537	417410	229671	3848320	3723250	4208590	3651170	125099	218508	232761	179909	3289880	2987070	3728680	3319630	9	2	8	8	17	14	13	12	10	9	8	6	9
C0HKG5;C0HKG6	C0HKG5;C0HKG6	RNT2A_MOUSE;RNT2B_MOUSE	Rnaset2a;Rnaset2b	Ribonuclease T2-A					25820.4	24529.6	25447	22100.4					11932.1	15888.4	19747.4	20513.7					26172.3		21227.5	23160					20651.5	19737.7	21238.9	18508.8				1	4	5	3	3					3
CON1	CON1	SWISS-PROT:P00761|TRYP_PIG	SWISS-PROT:P00761|TRYP_PIG		2123640	2949500	4627610	3073270	739289	491543	1306710	1424620	4854930	7284630	2287700	4283760	727109	695217	564944	656465	5872660	7627640	4626820	8264950	1929870	2027160	1692150	1888050	4036110	3145330	1739230	3573250	555378	660787	513940	403993	14	7	13	16	8	8	13	13	16	18	13	17	11
CON10	CON10	SWISS-PROT:P13717	SWISS-PROT:P13717		4998170	5991690	5352670	3569380	1766380	1999060	1270010	1064890	4447830	4361180	2906920	5205200	1033020	1184300	999554	867660	7913170	7943800	8189620	8000260	2107200	2237050	1674250	2084290	11856800	7447760	6522760	9890480	1269620	1473230	1244250	1172310	50	25	40	36	41	41	27	30	37	40	39	36	26
CON14	CON14	SWISS-PROT:O76011	SWISS-PROT:O76011		57832.2	27757.5	22460.5	25340.1				30774.1									81467.2	13323.8	45361.6	919940						19668		29807.3					11	6	4	2			1	4	1		1
CON15	CON15	SWISS-PROT:O76013	SWISS-PROT:O76013		77290.3	101136		59323.8		5757.41		16157.6												49483.3						20085.3							6	14		2		2		2			1
CON168	CON168	TREMBL:Q61782	TREMBL:Q61782																																					1						1
CON17	CON17	SWISS-PROT:O76015	SWISS-PROT:O76015																		9430.78			126428														1
CON177	CON177	SWISS-PROT:Q6KB66-1	SWISS-PROT:Q6KB66-1		95826.8	84963.9	79955	31572.5			6550.62	9031.83	65007.6	58062.1	43248.2	53092.6					54281.3	32651.6	46498	54550.3		17033	3780.22	8208.76	22479.8	119886	102446	103116	8421.75	6292.07		9170.11	39	24	30	11		1	2	3	23	28	18	25
CON178	CON178	SWISS-PROT:Q7Z794	SWISS-PROT:Q7Z794		397204	229055	275761	146637	25857.1	47900	45752.6	49113.5	277236	197506	194486	209786	14428.3	20323.1			168888	114212	211752	150915		84940.5	36010.1	33351.2	184839	361584	475340	477351	31073.8	30543.7	28511.4	55445	50	36	43	23	4	6	7	8	36	31	26	33	2
CON179	CON179	SWISS-PROT:Q9BYR9	SWISS-PROT:Q9BYR9		43382.2																48039		31266.4	1174950						33880.9		18362.7					4	1		1			1					1
CON18	CON18	SWISS-PROT:P08779	SWISS-PROT:P08779		183871	200875	580964	143492	28570.5	47589.5	17837.7	84181.4	207814	210541	410434	184730	84240.1	38014.7	21570.6	25851.9	57005.9	56833.7	154765	156073	16786.6	35850.8	13923.5	19892.5	116029	490137	216282	332138	33930.9	16327.7	25163.2	37764.1	29	25	44	31	13	16	7	14	34	39	36	37	26
CON180	CON180	SWISS-PROT:Q9BYQ5	SWISS-PROT:Q9BYQ5		10510.9																35794		17005.2	574414						7039.45							2
CON181	CON181	SWISS-PROT:Q9BYR8	SWISS-PROT:Q9BYR8		23144.4																110470			1546420													2
CON182	CON182	SWISS-PROT:Q9BYQ7	SWISS-PROT:Q9BYQ7																		1847.91			15809.5
CON183	CON183	SWISS-PROT:Q3LI72	SWISS-PROT:Q3LI72
CON184	CON184	SWISS-PROT:Q9BYR4	SWISS-PROT:Q9BYR4																		9631.82		5152.89	131958
CON185	CON185	SWISS-PROT:Q9BYQ8	SWISS-PROT:Q9BYQ8		4262.54																15283.4		5314.1	275064						1158.77							4							1				1
CON186	CON186	SWISS-PROT:P60413	SWISS-PROT:P60413																		17961.7			171011													1	1								1		1
CON187	CON187	SWISS-PROT:P19012	SWISS-PROT:P19012		20229.8	11943	34605.7						16763.9			22062.3													21152.3	17819.3	8074.72	18642.7					2	3	3						3	1	1	3
CON19	CON19;CON21;CON30	SWISS-PROT:Q14525	SWISS-PROT:Q14525		249464	81747.1	30376.8	18037.8				24287.6	38666.6		14032.4	22862.9					252543	28135.8	91464.7	3952860					26898.8	72589.2	43089.6	73112.5				20541.3	26	12	7	2		1		5	2	1	3	7
CON190	CON190	SWISS-PROT:Q01546	SWISS-PROT:Q01546		21731.1																											6285.45					4										1
CON194	CON2;CON194	SWISS-PROT:Q3SY84	SWISS-PROT:Q3SY84		6286.11									12713.2																7673.73	21412.3	9666.26					3			1						3
CON196;CON4	CON4;CON196	SWISS-PROT:Q8N1N4-2;TREMBL:Q7RTT2	SWISS-PROT:Q8N1N4-2;TREMBL:Q7RTT2		131630	90938.8	119284	60280.8	12672.4	12233.1	15454	23557	100189	85919.4	93372.5	86766.9	14583.7				73053.7	45507.7	85463.3	68197.1	7041.67	18953.7		13030.6	66873.4	128968	137728	175850	13838.3	15439.5	11913.1	15634.9	31	21	26	24	3	5	6	2	25	26	25	26	2
CON197	Q8VED5;CON147;CON197	SWISS-PROT:Q5XKE5	SWISS-PROT:Q5XKE5		7074.29	7881.89	17964.7						21692.9	5559.52	8512.36						6280.09	3321.19	8397.38	7590.46					10398.3	17799	11672.4	35596.2					7	8	9	1					11	3	2	1
CON198	CON198	SWISS-PROT:P12035	SWISS-PROT:P12035				15457.5																12373.1						7254.02	8535.37									2				1					1
CON199	CON199	SWISS-PROT:Q9C075	SWISS-PROT:Q9C075		197141	159733	205007	96845					158453	132066	100644	116911					114990	83376.5	112235	119558		34842.5			125579	257551	184928	237119				13832.1	29	14	25	11	1	1			20	19	13	21
CON20	CON20;CON22	SWISS-PROT:Q14532	SWISS-PROT:Q14532		30882.6	24640.5	7559.12														60439.2	7014.49	34254.4	890339						15878.3	44303.3	19163.5					6	3	2		1	1		1			1
CON200	CON200;CON208	SWISS-PROT:P08729	SWISS-PROT:P08729																			9384.86		5904.12													1						1	1
CON201	Q8VCW2;CON201;CON204	SWISS-PROT:Q7Z3Y8	SWISS-PROT:Q7Z3Y8		16787.6	11321.4		13763.2						28383.9																12554.6	17578.4	21790.4					4	3		2						5		1
CON206	CON206	SWISS-PROT:P08727	SWISS-PROT:P08727		7429.87																																2									1
CON207	CON207	SWISS-PROT:Q14CN4-1	SWISS-PROT:Q14CN4-1																																				1
CON209	CON209	SWISS-PROT:Q86YZ3	SWISS-PROT:Q86YZ3		216897	196938	374550	192571	32048.8	23375.2	31707	44968.5	208171	236994	304778	276015	17092.7	26291.3	24958.6	14384	105914	91234.2	126341	82899.5	9222.14	44721.6	14861.3	16535.2	143296	194488	195867	248653	22461.3	24617.9	17805.6	27026.6	47	44	40	32	16	13	16	14	35	43	37	37	9
CON210	CON210	SWISS-PROT:P20930	SWISS-PROT:P20930		101081	114580	99527.5	69929.6	12290.9	15236.4	14246.3	31309.6	81065.5	59773	93082.1	76709.1	11312.5	5825.39	11906.2	6926.66	50182.5	35032	83754.7	43577.2	8691.42	25863.3		14037.8	62308.6	94625.6	102282	113924	10650.4	13540.1	9557.1	15771.9	45	31	26	21	3	7	9	14	25	28	29	26	6
CON211	CON211	SWISS-PROT:Q5D862	SWISS-PROT:Q5D862		513386	442253	567068	339531	67022.8	61269.4	78256.7	86139.2	401800	318490	509093	335843	23260.5	26324.5	22482.9	16011.5	215866	132299	275248	170862	18730.3	74379.2	22222.4	34804.8	381947	638419	541184	702284	49344.2	50502.8	43340.4	70227.5	47	27	33	25	8	7	9	11	26	23	31	29	5
CON212	CON212	(S.avidinii)	(S.avidinii)		1675650	1093140	3186630	3010330					2337450	1199340	2259300	2104700					2401280	2094850	2771810	2925570					1687920	1867930	1579140	744348		9459.44			7	7	9	10	1	1			12	11	11	11	1
CON21;CON30	CON21;CON30	SWISS-PROT:Q15323;TREMBL:Q9UE12	SWISS-PROT:Q15323;TREMBL:Q9UE12		13302.8	12093.3															29633.9	3798.39	15744	684852													2	3						1				1
CON22	Q497I4;CON22;CON151	SWISS-PROT:Q92764	SWISS-PROT:Q92764		42984.7																16227			220707						6621.4							7	1
CON220	Q64291;CON187;CON191;CON220	Tax_Id=9606	Tax_Id=9606		88515.1	26955.3	115878	21448.8					30995.9	100550	15382	137890	19959.1		22583.5		106793	19278.7	68382.3	90649.5					60394.5	83106	50647.8	89019.2	15613.8	20542.4	26828.1	16003.4	22	8	17	2			1		7	19	3	18	3
CON23	CON23	SWISS-PROT:Q14533	SWISS-PROT:Q14533		6460.48																26159.7			294131													2
CON24	CON24	SWISS-PROT:Q9NSB4	SWISS-PROT:Q9NSB4		58734.1	25058.4	22119.7									13910.8					55054.5	5298.62	19777.5	725777					40699.6	13596.1	12939.9	13533.6					4	7	3					1				2
CON26	CON26	SWISS-PROT:Q9NSB2	SWISS-PROT:Q9NSB2																																			2
CON27	Q6IMF0;Q9Z2T6;E9Q1Y9;CON25;CON27;CON32;CON148	SWISS-PROT:P78386	SWISS-PROT:P78386		35221.1	8121.69	9880.38									13553.1			197761		77469.4	6241.46	29418.2	984507					8775.99	14082.4	20233.9	15788.6				18759.1	21	8	3		1			1				2
CON28	Q9ERE2;P97861;CON23;CON28	SWISS-PROT:O43790	SWISS-PROT:O43790		431519	134876	71801	61659.4		320939	176629	73169.5	118657		107394	66694.8					545003	44579.9	189359	5064760		181094	85586.1	85502.2	55291.6	122603	78114.8	115962	95962.2	105852		50811.8	47	29	10	5	1	2	3	8	4		2	11
CON29	CON29	TREMBL:Q6IFU5	TREMBL:Q6IFU5																		5972.71			47829.5																					1
CON3	P07744;Q6NXH9;CON2;CON3;CON159;CON161;CON194	SWISS-PROT:P19013	SWISS-PROT:P19013		18281.9		45003.8					28850.9	17469.1	30232.1	33196.5	23545.1	10100.7		13506.8		34707.5		14111.1	28101.3					38736.5	24645.9	38202.8	16886			19713.6	10933.2	17	1	25	1		1		2	7	23	3	23	4
CON32	CON25;CON32	TREMBL:Q6NT21	TREMBL:Q6NT21		17117.3																49756.8		15106.9	631610						16471.5		4628.64					4				1
CON33	CON26;CON33	TREMBL:Q6ISB0	TREMBL:Q6ISB0		32189.8	123048		54031.2				26754			63149.6	32076.8	6415.65	4517.5			11065.8	10703.3	35363.2	27279.5					45940.4	58801.9	36437	59158.7					3	23	1	10	1	1	1	5	1	1	7	3	2
CON34	CON13;CON34	TREMBL:Q6NTB9	TREMBL:Q6NTB9		124713							21093									139823	8885.33	42978	1711910			50290.8		17040.3	47921.9	31719.6	39408.9					7	1					1	2			1	1
CON35	CON35	TREMBL:Q6IFU6	TREMBL:Q6IFU6						7610.47												4665.18			56845.7													1	1		1	2		1			1
CON36	CON36	SWISS-PROT:P04264	SWISS-PROT:P04264		7968740	7347890	9013970	5451990	807769	838473	824782	1267230	7041990	7948620	6824320	8249530	835997	590469	687572	533697	5085170	3836000	6744610	4999770	473091	1771700	610349	786250	4116870	7794210	6396760	8771900	893059	848269	774768	1160160	123	77	105	88	57	63	68	60	92	98	94	98	56
CON37	Q922U2;CON37;CON154	SWISS-PROT:P13647	SWISS-PROT:P13647		1409820	1456360	1934440	660427	83334.9	93284.8	99017	181936	1396560	1169110	1069100	1004880	132536	79125.7	80037.7	59587.9	713986	514380	856746	759225	55062.2	146144	65774.3	87495.3	591048	1651600	849723	1416570	104263	83220.4	86892.9	117392	73	52	69	54	16	17	21	24	55	57	54	61	20
CON39	CON38;CON39	SWISS-PROT:P35908	SWISS-PROT:P35908		4622970	2983790	5342650	2704810	357327	420176	395205	560305	3629060	3498300	3485390	3791550	452792	224341	340171	214816	3471880	1719100	3548840	2821670	175367	809418	251086	351495	2541510	4811530	3542320	5830880	430032	403292	347145	504378	90	56	82	74	56	56	46	50	74	82	74	72	52
CON40	CON40	SWISS-PROT:P13645	SWISS-PROT:P13645		5011070	4030050	5799940	2486230	531897	595219	553953	607435	4584600	4688130	4010300	4333090	635248	328509	429458	294206	3699590	2643820	4043030	3678790	292815	1101850	339645	573384	2774030	4797570	3704840	5353670	687262	625936	542831	827258	77	57	81	68	54	56	51	53	65	68	69	69	49
CON41	CON41	SWISS-PROT:P35527	SWISS-PROT:P35527		3559730	4731280	5223240	2138130	318496	268771	306898	324304	2022770	3649960	2333820	2805990	178820	268766	254544	204983	3081170	1660130	2332050	2439340	167935	798407	242020	256774	1955530	2722410	1575230	2591430	306971	328116	220953	371160	66	33	72	62	45	46	51	46	45	51	49	50	33
CON43	Q6IFX2;CON43;CON163	SWISS-PROT:P02533	SWISS-PROT:P02533		875518	997290	1379050	473216	88643.5	95368	71625	153113	874424	874873	1042830	772511	112927	84096.5	54729.2	51859.9	407934	252147	529752	497166	40704.6	107236	42252.8	58221.7	442846	1265030	643573	1099150	76131.7	73339.8	71974.7	90346.3	67	45	66	53	28	29	22	33	58	64	59	56	30
CON44	CON44;CON45;CON46	SWISS-PROT:P02538	SWISS-PROT:P02538		450430	594835	1298150	341488	64210.6	82769.8	37279.4	129893	478410	438878	579899	417174	121054	53200.2	33213	47982.2	217501	150362	306724	294818	31894.8	76644.1	29880.5	50572	504020	1167400	475312	894260	56169.7	45439.1	45967.8	78204.7	41	31	39	27	14	16	11	18	27	32	31	29	17
CON45	CON45	SWISS-PROT:P48668	SWISS-PROT:P48668																											24326.2							1		2							2		1
CON46	CON45;CON46	SWISS-PROT:P04259	SWISS-PROT:P04259		37548.8	147251	282821	46681.9	12976.5			46114.5	102299	75083.2	46697.2	106320	16108.1				42376.7	15890.7	25255.4	49479				6585.76	64445.3	228858	19800.4	101658				10133.2	6	3	5	5	2	1		2	2	2	3	2	3
CON47	CON42;CON47	TREMBL:A3EZ82;Q32W66	TREMBL:A3EZ82;Q32W66		7681.04	6404.48							14422.4	13993.9		17560						5537.21	5913.64	6354.19						9525.68							3	2							3	3	1	3
CON5	CON5	SWISS-PROT:P15636	SWISS-PROT:P15636								19618.2	10894.6																												1			4	3	1
D3YTP3	D3YTP3	D3YTP3_MOUSE	Mtx3	Metaxin	7139.39	4953.12	10142.2	13607.8	20454.8	16281.4	17151.1	20001.5	12867	9532.59	16906.9	6183.77	20512.7	16380.6	19737.8	22018.5	8615.46	3664.12	12540.3	5349.98	20029.8	15646.9	18860.5	20014.4	9003.07	8932.9	18658.8	7928.65	13886.6	17213.9	12992.3	13378.4	4	2	4	5	7	5	4	5	3	5	4	4	5
D3YUB6	D3YUB6	BTBD8_MOUSE	Btbd8	BTB/POZ domain-containing protein 8	10413.8	6380.87	32651.6	68009.5	64295.6	61464.7	81401.5	69186	36357.3	23142.9	61062.8	20335	65045.4	59056.9	67690.4	70479.3	18704.1		64957.1	4825.54	62129.4	64157.7	64497	65482.5	21320	14167.5	45384.2	17847.3	58619	60179.6	56641.3	68920.8	10	8	21	32	36	38	34	31	26	16	34	10	32
D3YUJ3	D3YUJ3	CCYL1_MOUSE	Ccnyl1	Cyclin-Y-like protein 1			11159.3	12642.5	13040.2	8590.26	9204.99	9674.65			7282.29		9655.35	6250.57	9775.05				14000.9		10374	8556.87	8480.22	11283.5					9866.65	8787.46	10743.3	11095.8		1	2	2	3	5	2	2		1	2		4
D3YVE8	D3YVE8	S35G2_MOUSE	Slc35g2	Solute carrier family 35 member G2																																	1			1	2	1	1	1
D3YVF0	D3YVF0	AKAP5_MOUSE	Akap5	A-kinase anchor protein 5	4562.9			25694.4	37695.5	39326.3	52235.9	58016.5	4641.74	6712.61	20526.6	1711.84	46240	43196.3	52855.1	55236.5			18344.8		51878.6	48596.2	49675.5	52942.8	4254.69		14565.8		39318.5	40990.2	44898.9	45500.9	2	1	1	11	16	22	21	22	2	6	8	3	18
D3YVV3	D3YVV3	D3YVV3_MOUSE	Ankrd29	Ankyrin repeat domain 29																																				1		1							1
D3YWQ0	D3YWQ0	DGKI_MOUSE	Dgki	Diacylglycerol kinase iota	20078.2	17748.2	52817.1	66825.2	48484.5	47066.8	78585.1	74387.8	34535.6	27822.6	46923.8	21025.6	57445.3	56344	60552.8	62008	37283	10654	61683	12271.7	63479.9	65597.1	67613.7	67113.9	13817	18062.4	41097.8	14974.9	48830.8	46553.2	48232.7	51896.7	8	6	14	22	17	23	22	21	12	11	20	8	21
D3YX90	D3YX90	D3YX90_MOUSE	Adamts17	A disintegrin-like and metallopeptidase (reprolysin type) with thrombospondin type 1 motif, 17																																			1	1			1
D3YXJ0	D3YXJ0	DGKH_MOUSE	Dgkh	Diacylglycerol kinase eta	7905.01	9409.89	14408.1	29394.4	20880.5	22717.2	28550.4	29430.1	15858.1	10015.9	27393.5	7699.82	24812.4	22880.7	26037.8	27658	18064.7	4973.13	27050.9	6214.68	28224.7	26164.9	26008	27538	9182.86	8753.13	21896.4	8725.17	18470.2	19083.6	18733.9	21715.1	7	4	13	18	16	16	17	18	14	11	14	8	16
D3YXK0	D3YXK0	D3YXK0_MOUSE	Jakmip2	Janus kinase and microtubule interacting protein 2	3423.35	4233.5	13721.5	19645.6	9985.87	10740.4	18911.1	20878.1	7044.03	9056.69	13265.6	4206.13	13005.3	12273	14720.4	15197.8	7265.58		15272.2	3715.76	15553.6	14170.1	14801.7	15572.1		6252.39	10660.6	2337.52	11330.9	10443.3	10834.9	10574.5	2	2	8	17	8	19	19	18	5	4	13	4	21
D3YXK1	D3YXK1	SAMD1_MOUSE	Samd1	Sterile alpha motif domain-containing protein 1							4919.05	4823.19														3540.06											1			1	1	1	2	2			1		1
D3YXK2	D3YXK2	SAFB1_MOUSE	Safb	Scaffold attachment factor B1	31018.4	29652.7	60023.2	51369.3	101737	95987	104324	121221	66090.2	47732.3	49618.9	30594.7	115408	116988	127946	119579	40598.9	14387.1	34367.8	17148.4	96764.2	97278.9	96484	95406	31393.2	30628	29692.3	29396	94226.9	93413.8	100725	102028	11	3	25	17	42	41	40	39	23	24	16	14	35
D3YYU8	D3YYU8	OBSL1_MOUSE	Obsl1	Obscurin-like protein 1								11839.3					6879.89																										1	2			1		2
D3YYY8	D3YYY8	D3YYY8_MOUSE	Arhgef26	Rho guanine nucleotide exchange factor (GEF) 26	9720.71	5794.52	18035.7	24022.4	17747.1	19594	32584.3	32325.3	18480	13801.9	25930.2	12012.7	24731.6	24484.8	30790.6	30618.1	13021.9	4871.59	23863.8	6682.83	27731.8	25359.7	23264.3	22813.2	13109.3	9204.44	18041.9	5734.67	18328.3	18828.6	17952.5	19455.6	3	4	13	15	11	13	16	14	10	11	11	10	13
D3YZG8	D3YZG8	MTD2L_MOUSE	Mthfd2l	Bifunctional methylenetetrahydrofolate dehydrogenase/cyclohydrolase 2, mitochondrial																																			1	1	1	1	1	1	1		1		1
D3YZI9	D3YZI9	PGBD5_MOUSE	Pgbd5	PiggyBac transposable element-derived protein 5	22505.1	30341.2	24365.2	40507.6	22532.1	18237.9	33527.5	35111.5	29514.4	19498.4	29425.9	18863.7	27796.6	27650.2	30271.3	27899.9	22008.6	3441.12	40264.3	10685.7	33729.9	32036.5	35277.8	34093.9	20681.6	22789	19860.1	17711.2	18226.8	21401.4	19735.1	20080.7	6	8	12	11	13	12	11	12	14	12	12	8	7
D3YZP9	D3YZP9	CCDC6_MOUSE	Ccdc6	Coiled-coil domain-containing protein 6	16994.7	45032.9	26696.7	35029.2	46405.7	41486.9	37489.9	32956	29574.5	28261.1	41011.5	13609.4	44849.8	50594.3	48815.2	44744.6	16602.8	13474.9	31226.1	18214.6	51977.5	55879.6	51946.3	54014.9	12837.5	22329.5	16241	19183	40777	43233	45218.5	45611.2	4	2	9	15	23	23	17	15	10	9	15	7	19
D3YZU1	D3YZU1	SHAN1_MOUSE	Shank1	SH3 and multiple ankyrin repeat domains protein 1	18167.4	13510.2	46798.3	61098.4	39383.2	37250.9	52714.8	53272.2	39125.7	22906	46129.8	19594.1	52291.3	44962.5	49938.8	45382.2	33774.8	10092.7	51277.2	12082.8	54807.8	49727.7	49403.8	48028.8	33181	25580.8	44171.5	21625	38481.9	40212.3	35341.8	43050.9	27	15	45	47	36	32	35	37	32	29	40	21	40
D3YZV8	D3YZV8	CCDC8_MOUSE	Ccdc8	Coiled-coil domain-containing protein 8 homolog																																					1	1	1	1					1
D3YZZ5	D3YZZ5	D3YZZ5_MOUSE	Tmed7	Transmembrane p24 trafficking protein 7	21066.8	16104	53868.1	81792.1	73883.1	107965	249743	239720	44481	38879.7	73973.3	22695	123758	113771	125430	138686	38830.5	9710.88	84222	13526.4	157917	138139	168425	154756	15364.4	29925.9	56853	15593.5	106226	88016.7	88830.9	114456	5	3	6	7	7	8	9	9	8	6	8	5	9
D3Z0M9	D3Z0M9	D3Z0M9_MOUSE	Ddx23	RNA helicase	29683.8	18563.1	42700.9	33557.6	33180.9	34899.6	53068.5	53189.8	33005.8	32043.7	29394	21314.4	43556	41307.8	48437.7	43267.6	27812.6	22031.8	27725.8	25090.8	51866.9	41144.2	46240.9	41980.5	25813.3	27889.4	18514.9	19412.4	34558.3	33535.8	35780.3	35423.6	24	17	21	15	19	20	20	21	19	17	11	18	19
D3Z286	D3Z286	D3Z286_MOUSE	Tmppe	Transmembrane protein with metallophosphoesterase domain	4656.12		10670.8	17575.2	12980.1	11608.4	23393.5	26866.4		5927.96	10984.3		11519.9	13746.8	17574.3	15618.1	7601.49	4755.33	21663.8		21231.7	18641.5	20469.9	19554.9	5805.56	5317.76	11556		12104.1	12268.8	13332.9	13850.4	3	1	5	6	2	3	4	4	1	2	3	1	4
D3Z2H9	D3Z2H9	D3Z2H9_MOUSE	Tpm3-rs7	Tropomyosin 3, related sequence 7	18882.5	17843.6	77467.3	215148	397299	403031	619895	595543	63087.7	124111	166731	32604.6	475202	443408	571088	562608	35356.6	8342.63	161786	11072.7	544983	464125	511450	519122	26300.2	32426.9	110357	28418.9	372697	400683	381322	388101	9	9	9	11	21	21	18	19	8	14	16	7	19
D3Z2R5	D3Z2R5	SELN_MOUSE	Selenon	Selenoprotein N			9674.1				13994.7	18847.7																			7591.94						1		2	1		1	2	2
D3Z3N4	D3Z3N4	D3Z3N4_MOUSE	Hnrnph3	Heterogeneous nuclear ribonucleoprotein H3	6599.41		11136.4	22933.6	28597.7	30214.3	33005.5	29802.2	7775.96	9405.2	14111.4		34339.3	27468.6	34670.2	35331.2	20366.9		13184.7	12778.6	27716.8	23510.1	26277.9	27013.8	6621.48		10245.1	4309.67	26896.8	26694.3	29221.6	30425.7	2	1	6	6	9	10	9	10	8	5	5	1	7
D3Z3Y1	D3Z3Y1	D3Z3Y1_MOUSE	Pigg	GPI ethanolamine phosphate transferase 2	3320.07		7965.16	10808.6	10924.9	10026.7	12133.5	15138.8	7067.2	6982.6	9403.14	6187.43	11980.9	11439	11514.5	10070.8	6331.17		9939.59	5278.28	13480.9	13247.5	13152.5	12883		6669.21	7338.05		7760.84	8977.75	8409.31	9221.51	5		7	8	5	5	6	8	5	5	4	2	6
D3Z4S3	D3Z4S3	PTRD1_MOUSE	Ptrhd1	Putative peptidyl-tRNA hydrolase PTRHD1					14395.4	14677.7	32198.3	37119.3	10754		12958.6		20074	17977	20928.4	21105.6	6530.76		7168.44		21987.5	15933.6	21952.1	18832.8			13614.7		18250.4	15651.5	18570.8	21834.3				1	2	6	6	5	2	1	3		5
D3Z4Z0	D3Z4Z0	D3Z4Z0_MOUSE	Tada2b	Transcriptional adapter			383381																														1	1	2	1			1	1
D3Z5V4	D3Z5V4	D3Z5V4_MOUSE	Fam124a	Family with sequence similarity 124, member A			5534.63	13797.2		9399.44	25434.4	26475.7						8797.34	13780.2												8138.22		13462.5	10238.7	12460.4	14681.2			2	4	1	2	3	3	1	1	1	1	2
D3Z649	D3Z649	KCNT2_MOUSE	Kcnt2	Potassium channel subfamily T member 2				7529.86				7125.24			3676.98		5422.61	3899.16	5987.44	4801.27			5473.23		4948.75	4642.23					4166.92		6118.34	6486.55						2	1		1	4			3	1	4
D3Z7P3	D3Z7P3	GLSK_MOUSE	Gls	Glutaminase kidney isoform, mitochondrial	234796	245340	335576	303012	361689	393509	385283	425566	254139	278921	254237	233451	439897	476426	537971	541979	205359	128308	221835	210900	454606	463468	447903	473935	168340	225752	170384	208502	405632	424398	416958	416790	47	24	59	66	71	69	57	62	53	62	59	60	69
D3Z7X0	D3Z7X0	D3Z7X0_MOUSE	Acad12	Acyl-Coenzyme A dehydrogenase family, member 12	15203.6	20259.2							9853.51	11625		11983.6					11489.5	7288.86		10304.8													2	2	1			1			2	2		3	1
D4AFX7	D4AFX7	D4AFX7_MOUSE	Dnajc13	DnaJ heat shock protein family (Hsp40) member C13	19223.9	22282.1	38376.4	51135.8	38755.5	38383.7	61345	62572.7	34810.4	26159.6	41184.8	21552.2	49094	45772.9	54742.6	55604.3	33176.8	10636.8	47837.6	14745	53455.2	46487.3	50108.3	48962.6	22961.6	21963.5	35260.9	17572.4	42684.3	42670.6	42136.1	46042.2	43	16	83	75	61	67	82	82	52	56	58	38	81
E0CYQ0	E0CYQ0	E0CYQ0_MOUSE	Kctd17	Potassium channel tetramerisation domain containing 17					9689.04		9579.86	10107					5364.25	5481.56	7984.93	8417.43			8663.62		10887.4		14489.5	14713.6					8770.19		8615.26	3061.15	1				2	1	3	3					2
E0CZ16	E0CZ16	KLHL3_MOUSE	Klhl3	Kelch-like protein 3			6589.6	9073.47	15163.4	12847.6	12044.4	11009.1	10171.7	3305.84	11353.8	4251.82	8266.39	7748.49	11933	11175.4	3664.6		12086.2	939.665	9621.88	10135.4	10791.7	9885.88	5283.23		8316.92	4301.86	11160.3	11905.3	10501.4	12884.2	1	1	3	2	2	2	2	2	3	2	2	2	2
E0CZ22	E0CZ22	E0CZ22_MOUSE	Mroh1	Maestro heat-like repeat family member 1	7405.82	6668.77	10607.1	17146.6	18331.4	19065.2	25715.9	25787.2	14871.1	9419.25	22172.2	7189.75	26197.7	27145.4	27295.1	25909.9	13542.4	5204.85	24444.4	6303.42	23653.6	21805.2	23527.7	22094	7036.93	10005.3	22189.6	6396.86	20453	19420.6	19609	22379.9	6	3	11	12	15	20	15	14	12	10	15	6	20
E1U8D0	E1U8D0	MTCL2_MOUSE	Mtcl2	Microtubule cross-linking factor 2	23826.6	22474.3	61848	85236	63852.3	58597.9	87535.7	98611.4	51992	28501.7	64017	27178.6	63230.6	65288.6	80496.4	75392.5	53732	12206.2	60087	18526.4	88069.8	84357.9	83721.7	78806.9	39960.5	14834.1	55837.7	21795	62813.4	58975.8	66471.6	59555	6	4	25	25	21	26	35	30	19	16	20	11	31
E9PUL5	E9PUL5	PRRT2_MOUSE	Prrt2	Proline-rich transmembrane protein 2	29729.9	26985.5	45007.1	64159.9	116096	93443.1	93292.5	113512	76007.1	77354.5	59731.1	49282.1	104376	123730	106432	101128	12628.3	7529.23	45577.4	10729.2	102908	117411	97175.4	128859	18286.3	15853.8	37120.2	20674.2	89704.7	115322	105132	99391.1	5	6	6	6	8	8	7	6	7	7	6	7	8
E9PUQ8	E9PUQ8	DGKD_MOUSE	Dgkd	Diacylglycerol kinase delta	27055.7	11855.1	28622.4	49746.3	44914.4	48984.7	62322.9	67145.1	26725.1	39469.1	43503		53396.6	48589.8	52918.8	52168	21314.8		45283		54014.4	52905.3	52525.2	48963	16705.3		33360		43002.9	44359.5	44111.5	47942.6	3	2	8	16	13	16	14	14	11	4	10		13
E9PUR0	E9PUR0	E9PUR0_MOUSE	Ankhd1	Ankyrin repeat and KH domain containing 1	3407.29		4707.78	6900.12	11918.1	12367.1	13202.6	13132	6797.32		6422.73		13376.1	13906.8	12668.8	13070.7	5398.14		8585.49	1997.57	15531.8	14221.1	14685.4	13958.9	5201.49		6934.41		12205.9	12922.8	11220.9	11469.5	3		5	4	9	12	5	6	5	1	2		6
E9PV26	E9PV26	E9PV26_MOUSE	Prr36	Proline rich 36	8734.07	7336.97	12992.3	54465.9	62664.1	60955.1	111753	112470	16817.1	16639.7	49909.3	6672.65	63902	63739.3	85308.8	85404.5	16732.4	2592.3	61658.1		75494.7	70663	68432.8	68450.6	17339.8	7127.09	37922	8565.02	71130.7	66377.9	69857.9	67575.4	4	3	6	11	15	14	16	14	11	11	14	6	17
E9PV59	E9PV59	E9PV59_MOUSE	Inafm1	InaF motif containing 1																																							1	1
E9PV86	E9PV86	MCTP1_MOUSE	Mctp1	Multiple C2 and transmembrane domain-containing protein 1	6615.74		11081.3	19180.9	16915.6	15718.3	14455.1	17258.5	15360.1	10697	14835.4	9004.16	14092.8	16751	18462.7	16423.4	10422.2		14853.7	4663	18394.8	15886.1	17389.6	17252.1	5894.77	5385.88	9410.38		13873.6	15093.1	14364.6	16666.7	7	1	6	12	12	13	12	11	9	8	10	8	13
E9PV87	E9PV87	TALD3_MOUSE	Talpid3	Protein TALPID3																																	1		1							1		1
E9PVA8	E9PVA8	GCN1_MOUSE	Gcn1	Stalled ribosome sensor GCN1	63431.2	77039.1	142863	144375	119079	132332	179743	186433	111904	83308.6	112519	65412	157274	142009	177410	176739	120713	38558	129832	51638.7	193096	169599	177690	170170	63426.2	61749.4	100863	54819.3	134574	127036	124991	137918	94	45	116	102	111	110	113	114	103	101	98	100	114
E9PVB5	E9PVB5	TTC17_MOUSE	Ttc17	Tetratricopeptide repeat protein 17			8396.58		11735.2	11160.1	13113.5	16463.2					15305.8	12465.4	15791.3	14806.2	6747.27		9283.17	2893.64	14479.2	11897.4	12846.4	12204.8						6519.2	8120.13	9795.19		1	3	1	2	4	6	5		1	1		4
E9PVD3	E9PVD3	PCD16_MOUSE	Dchs1	Protocadherin-16				76438.5	17933.5	16897.8	15927.1	18548.5			57024		16894.2	19588	13662.3	15868.6			59020.6		16639.2	19903	17472.3	15068			45660.9		19504.3	15939.2	17144.3	13409.7				62	11	9	17	14		1	49		7
E9PVX6	E9PVX6	KI67_MOUSE	Mki67	Proliferation marker protein Ki-67	6097.26	8830.8	9805.05	8299.43	10859	9520.27	12937.3	14127.2	8171.13	8191.35	4700.75	6451.2	8882.1	8221.14	8862.48	11520.7	7390.34	4098.97	7106.95	4304.65	12326.2	11100.8	11452.1	10555.6	8054.37	6068.11		6604.99	9647.3	7135.31	8787.33	7557.11	10	7	6	5	13	14	21	21	9	9	4	8	12
E9PVZ8	E9PVZ8	E9PVZ8_MOUSE	Golgb1	Golgin B1	15421.4		24660.6	26508.9	35989.5	34444.5	38459.8	47909.4	16512.3	14623.4	24117.2	12064.4	38950.9	26941.2	45782.6	32776.6	13454.7	7240.63	17730.7	11580.7	42777.4	35644.7	41038.2	27621	26363	14047.2	14407.8	14634.7	33205.4	31336.6	34981.1	34317.4	9	1	24	9	25	17	26	34	15	15	9	6	33
E9PW37	E9PW37	E9PW37_MOUSE	Rasal2	RAS protein activator like 2	7538.56	8404.7	13972.5	20280.4	20778.4	20682.4	26690.7	32338.1	13460.8	10062.5	17415.4	7405.29	21203.3	19257.1	22857.7	25857.9	10122.8	4093.42	19402.3		22248.4	20409.2	22256.8	21054	7393.74	6843.75	13582.9	6891.79	17584.9	20071.5	16436.4	20936.8	3	4	15	17	12	16	18	15	5	6	7	4	19
E9PW83	E9PW83	E9PW83_MOUSE	Fam184a	Family with sequence similarity 184, member A								1725.07					2496.48		3923.3	3314.96					3208.86	3543.93	3457.09	3256.48						2420.12	2654.13						1	1		2			1		2
E9PWG6	E9PWG6	E9PWG6_MOUSE	Ncapg	Non-SMC condensin I complex, subunit G			5060.89	7796.76	7804.66	6469.59	15658.2	13097.3			6720.69		8961.09	7490.75	8169.65	8534.17					11374.2	10705.6	11175.6	10908.3			5501.76		7259.2		6930.97	7167.93	1		3	4	2	4	6	7			2		3
E9PWM3	E9PWM3	E9PWM3_MOUSE	Armcx4	Armadillo repeat containing, X-linked 4			9849.48	14292.7	13296.7	14020.5	15873.3	17332.5	8994.02	6021.06	11791.8	3592.5	13035.8	12473.9	18178.6	16579.2	7456.61	2462.34	11197.7	3437.07	15590.5	14133	14617.6	14178.5	6016.19	3121.83	7948.74	3937.45	13554.1	13008.7	14536.5	13163.4	1	1	14	15	18	20	23	25	20	9	19	7	28
E9PWQ3	E9PWQ3	E9PWQ3_MOUSE	Col6a3	Collagen, type VI, alpha 3							8084.38	8801.32					9504.79		11597.4								5978.64													1		1	3	3			1	1	3
E9PWR4	E9PWR4	E9PWR4_MOUSE	Dip2c	Disco interacting protein 2 homolog C	23506.6	23351.4	50716.6	83774.6	47423.6	49226.5	68889.7	76167.8	40100.7	34389.4	52412	28518.8	63009.7	48130.4	62945.3	56341	31430.8	12466.3	68956.5	13982.4	57321.4	54314	57732.6	56837.4	29224.8	27885.4	58400.9	22781.6	55532.6	53699.3	53329.6	57891.9	23	12	35	45	37	33	34	31	31	30	32	26	31
E9PWW6	E9PWW6	E9PWW6_MOUSE	Zc3h7a	Zinc finger CCCH type containing 7 A						8329.57	12703.2		7468.14							9887.51	6743.02				12561.6	14050.2	11868.9	11866.4					8876.03		9207.95		1				1	2	3	1	2	1	1
E9PWW9	E9PWW9	E9PWW9_MOUSE	Rsf1	Remodeling and spacing factor 1			8165.44	11374.5	14137.8	15314.4	20596.6	20968.6	10385.8		7816.14		13474.3	13582.3	14317.9	15212.4	6040.98		6420.06	2698.9	17413.8	14148.9	16141.8	14201.5	12200.2		5283.08		15420.2	13166.2	14010.1	13995.7	1	2	6	3	15	18	20	19	2	1	3		16
E9PX28	E9PX28	E9PX28_MOUSE	Pcdh10	Protocadherin 10	7029.95		19364.2	143590	23067.7	21364.8	21061.5	27136.7	13107.5	17072	83418.6	10505.7	19570.8	21255.6	22811.7	23495.5	9018.09		62286.8		22300.3	17899.6	18824	19576.3	11348.5	11695.9	61561.3	8079.33	23556.8	24001	23836.8	23400.8	3	1	7	32	9	7	14	17	4	4	25	3	10
E9PX29	E9PX29	E9PX29_MOUSE	Sptbn4	Spectrin beta chain	10859.3	8649.09	30373.9	49089.3	33559.6	31499.6	50791.6	53296.9	26494.5	16492	34782.3	12020	42980.5	37346.1	48507.2	44276.7	25507.5	7413.83	39687.8	8512.95	43206.3	38824.8	41268.9	37679.6	19400.9	13937.7	35768.9	14920	35108.5	31855.8	35725.8	36637.2	21	9	58	65	40	42	65	62	41	39	49	29	58
E9PX68	E9PX68	E9PX68_MOUSE	Slc4a1ap	Solute carrier family 4 (anion exchanger), member 1, adaptor protein			11352.2	12614.7	11444.9	12657.9	21053.5	17478.3	8263.79	7679.53	17881.3	6216.99	16628.7	16173.1	13686	12964.3	11058.6	4895.28	12031.3	7226.93	20432.2	16630.2	17670.7	16821.2	3240.34			4650.55	13192.2	10404.6	13543.4	9157.14	1		4	3	7	4	8	9	3	2	3	2	5
E9PXF0	E9PXF0	E9PXF0_MOUSE	Pcdh17	Protocadherin 17	6109.17	9103.33	15293.5	255527	26270.4	24642.1	34661.2	40926.3	20704.8	11929.7	157627	8693.45	38881	37044.4	40976.4	41992.6	18598.2	2162.75	195600	4427.11	34820.3	34723.2	36546.6	36795.7	12644.9	5435.84	126218	7683.24	28678.6	26567.6	29488.4	26746.4	5	2	16	53	24	24	30	25	17	10	50	4	22
E9PXF8	E9PXF8	MTMRD_MOUSE	Sbf2	Myotubularin-related protein 13	9716.34	9625.12	21388.7	27674.5	18113.1	18189.9	23559.1	26315.7	15206.8	10681.5	17365.5	8391.07	19197.3	21791.4	22710.3	21333.2	13543.2	8376.68	23978.4	7798.09	23455.6	21823.3	22871.2	21962.1	13257.1	10021.3	16969.1	8123.12	21841.8	19971.9	22880.7	22518	7	3	17	24	18	19	20	22	18	9	19	8	20
E9PY16	E9PY16	E9PY16_MOUSE	Adap1	ArfGAP with dual PH domains 1	15656.3	19960.9	37787	82515.7	82923.1	97493.1	148426	169465	36704.4	28268.8	81706.6	20070.6	139870	128967	149370	139472	33803.6	14053.7	79100.7	15352.1	114565	108519	115041	119671	22018.7	26232.4	62177.5	21262.6	103444	100537	106846	105955	9	3	17	25	28	29	26	26	15	15	20	16	29
E9PY28	E9PY28	E9PY28_MOUSE	Btbd2	BTB (POZ) domain containing 2																																			1	1		1	1	1	1
E9PY46	E9PY46	IF140_MOUSE	Ift140	Intraflagellar transport protein 140 homolog	6379.24		8890.45	15155.4	13817.4	15264	14026.6	18348.6	8785.85	11468.1	13044.3	5455.17	14582.9	15970.8	14940.4	16174.8	12713		11388.2		14130.8	12130.2	11682.6	13295.2					14680.3	14689	14994.7	15290.7	3		9	5	4	4	8	7	6	3	5	3	3
E9PY62	E9PY62	E9PY62_MOUSE	Cntnap3	Contactin associated protein-like 3				10428.7	2456.69		7346.25	6975.75	3696.12		9000.44		4633.29		4291.3	5112.32			9844.22		5492.58		4882.01	5859.12	6775.14		4356.67			2790.41			1	1		4	2	1	3	3	2	1	3	1	2
E9PYD1	E9PYD1	E9PYD1_MOUSE	Fam98c	Family with sequence similarity 98, member C			9828.03	18919.1	33509.5	33498.3	38015	31842.1		6722.64	16431.4		29402.7	36096.7	37274.7	36004	8386.15		18131.9		41441.3	34890.2	42014.7	41491.3					34362.9	32207.8	33293.4	35945.9	1		2	4	5	5	3	4	1	2	4		4
E9PYF4	E9PYF4	E9PYF4_MOUSE	Lmo7	LIM domain only 7		6682.79	17162.4	24258.3	25325.1	24351.6	23179.2	32445.1	13529.7	11980.4	20391.7	7037.33	21165.6	19987.9	23103.6	22834.1	11006.6		20238.9		24340	25633.1	24850.1	24429.6	9318.04	7156.55	20424		20910	21842.8	20785	24873.9	1	2	8	14	7	8	21	16	8	3	11	3	13
E9PYG6	E9PYG6	E9PYG6_MOUSE	Rasa1	RAS p21 protein activator 1	23748	22433.1	46394.5	74524.5	36981.4	36514	58423.7	67672.7	44346.5	32679.2	52431.3	27603.1	42140.8	46375	49789.6	50284.4	40709.1	12837.8	65094.6	16018.2	58304.2	53138.3	55026.9	55866.4	23668.1	24103.3	48807.5	20067.4	39276	38663.8	38858	44398.1	14	5	23	31	18	24	32	29	17	17	17	15	25
E9PYH6	E9PYH6	SET1A_MOUSE	Setd1a	Histone-lysine N-methyltransferase SETD1A	2449.29		7438.74	7026.33	8144.78	7547.72	9654.28	10971.5	4139.09		7961.17		10595.7	9861.16	12019.7	10485.6	5377.92	4621.55	10249.4	4411.48	9558.08	7467.63	9496.55	9260.05		4962.96			8022.65	6231.28	8571.96	8082.72	2	1	2	2	5	4	6	6	2	1	3		5
E9PYL2	E9PYL2	PRR12_MOUSE	Prr12	Proline-rich protein 12					8054.73	7911.76	6820.86	7724.42	4162.15						7064.93	4959.68					4791.61	5206.29	3454.32	4437.83						9843.99	7073.2	5846.11				1	2	3	5	6	2	1		1	1
E9PYR1	E9PYR1	E9PYR1_MOUSE	Fbxl18	F-box and leucine-rich repeat protein 18	10235.8	38282.8	20126.7	31273.9	21038.3	21727.6	42506.4	47485.5	17615.8	10514.8	27907.4	10729.2	27480.1	24051	32488.8	32717.3	18362	5982.99	29660	9920.4	37018.2	32527.7	32675.2	36118.9	11338.9	9732.94	17309.7	9148.55	21891	19684.2	22114.1	23915.1	10	5	14	20	12	14	18	18	15	14	13	11	18
E9PZ11	E9PZ11	E9PZ11_MOUSE	Zbtb47	Zinc finger protein 651																							4548.63										1				1	1	1	1	1				1
E9PZ19	E9PZ19	TUTLB_MOUSE	Igsf9b	Protein turtle homolog B			12157.1	49635.5	15322.3	16003.2	20811.8	21919.2	10266.8	7431.53	48775.5		16393.3	18342.7	21748.5	20747.7	9990.38		37902.3		20637.1	17701.4	18081.8	17399.3	10642.3	6698.8	41383.8	7030.31	25583.1	23228.6	23876.4	26454.2	1		4	10	4	6	7	8	3	3	8	1	6
E9PZ56	E9PZ56	E9PZ56_MOUSE	Vmn2r98	Vomeronasal 2, receptor 98													5685.79																							1	1		1	1					2
E9PZF7	E9PZF7	E9PZF7_MOUSE	Slc25a53	Solute carrier family 25, member 53	13916.8		17925.5	14048.1	14315.9	11953.6	24507.3	23316.9	14576.2	16888.6	12410.3	14510.1	14165.1	13358.4		14397.7	12188.7	6582.01	14957.8	7969.29	19824.3	18406.3	17808.2	19510.4		16145.5	19316.5	10006.3	19615.3	17641.7	20351.1	15142	5	1	6	3	3	3	3	3	4	3	2	4	3
E9PZJ8	E9PZJ8	ASCC3_MOUSE	Ascc3	Activating signal cointegrator 1 complex subunit 3	17113.4		36060.8	49190.3	33087.1	33516.6	63351.5	61786.3	27610.8	19928.1	33748.6	12791	40976.1	38559	50992.8	55069.8	32175.7	8696.37	48232.5	12131.1	52704.3	45674.9	48726.6	48045.9	16260.2	15748.8	27828.2	9958.97	33000.6	32362.8	34643.8	36742.5	6		27	25	20	19	32	30	22	11	17	7	20
E9PZM4	E9PZM4	CHD2_MOUSE	Chd2	Chromodomain-helicase-DNA-binding protein 2			12725	6817.5		10387.8	15852.6	9930.12	11099	6766.58	7483.35		6945.58	8297.2		7684.05	7725.4	3736.29	7012.37	5603.02	11891.8	8852	9690.45	7883.05	6736.46	5768.33	8606.91	4493.11	6045.57		8919.47	7575.75	1		3	2	1	3	8	7	2	2	2	1	3
E9PZM7	E9PZM7	E9PZM7_MOUSE	Scaf11	SR-related CTD-associated factor 11					6285.4	5132.63	3400.04	3910.02	4637.22		2055.34		9521.54	11985.8	9118.93	8679.35	1700.7				5304.02	5486.07	4410.96	4160.06		1054.65			6853.45	6207.77	6221.52	5668.51			1		4	3	4	3	2	1	2		2
E9PZP8	E9PZP8	E9PZP8_MOUSE	Herc1	HECT and RLD domain containing E3 ubiquitin protein ligase family member 1	16827.6	16046.6	30659.9	41035.3	31046.6	32742.6	46142.4	47819.3	27008.4	20096.4	33280.7	19437.2	35856.8	35360.7	42466.3	39986.5	31567.2	12981.8	38744.4	12287.2	45177.7	38478.1	43186.7	43502.1	20693.2	17869.9	33765.2	14558.5	33317.2	31434.2	32257.6	34864.8	26	12	67	65	53	53	69	70	57	47	51	31	61
E9Q0B6	E9Q0B6	E9Q0B6_MOUSE	Dnah6	Dynein, axonemal, heavy chain 6						13442.6			5206.13		2642.83								10796.3		22889.1	26823.8	22668.4	22490.7											1		1	2	1	1	2		2	1	1
E9Q0S6	E9Q0S6	TENS1_MOUSE	Tns1	Tensin-1			3507.44		7000.63		5343.37	6194.26							10646.1							5859.81	7008.49	6927.36											2		2		2	3					1
E9Q0T8	A0A571BD48;A0A087WR13;E9Q0T8	E9Q0T8_MOUSE	Dnah7a	Dynein, axonemal, heavy chain 7A	14387.4	26466.7		35281.3			19255.2			17249.4	29917.4		34207.5		34172.6	21645.6									19600.6		27454.5	10353.8					2	2	1	2	1	1	2		1	2	3	1	2
E9Q137	E9Q137	TX264_MOUSE	Tex264	Testis-expressed protein 264 homolog	13796.4	14781.7	13593.1	26062.8	36567.4	34710.5	63979.4	68998.9	18427.3	16827.1	27143.9	14616.4	34952.2	27741.2	40313.6	47996.7	19380		26797.3		57108.8	49048.1	47818.9	49175.7	9054.21		16151.1		29785.3	33963.9	30747.7	32307.6	2	2	6	6	12	10	10	10	5	6	6	5	8
E9Q166	E9Q166	E9Q166_MOUSE	Atad2b	ATPase family, AAA domain containing 2B	7267.08		9382.86		11535.6	10132	17676.1	17065.5	7398.61	5890.64			6592.09	8998.61	8532.81	7911.75	6538.69	4372.76	6416.17	4033.47	12726.7	12360.5	11180.5	11157.7					9608.76	7680.26	11708.9	12976.2	2		4	1	4	3	8	9	3	2		1	4
E9Q1A5	E9Q1A5	E9Q1A5_MOUSE	Zfp384	Zinc finger protein 384							5818.94	6702.1														4389.01	5251.59	4295	1267.35				3685.91						1	1		1	2	3	1		1		1
E9Q1F5	E9Q1F5	E9Q1F5_MOUSE	Myo5c	Myosin VC					41065.6								48863.5																						1	1	2	1	1	1					2
E9Q1M1	E9Q1M1	E9Q1M1_MOUSE	Pdzd2	PDZ domain containing 2			13029.3	39953.9	34787.4	44162.4	38732.1	46364.4	20582.4	6163.46	36424.8	6318.7	41532.9	46065.4	46927.4	48616.9			41021.3		36087.8	44477.4	42129.7	42191.6	6071.13		37984.5		47901.5		59876.1	44630.1			2	2	2	2	4	3	2	2	2	2	2
E9Q1P8	E9Q1P8	I2BP2_MOUSE	Irf2bp2	Interferon regulatory factor 2-binding protein 2				6777.48	8978.04	10318.7	18074.8	17328.5	5201.69		4398.38		10601.6	9318.93	13536.8	12767.3	4418.05				11217.7	9048.84	12784.3	10844.5					10699.6	7880.53	11739.4	11574.5	1			2	8	8	11	11	4	1	2		9
E9Q1Z0	E9Q1Z0	E9Q1Z0_MOUSE	Krt90	Keratin 90																											32271.8								1	1				1			1
E9Q236	E9Q236	MRP4_MOUSE	Abcc4	ATP-binding cassette sub-family C member 4	5781.2		11716.2	15487.6	14584.1	15277.4	20094.9	23338.3	12742.8	7388.4	16780.8	7390.12	18704.5	13636	18475.3	19853	9311.34	3560.82	14343.8	4023.93	17023.3	16201.2	15963.3	14968.8	4082.83	6286.5	11711.8		13843.2	12758.7	13855.2	14226.9	7		12	10	8	11	17	16	8	7	6	6	11
E9Q238	E9Q238	E9Q238_MOUSE	Kank1	KN motif and ankyrin repeat domains 1								5971.68					8370.53									4654.83								6275.26	5665.13				1		1	1	1	2	1				2
E9Q286	E9Q286	ICE1_MOUSE	Ice1	Little elongation complex subunit 1			6511.72				2483.98	2934.19									2943.84			855.318		3096.17				1772.49							1		2				2	2	1
E9Q287	E9Q287	E9Q287_MOUSE	Adamts3	A disintegrin-like and metallopeptidase (reprolysin type) with thrombospondin type 1 motif, 3			11519.4	17857.9	8046.98	8655.03	14234.1	15582.2	5728.12		11747		11646	10141.6	10632.6	11355.8	5632.66		11014.7		9644.09	7965.7	9056.78	9046.42			7936.88		6183.5	6485.55	7138.37	8061.35	1		12	14	10	5	10	9	3	1	7		3
E9Q2E4	E9Q2E4	E9Q2E4_MOUSE	Hectd4	HECT domain E3 ubiquitin protein ligase 4	22638.3	27464.9	51662.5	72210.1	57057.2	56083.3	79741	83105.3	53626.2	34257.5	62589.3	26732.8	70314.8	70497.9	78325.9	79198.7	40334.3	9795.37	68895.6	13284.1	75836	74199.5	72887	72031.1	30730.3	25235.9	55647.1	21776	63119.3	61207.2	60810.1	64977.9	60	30	125	130	117	121	128	135	99	89	106	77	124
E9Q2I4	E9Q2I4	E9Q2I4_MOUSE	Mideas	Mitotic deacetylase associated SANT domain protein	1418.59							7328.51							5622.84																		2		1		1	1	1	2	1				1
E9Q2S7	E9Q2S7	E9Q2S7_MOUSE	Zfp266	Zinc finger protein 266							6191.42	6503.15					3340.73				1220.98				5972.81	3904.84	4135.37							3331.54			1			1		1	3	3	1				2
E9Q2Y0	E9Q2Y0	E9Q2Y0_MOUSE	Eid2b	EP300 interacting inhibitor of differentiation 2B					4910.22		6075.91	7634.86																													2	1	2	2
E9Q368	E9Q368	E9Q368_MOUSE	Tarbp1	TAR RNA binding protein 1			3022.62				11993	12129.1											2547.11		9736.76	8781.88	11525.9	9898.77								5878.09	1		2		1	1	2	2	1	1	1	1	1
E9Q394	E9Q394	AKP13_MOUSE	Akap13	A-kinase anchor protein 13					5280.89	5818.28	8288.08	9125.78			6585.81		7550.93	6288.79	6234.21	5589.67	6248.94		7008.28		6165.41			6412.57					4241.48		5307.8						3	2	4	4	1		4		4
E9Q3C1	E9Q3C1	C2CD2_MOUSE	C2cd2	C2 domain-containing protein 2			7362.99	16103.2			13973.5	20604.6	6652.26	5864.56	9088.6	3875.75	9777.67	12326.6	11292.3	13015.4	6253.93		11181.1		10596.1	10193.5	9318.79	9198.83			7215.1			11614.6					3	2	1	1	3	2	2	2	3	2	3
E9Q3E1	E9Q3E1;J3QMK6;Q80VQ0	AL3B2_MOUSE	Aldh3b2	Aldehyde dehydrogenase family 3 member B2																																					1	1	1	1			1		1
E9Q3G8	E9Q3G8	E9Q3G8_MOUSE	Nup153	Nucleoporin 153	8893.68		21857.2	20642.8	21690.1	20643.1	27361.4	31266.1	15734.4	12362.4	13347.3	7946.4	25875.5	20211.4	25864.6	23310.1	11230.6	4897.16	17146	3736.56	23389.2	24190.6	21772.2	19614.2	12425	11329.1		10723.7	21910.3	23272	19300.9	19809.8	6		14	9	15	12	10	12	9	11	5	5	11
E9Q3L2	E9Q3L2	PI4KA_MOUSE	Pi4ka	Phosphatidylinositol 4-kinase alpha	23770.7	27220.7	57721.7	97375.5	50838.6	56562.9	77015.8	82525.3	53824.5	42471.5	75719.4	32922	73620.5	67464.3	78477.9	79154.9	40031.4	11721.7	80705.2	17257	68701.4	65795.6	67806.4	68688.2	26968.6	28765.3	69136.5	26072.7	62689.6	61386.8	59339.1	67694	48	24	61	84	63	59	73	68	76	67	77	56	69
E9Q3M9	E9Q3M9	E9Q3M9_MOUSE	Cracdl	Capping protein inhibiting regulator of actin like	21546.9	4115.73	20490.1	51363.4	45553.5	50640.6	93550.8	90445.2	28332.8	17869	43060.3	10935.2	62817.4	60312.8	70879.1	67245.7	8663.34		39381.3		56074.5	46646.9	55030.5	50961.5	14123.1	22471.8	30086.7	16899.4	46218.5	51093.6	49572.2	52456.1	2	2	12	19	24	23	21	21	14	12	15	6	21
E9Q401	E9Q401	RYR2_MOUSE	Ryr2	Ryanodine receptor 2	35036.4	35328.8	50747.4	70785	51521.8	56806	73259.7	71951.7	54632.1	36350.2	55350.7	32212	64470.9	59563.7	71012.4	70509.9	45131.7	16365.5	59184.3	21427.9	69627.3	61671.8	64576.6	66578.9	34492.1	35065.4	52635.7	30385	52492.2	54440.8	53736.9	56175.4	80	33	114	135	103	106	120	123	106	88	104	78	133
E9Q411	E9Q411	E9Q411_MOUSE	Nbas	Neuroblastoma amplified sequence	13948.8	17151.8	26957.6	33051.9	32816.9	33802.2	44458.5	45425.4	25266.9	18832.1	34872.4	15177.8	40726.5	38636.1	45454.6	47298.1	22326.2	6399.16	33157.3	7177.81	41484.7	36250.3	39800.4	37002.6	13925.9	13989.9	27930	9506.48	34146.4	36249.5	34629	37905.8	13	5	23	32	20	23	34	37	24	19	20	13	28
E9Q414	E9Q414	APOB_MOUSE	Apob	Apolipoprotein B-100													8800.42	7966.39	7265						9000.84	10717.1		8566.97					9378.27		9183.07	7614.05				1	1	1	1	1	1	1	1		2
E9Q492	E9Q492	E9Q492_MOUSE	Pgbd1	PiggyBac transposable element derived 1																																					1		1				1
E9Q4F2	E9Q4F2	KLH18_MOUSE	Klhl18	Kelch-like protein 18			14496	16075.5													7387.21		11487.2				13319.2	13741.1			11743					10781.7			2	2		1	1	1	1	1	1	1	1
E9Q4F7	E9Q4F7	ANR11_MOUSE	Ankrd11	Ankyrin repeat domain-containing protein 11			2468.32		4324.4	5809.72	7589.5	8021.21					5031.13	4565.79	7380.86	5505.47	2903.4				5457.03		5433.41	4945.53					6457.98	4529.28	7305.98	7699.61			2	1	3	4	5	5	1	1			2
E9Q4N7	E9Q4N7	ARI1B_MOUSE	Arid1b	AT-rich interactive domain-containing protein 1B	6438.49		14845.6	18714.7	19571.4	22132.7	29265.8	28147.8	12817.2	10763.8	13190.6	7884.79	27526	23633.8	25671.2	26877.9	13443.2	5598.59	12149.8	7290.04	28515.4	23058.3	25870.3	25369.5	15167.5	9680.57	11308	7106.76	20491.7	19567.1	22221.2	22762.8	3	1	11	3	16	16	20	21	11	12	9	4	19
E9Q4S1	E9Q4S1	PDE8B_MOUSE	Pde8b	High affinity cAMP-specific and IBMX-insensitive 3',5'-cyclic phosphodiesterase 8B															4892.76						5147.75	3918.67		3885.05														1	1	2			1		1
E9Q4X2	E9Q4X2	E9Q4X2_MOUSE	Uggt2	UDP-glucose glycoprotein glucosyltransferase 2	6227.58		5540.92	11854.3	11624.2	10961.3	13471	15375.4	7557.43	5620.04	12854.8	5206.33	11544.3	12465.3	14068.6	14993.2	7341.27		9325.75	2543.25	12529.6	12262	11814.8	12700			7851.77		9711.21	9758.87	8942.66	11845.8	2		3	11	8	6	15	12	5	4	5	2	8
E9Q4Z2	E9Q4Z2	ACACB_MOUSE	Acacb	Acetyl-CoA carboxylase 2	5348.83		42610.6	18486.4	20752.1	17261.8			30991.3	34409.4		25462.8	10673.1	11070.6	8682.08		19551.3		28891.5					34841.4			15118.6	19159.5	14451	16103.1	15706.1	18972.1	2	1	2	2	3	2	1	1	4	3	1	3	2
E9Q512	E9Q512	E9Q512_MOUSE	Trip11	Thyroid hormone receptor interactor 11	74665	185426	126276	112920	119583	116586	155829	186815	123238	116942	144244	83088.7	148049	107833	147922	108918	119851	31252.8	113100	56669.3	156964	140490	154014	104494	95555	85344.1	97565.4	104736	105890	118966	120240	112538	4	2	10	6	13	10	20	20	7	6	7	3	21
E9Q555	E9Q555	RN213_MOUSE	Rnf213	E3 ubiquitin-protein ligase RNF213	6450.15		8831.63	8665.22	10585.2	10332.8	13187.3	15862.4	4755.42	4741.61	6849.35	4533.56	12488.1	10424.6	12348.6	14256.5	9197.88	2745.82	7753.25	4143.24	10828.3	9064.41	10141.9	8234.9	4838.53	4309.1			8194.74	7822.67	9847.12	8427.98	3	1	8	8	7	9	15	15	2	6	5	2	8
E9Q557	E9Q557	DESP_MOUSE	Dsp	Desmoplakin	141154	130741	132963	61741.8	27140.7	28622.3	18725.2	29179.5	96193.4	93836.9	102409	103736	34267.2	27385.5	18167.2	11903.7	73742.4	49664.7	86684.9	100985	11479.5	32221	16322.7	22503.2	87045.5	169958	107939	184999	24008.6	25335.6	20223.1	23763.4	139	93	95	49	15	10	8	21	78	85	69	98	17
E9Q5C9	E9Q5C9	NOLC1_MOUSE	Nolc1	Nucleolar and coiled-body phosphoprotein 1	14507.9		11689.2	11442.1	24535.3	21397	31852.9	26508.4	14407.4	21815.9		8259.14	22892	21250.8	21294.8	23147.9	17564				34497.9	34575.1	31894.3	32800.7		8859.86			22814	20244.7	25940.9	23765.8	2		3	3	20	16	12	10	6	5	1	5	12
E9Q5F9	E9Q5F9	SETD2_MOUSE	Setd2	Histone-lysine N-methyltransferase SETD2							8174.41	9748.68					4386.48		4552	4889.42					6274.59								3663.41			3611.95			1				4	5	1	1			2
E9Q5G2	E9Q5G2	E9Q5G2_MOUSE	Pcdhb9	Protocadherin beta 9				17388.8							8594.34				5672.39				13808.8								12153.8									6			1	1			3		1
E9Q5K9	E9Q5K9	YTDC1_MOUSE	Ythdc1	YTH domain-containing protein 1	14491		22577.4		21530	17656.7	22968.2	25147.9	17551.2	16509.2	15036.5	14450	21016.6	24380.2	17569.9	17976.8	15737.1	17217.1	14573.6	19179.5	17677.6	16067.1	15432.4	15398.4	17851.9				16015.2	14831.7	22580.8	14105.5	3	1	5	1	4	3	4	3	6	5	4	4	2
E9Q5M4	E9Q5M4	E9Q5M4_MOUSE	Zfr2	Zinc finger RNA binding protein 2	5455.34		11080.2	18891.2	19120	16518	30692.4	31669.3	12876.4	8051.98	36135.8	9356.84	16195.5	22071.3	23894.7	24558.9	8338.36		34306.2		24449.5	24597.4	26377.9	23931.6	10245.6	8215.86	10299.9		19233.7	16427.8	16629.5	18239.9	4	1	3	3	7	10	14	13	5	5	3	2	12
E9Q612	E9Q612	PTPRO_MOUSE	Ptpro	Receptor-type tyrosine-protein phosphatase O	7487.28		10216.4	29277.8	10078.7	10818.6	29645.6	27169	9422.98		16436.7		13318.5	11853.1	13251.7	14653.7	6927.29		22934.1	4396.2	15356.5	13091.1	16132.3	14933.8		6303.07	12539.3		10104.2	9710.85	12219.1	11976	2		5	14	6	6	11	12	4	1	9	1	8
E9Q616	E9Q616	E9Q616_MOUSE	Ahnak	AHNAK nucleoprotein (desmoyokin)	15351.8	22382.8	21516.5	13565	26807.1	26247.1	39811.4	32650.6		21405.8		20995	22043.8	17969.6	24777.5	23990.4	9393.29	8570.99	13540.7	18550.9	21541.6	20066.3	20601.8	20422.3	6612.2	16499	5897.98	16057.5	13283.8	14009.4	13572.5	15642.7	11	7	8	4	26	25	25	21	1	2		3	10
E9Q634	E9Q634	MYO1E_MOUSE	Myo1e	Unconventional myosin-Ie	4714.42		7626.94																					6101.26									2		2	1			1
E9Q6B2	E9Q6B2	CC85C_MOUSE	Ccdc85c	Coiled-coil domain-containing protein 85C			3729.66	15654.1	12686	10506.3	17425.8	21427.5			12413.8		16752.9	14788.4	17645.5	17785.1			11200.9		17729.9	16704.6	17795.4	16872.1					13710.3	11036.8	14048.2	10099.9			3	8	7	5	12	10			5		9
E9Q6C8	E9Q6C8	XKR6_MOUSE	Xkr6	XK-related protein 6			8235.52	13690.1	12982.1	8537.83	10797.7	13251.6	9086.25		14744.1		14940.8	13970.8	15287.4	15370.6	9905.41		12848.9		10329.4	12976.4	12156	10408.2	6403.97	4577.04	13303.7	5569.25	12851.6	12049.1	11766.5	11114.8	2	1	5	5	5	3	3	3	3	2	7	2	5
E9Q6D6	E9Q6D6	ZN277_MOUSE	Znf277	Zinc finger protein 277							7712.36	8990.23													6634.63														1				2	2	1
E9Q6H8	E9Q6H8	E9Q6H8_MOUSE	Plekha5	Pleckstrin homology domain containing, family A member 5	5605.37	6843.17	18788.7	26388.3	14796.5	13207	24600	27316.6	12378.3	8330.26	23968.9	6842.8	19155.6	15017.6	22560.7	20149.9	12223.4		24821.6	4490.82	20500.2	19938.8	20391.7	17928.9	9968.49	7643.43	16267.4	6613.68	14685.5	13250.7	14325.3	15166.1	9	4	17	19	14	15	13	14	13	8	14	6	12
E9Q6J5	E9Q6J5	BD1L1_MOUSE	Bod1l	Biorientation of chromosomes in cell division protein 1-like 1				9946.72	8098.1	9046.21	18568.2	20922.4	6597.63	5289.31	8510.78		8863.23	7464.77	10751.9	10087.8					11961.5	11061.5	12403.9	10157.8					8754.29	8042.48	9141.76	8441.17	1	1	1	2	6	6	5	6	4	2	3		7
E9Q6P5	E9Q6P5	TTC7B_MOUSE	Ttc7b	Tetratricopeptide repeat protein 7B	13841.6	11922.5	29968.2	60891.4	32284	35125	44615.6	48487.4	22809.1	16995.9	39954.6	12270.6	45443	43461.6	54112.4	53295.3	23975.8	6702.45	44367.1	9621.08	44031.1	38756.3	43284	43304	14773.7	17076.3	35464.6	14252.2	39290.4	37239.3	37462	44368.3	14	6	20	23	20	20	22	21	22	19	22	17	24
E9Q6R7	E9Q6R7	E9Q6R7_MOUSE	Utrn	Utrophin	3961.88		9511.73	9575.86	10134.8	9579.16	19154.8	19636.9	5512.81	4477.78	9201		10346.8	8316.84	11369.1	11353.3	6306.3		7223.21	2879.34	11329.8	10240.1	9977.46	9017.79			5499.68		7827.58	9377.88	8207.75	7432.9	4	1	10	8	10	15	23	24	6	3	3	1	15
E9Q6Y8	E9Q6Y8	E9Q6Y8_MOUSE	Usp31	ubiquitinyl hydrolase 1	3975.99		8584.99	17802.7	15632.9	12245.8	20868.7	23908.8	10300	9102.42	18714.8	6914.14	16437.5	15635.7	20399	19639.8	6162.72		16828.6	3542.98	15563.8	14815.8	16379	15872.6	10880.1	6454.09	15867.6	12949	14941.2	15600.4	13382.4	13193.4	3	1	7	17	13	18	19	17	13	5	16	4	16
E9Q735	E9Q735	UBE4A_MOUSE	Ube4a	Ubiquitin conjugation factor E4 A	14027.3		22053.1	32714.5	27398	31797.1	45667.2	48468.6	25628	22321.4	28218.5	15729.7	39022.9	35891.2	41291.9	43718.5	23296.1	7019.76	29254.9	9563.88	42515.4	39010.8	40935.5	43487.2	12754.7	19551.6	27498.6	13692.8	35315.9	32726.2	32864.7	37178.7	11	1	18	20	15	19	27	24	17	14	15	15	19
E9Q777	E9Q777	E9Q777_MOUSE	Akap11	A kinase (PRKA) anchor protein 11	1657.94		5724.45	9881.35	8384.34	10898.8	14988.1	15449.8	6205.62	4117.9	11321.8	4485.7	9991.38	10224	11446.9	12712.6	6813.45	3793.38	10042	2603.3	11391.2	11534.8	10625.4	11379.9			5905.1		8573.86	8020.38	10174.4	8911.75	2		5	5	6	6	9	9	5	3	5	3	8
E9Q784	E9Q784	ZC3HD_MOUSE	Zc3h13	Zinc finger CCCH domain-containing protein 13					5125.82	6231.48	8801.35	9041.26	4301.15				6496.9	7988.48	6027.33							4236.54	4708.85						6133.54	4331.81	4927	6045.56				1	2	2	4	4	2		1		2
E9Q7E2	E9Q7E2	ARID2_MOUSE	Arid2	AT-rich interactive domain-containing protein 2				13353.7	12804.1	11546.9	25011.3	23233.6					22796.9	19097.8					8561.59		17165	9214.79		16131.7			7435.51	4606.32	8958.42	15947.2	11412.1	23046.2	1		1	3	4	3	3	5	1		1		2
E9Q7G0	E9Q7G0	NUMA1_MOUSE	Numa1	Nuclear mitotic apparatus protein 1	15303.6	15622.5	27741.3	27371.6	24783.4	24425.3	38157.1	46638.2	20321.4	17887.2	21815.4	14392.4	28922.6	23357.3	29561.3	29389.1	17262.3	7986.8	18366.8	11947.7	29710.8	26951.1	26451.3	26240.3	14089.9	19097.8	17189.5	15803.6	23322.2	24157.6	24740.1	27424.3	36	21	42	29	27	36	42	44	36	34	13	24	32
E9Q7M2	E9Q7M2	T22D2_MOUSE	Tsc22d2	TSC22 domain family protein 2				12218.2	14128.9	11274.9	16124.5	15081.1			10555.8		10812.5	10315.8	11876.4	13453.1			9228.11		10263.1	9408.1	10873.8	11316.2			6743.37		8785.99	10298.7	10227.4	10978.6				4	4	4	5	5		1	2		3
E9Q7T7	E9Q7T7	CHADL_MOUSE	Chadl	Chondroadherin-like protein			10494.9	27910.8	12779.6	15772.7	27930.8	30827.1			19441.4		20789.5		16108.9	18874.7	8487.65		23468.9		18545.3	12845	14549.8	12179			16686.9							1	2	3	2	2	3	3		1	2	1	2
E9Q7X6	E9Q7X6	HEG1_MOUSE	Heg1	Protein HEG homolog 1				15954.5							19869.7								9773.56								8486.75									5							3
E9Q7X7	E9Q7X7	NRX2A_MOUSE	Nrxn2	Neurexin-2	29778.2	30663.6	59721.2	151208	45284.5	45561.6	88330.1	101475	53945.9	53139.7	94357.3	36696.2	66834.9	62410	69425	71516.2	41528	15003.8	126802	21689.1	82425.1	73719.1	80620.5	79616.7	22579.1	24565.2	69419.5	18513.2	45266.3	44375.6	43732.7	46870	36	24	39	66	39	41	50	44	31	32	51	34	43
E9Q8I7	E9Q8I7	E9Q8I7_MOUSE	Nfxl1	Nuclear transcription factor, X-box binding-like 1	1605.96		3823.1	3666.42	4890.09	3914.34	5148.68		3740.79				5527.02	4914.65	5534.47	5813.38			4141.97		4553.55	3984.82	4105.21	4167.69	2853.62		4823.67		4713.27	3818.14	3758.81	3710.5	2	1	2	2	5	3	2	1	2	1	1	1	2
E9Q8I9	E9Q8I9	FRY_MOUSE	Fry	Protein furry homolog	22617	24541.2	57795.7	69113.5	44433.6	46072.1	76547.1	76751	50890.9	31973.5	47956.8	22701.5	69108.5	57807.2	66051.4	66836.1	44804.4	14781.4	59751.2	16707.1	61253.4	59523.6	62360.5	59604.6	29163.9	25175.6	42048.4	22396.1	49573	48190.1	47514.9	55428.9	30	8	62	51	36	36	45	51	50	46	36	38	39
E9Q8M1	E9Q8M1	E9Q8M1_MOUSE	Zfp358	Zinc finger protein 358						1992.32		3036.22													2755.54		2136.22	1811.3								1506.97					1	2	1	2					1
E9Q8V6	E9Q8V6	E9Q8V6_MOUSE	Dennd4a	DENN domain containing 4A	4284.41		10078.3	11736.4	7605.12	9314.33	16844	19201.2	7557.61	5091.33	7648.78	5346.56	10902.9	10951.2	13680.5	14691	8937.55		12602.8	3243.19	13094.8	13312.3	13440.3	13647.5	4940.2	6940.98	10746.7	4607.94	8442.18	10210.1	8336.4	11253.5	2		2	5	7	10	6	7	6	4	5	2	6
E9Q8X3	E9Q8X3	E9Q8X3_MOUSE	Or4k15c	Olfactory receptor																																					1	1	1	1
E9Q912	E9Q912	GDS1_MOUSE	Rap1gds1	Rap1 GTPase-GDP dissociation stimulator 1	25974.1	24765.7	47687.2	90296.4	118030	111427	160025	159509	45527.4	54384.9	83077.1	34308.1	152032	128848	172000	184949	44654.4	16166.1	98629.2	21581.6	145310	119313	142339	142487	21274.3	26385.4	66056.8	17054	115249	130881	112778	134238	17	8	24	29	37	38	35	36	18	28	22	17	35
E9Q942	E9Q942	SIM13_MOUSE	Smim13	Small integral membrane protein 13					21843.5	18104	8907.05	12096.5					20783.5	24135.6	22303.8	19541.1						14340.7	13468.1	14629.6					21175.3	22703.3	19940.8	20156.7					2	2	2	2					2
E9Q9B3	E9Q9B3	E9Q9B3_MOUSE	Spryd3	SPRY domain containing 3	4245.61		7244.64	10667.6	6579.5	6565.24	11842.3	9185.37	9778.86		6365.36		10555.1	9912.18	10983.3	10487	4193.37		9558.51		9615.76	8845.6	10569.2	10276.5			6396.91		6256.99	6180.12		6913.63	2		2	4	2	4	4	6	2	1	2		4
E9Q9B7	E9Q9B7	E9Q9B7_MOUSE	Kidins220	Kinase D-interacting substrate 220	17277.4	19913.8	37854.3	62245.6	36653.5	41413.8	47457.1	52415.7	30788.8	21164.2	41603.4	16910.5	45167.4	38343	44035.4	44378.1	26729.4	9844.65	49834.4	11765.9	45764.3	43025.3	44017	42713.9	16434.3	14831.9	37257.1	11525.7	40369.2	37169.1	39745.6	39497.1	13	6	35	38	28	32	35	33	23	18	29	13	30
E9Q9D5	E9Q9D5	RBL2A_MOUSE	Rabl2	Rab-like protein 2A	3173.77		9347.94		7698.05	9968.32		6761.22		4024.32	7049.6				11370.1	13208.1	6714.29		4121.53				8687.23	8614.33		3028.35			5939.7	7168.9		8853.07	2		2	1	3	2	1	2	1	2	2	1	1
E9Q9K8	E9Q9K8	E9Q9K8_MOUSE	Akap6	A kinase (PRKA) anchor protein 6			12714.2	23057.4	13488	14631.2	13130.4	14980.4	10064.6		19396.6		17529.4	14922.1	19553.9	16801.1	6338		13330.4		16740.3	15393.7	16383.3	16824.3			7735.51		15209.1	14923.4	13498.6	15820.7			7	4	8	7	8	10	5	1	6		10
E9Q9Q2	E9Q9Q2	E9Q9Q2_MOUSE	R3hdm1	R3H domain containing 1				12755.6	6405.22	6166.88	5254.47	7762.3							7638.11				7258.47		9931.46	9692.38	10262.2	8644.67			3463.38		5027.45					1	1	3	2	2	4	3		1
E9Q9Q6	E9Q9Q6	E9Q9Q6_MOUSE	Cdh18	Cadherin 18				16311.6							12812.6								9256.19								10090.7									6			1				4
E9Q9R9	E9Q9R9	DLG5_MOUSE	Dlg5	Disks large homolog 5	5469.12		9901.28	15114.9	3972.5	5198.02	13919.4	18094.9	7541.54	4058.27	10789	4007.49	10496.3	7201.61	10579.6	12685.6	9161.86	2824.75	13098.8	2935.61	8929.54	8259.65	9811.61	9580.04			6988.78		4830.31	6407.43	5756.17	6485.73	3	1	8	11	3	4	14	14	5	4	6	5	8
E9Q9T0	E9Q9T0	E9Q9T0_MOUSE	Fbrsl1	Fibrosin-like 1								4197.25							3005.71															3228.13								1	1	2					1
E9QA16	E9QA16	E9QA16_MOUSE	Cald1	Caldesmon 1			11161.1	13660	12036	12899.7	23435.4	23124.7	16336.1	8893	9598.8		15435.6	13928.7	18189.9	18660.4			11183.2		16084.2	14817	14142	14034.3			5872.86		11184.8	8405.63	9751.26	10107.4			3	5	23	20	23	20	2	5	5	1	22
E9QAE3	E9QAE3	E9QAE3_MOUSE	Btaf1	B-TFIID TATA-box binding protein associated factor 1	6948.02	5608.72	14268.1	14488.7	14638.8	16594.8	24127.4	25480.7	13408.2	10802.4	12922.4	7845.2	19303.3	20749.6	21203.5	19425.5	14305.8	6384.57	11046.7	8411.37	19429.2	18204.3	18596.8	19059.4	8535.91	5866.79	9883.17	5840.06	16296.7	16245.4	15014.7	14912.7	9	2	13	11	7	10	18	22	11	6	6	8	16
E9QAF5	E9QAF5	E9QAF5_MOUSE	Zfp760	Zinc finger protein 760										9656.77		6260.02					7609.44											14098.8					1		1				1			3		2
E9QAP7	E9QAP7	E9QAP7_MOUSE	Taf4	TATA-box binding protein associated factor 4					3065.65	4036.34									4628.4						2988.86			3849.18					3335.63		4161.68						2	2	1	1
E9QAT4	E9QAT4	SC16A_MOUSE	Sec16a	Protein transport protein Sec16A	15367.9	13419	36312.4	33867.9	35626.6	31915.8	38357.7	43702.3	29476.8	20302.8	29781.4	15565.9	37834	31101.2	41759.4	38847	25448.3	7519.26	25118.4	9143.12	35815.6	34401.7	36013.7	31753.8	24463.8	20359.4	23894.9	17231.7	32779.1	30917.1	32629	34176.6	16	9	32	21	24	23	27	26	33	25	17	20	25
F2Z3U3	Q8R5A3;F2Z3U3	F2Z3U3_MOUSE	Raph1	Ras association (RalGDS/AF-6) and pleckstrin homology domains 1	12903.7	11920.7	32943.6	51035.7	36736.2	37246.9	54438.1	64434.4	33599.7	26464.1	41997	18693.4	43973	43998.9	47324.8	49107.6	21396.8	5286.11	47846.5	7476.07	47905.6	46845.3	47337.7	46785.8	21736.4	14941.2	32954.6	14107.4	38597.1	41013.4	41745	39660.2	15	11	26	29	30	25	31	27	28	25	31	26	26
F6SEU4	F6SEU4	SYGP1_MOUSE	Syngap1	Ras/Rap GTPase-activating protein SynGAP	66668.4	53137.5	159398	211265	142529	139596	223821	240187	132654	96472.3	166839	79384.6	178618	165085	206912	207423	97965.7	43507.8	159315	46805.6	184623	178540	176057	174928	88672.4	83807	116565	71389.4	136583	136616	132242	142307	61	36	75	83	77	75	68	70	68	64	69	55	75
F6U5V1	F6U5V1	F6U5V1_MOUSE	Larp1b	La ribonucleoprotein 1B																																				1	1		1	1
F6V035	F6V035	F6V035_MOUSE	Ccdc149	Coiled-coil domain containing 149					13129.3	12553.8	10314.4						12771.6	12112.3	12892.9	13751.4	3983.92		6508.52		10341	9368.71	9761.14	9984.07					14404.8	18169.1	12389.2	15962.9				1	2	3	3	2					4
F6XLV1	F6XLV1	CRCC2_MOUSE	Crocc2	Ciliary rootlet coiled-coil protein 2																																						1
F6ZDS4	F6ZDS4	TPR_MOUSE	Tpr	Nucleoprotein TPR	11269.9	6817.99	26572.4	16272.3	28362.8	30634.6	41487.1	44959	17564.3	13892.1	17120.8	10660.9	36562.5	36263.6	39127.3	36753.5	14478.3	8130.44	16049.2	6495.54	47645.5	42234.8	44028.5	42591.7	13337.2	10239.4	11701	11669.4	30175.8	28321.4	29799.4	31984.4	5	5	30	12	62	65	70	70	24	19	10	9	64
F6ZE64	F6ZE64	F6ZE64_MOUSE	Lonrf2	LON peptidase N-terminal domain and ring finger 2			4071.65	9870.67	8955.64	8692.18	10381.8	10165.8			9270.66		8397.69	7502.02	8927.99	7699.38	4335.48		7597.28		9607.99	8629.7	8180.4	8722.69			7454.41		8263.21	7065.68	8066.57	9194.09			3	2	4	4	7	7		1	2	1	4
F6ZNL5	F6ZNL5	F6ZNL5_MOUSE	Pcdh11x	Protocadherin 11 X-linked				16247.6							11318.8								7538.32								7300.62									4							2
F7BAB2	F7BAB2	F7BAB2_MOUSE	Tmem132b	Transmembrane protein 132B	7547.28		11578.6	47779.9	19538.8	20988.6	40247.8	46029.5	11546.6	8214.67	48504	6821.71	26293.8	22549.6	31752.5	29066.7	8551.43	4403.57	37176.9	3361.95	33811.7	26749.7	29242.6	27199.6	4727.24	6592.48	30783.8	6108.83	18143.2	20659.5	18291.5	22472.9	3		12	20	12	11	15	15	6	5	15	3	14
F7BJB9	F7BJB9	MORC3_MOUSE	Morc3	MORC family CW-type zinc finger protein 3	4743.15		6749.09	7238.39		7373.11		13013.9	4506.02				9868.96	10126	10139.1	11151.6	2529.25				8938.95	7686.95	8939.15	8510.99	3335.57				9071.99	9588.76	12995.8	7209.14	2	1	4	2	1	3	1	3	2	1			2
F7BWT7	F7BWT7	TSN15_MOUSE	Tspan15	Tetraspanin-15					4198.93		4123.01	4067.19			5399.29					4097.7											3933.58									1	2	1	3	3			2		1
F7CZ33	F7CZ33	F7CZ33_MOUSE	Krtap12-23	Predicted gene 10272
F8VPK0	F8VPK0	SKI3_MOUSE	Skic3	Superkiller complex protein 3	8902.25	9591.21	21867.9	22564.6	17952	18819.2	26779.3	26314.5	17199.3	11764	19678.8	9363.36	20135.9	20846.6	22783.4	23418.9	16228.8	6430.56	20859.4	7351.49	23753.4	23175	24823.5	23765.2	13237.2	11510.7	21177.5	10179.3	16841.8	18484.4	17503.5	20225.6	10	5	21	23	13	20	22	19	16	14	18	7	19
F8VPK8	F8VPK8	F8VPK8_MOUSE	Pcdh9	Protocadherin 9			21647.1	345263	32495.4	28468.3	48139.4	50013.1	22618.1	14949.7	297382	7481.28	41608.8	41278.6	44932.1	46227.4	11268.3		253895		46570.5	44758.9	43413.3	48560.6	12423.7	7012.02	158772		31926.8	37926.3	30612.8	32736.6	1	1	7	40	13	16	18	18	12	8	39	2	18
F8VPN4	F8VPN4	F8VPN4_MOUSE	Agl	Glycogen debranching enzyme	31756.5	50937.6	79938.7	90358.7	68447.1	66993.4	122866	122819	67455.4	53238.7	77351.3	38881.8	98056.4	94904.5	107728	104162	63016.9	23309.8	67406	29053.8	105967	96190.7	97348.2	89339.6	35912.5	42896.3	52598.2	35434.4	69921.7	70029.5	68634.6	78090.5	41	20	79	67	73	69	71	76	67	61	66	46	81
F8VPP8	F8VPP8	F8VPP8_MOUSE	Zc3h7b	Zinc finger CCCH type containing 7B	21022.7	25079	53058.8	51248	35677.1	38070.2	59995	60536	37874.7	25005.4	37695	23656.1	44720.4	36042.3	48278.7	46042.5	46451.3	8518.14	46844.2	17582.6	48596.3	48080.1	48733.6	48197.7	29447.7	23715.5	36968.8	25276.9	37908.4	36617.2	38558.4	41403.7	13	7	24	18	21	19	29	30	23	18	16	13	18
F8VPU2	F8VPU2	FARP1_MOUSE	Farp1	FERM, ARHGEF and pleckstrin domain-containing protein 1	73197.2	61766.3	202725	282969	196459	180811	263617	275453	167032	111895	190725	90201.9	207741	181014	211168	209460	133592	31849.6	212462	48112	212225	212340	206987	197708	81115.9	71554.9	162666	61473.4	177944	183519	175460	187834	28	14	48	55	49	51	50	51	43	38	44	33	53
F8VPX2	F8VPX2	F8VPX2_MOUSE	Fbxw9	F-box and WD-40 domain protein 9			14446.8	27674.7	14876.4	15954	30872.2	30371.3	15805.4	9489.2	19333	5844.24	22548.6	21111.8	24155.7	24264.5	9895.78		22536.6		22932.8	18153.8	19867.7	18783.7			12364.5		17152.6	17941	16025.5	19020.6		1	4	5	5	6	6	7	3	2	6	4	6
F8VPZ3	F8VPZ3	UBP32_MOUSE	Usp32	Ubiquitin carboxyl-terminal hydrolase 32	11915.2		21563.6	44803.6	28801.5	36368.2	43111	45746	19826.8	14817.1	39383.7	9714.54	36101.8	35069.1	42341.5	43383.3	20117.1	7378.86	42045.4	8516.76	32927.7	31632.7	31634.5	34764.2	15142.6	10584.8	28085	7477.68	36342.4	36314	33572	35838.1	11		21	34	23	21	39	34	23	12	26	9	30
F8VQ05	F8VQ05	F8VQ05_MOUSE	Fryl	FRY like transcription coactivator	10581.3		22655.7	21918.8	19396.2	20094	37374.4	36641	16566.6	13736.6	22481.6	10110.2	29725.3	22620.3	28647.1	33767.8	21978.9	8178.23	24239.2	7222.7	27861	24645.2	27474.8	25784.7	12368	10037.1	17683.6	8847.84	21364	18758.5	19290.7	21794.5	9	1	24	23	18	22	26	28	23	17	10	12	22
F8VQC1	F8VQC1	F8VQC1_MOUSE	Srp72	Signal recognition particle subunit SRP72	16109.1	13832.7	27886.1	35781.3	29448.3	30832.6	42236.7	42243.1	22387.5	16583.9	31237.1	11650.1	35224.9	34645.6	39751.3	39624.3	21212.3	6660.3	30314.3	9617.88	48002.9	41440.6	47268.3	46556.1	10054.2	14690.7	21524.1	13133.3	30578.3	31471	28803.2	33836.7	18	13	27	27	31	34	29	30	21	22	24	18	30
F8VQG7	F8VQG7	F8VQG7_MOUSE	N4bp2	NEDD4 binding protein 2						6025.7	4741.78						5228.11		4652.75								4644.45	4734.51							8014.62						1	2	3	1					2
F8VQK3	F8VQK3	F8VQK3_MOUSE	Gucy1a2	guanylate cyclase	12274.2	13547.2	32103.6	45417.9	22019.5	21409.5	46600.9	49906.2	25844.1	17096.6	24036.3	14681.7	31107.7	29714.2	32617.9	36294.9	20611	8163.05	29756.4	8829.47	35373.7	31083.6	35955.9	34438.9	16547.3	15730.8	28215.7	14851.8	25421.6	25397.2	25014.8	28455.9	13	7	19	22	14	23	25	25	15	19	20	14	28
G3UW40	G3UW40	G3UW40_MOUSE	Mcc	Mutated in colorectal cancers			6098.23	7105.64		11685.6	9663.8	10863.5	12805		23028.6		7967.64	9140.68	8513.45	20064.2	4094.8	1631.47	6591.33		8404.49	8930.52	8407.63	7886.73			7878.23			9210.85				1	3	4	1	2	6	5	2	1	2		4
G3UYA8;L7N1Z4	L7N1Z4;G3UYA8;L7N2E5;E9Q5C7;Q80Z08;F6W043;E9PW61;E9Q5D8;E9Q7U8;L7N2D4;L7N2E1	G3UYA8_MOUSE;L7N1Z4_MOUSE	Vmn2r31;Vmn2r38	Vomeronasal 2, receptor 38														3686.01																						1	1	1					1
G3UYU0	G3UYU0	G3UYU0_MOUSE	Mex3a	Mex3 RNA binding family member A					5285.32	4320.43	6236.61	5989.36	2669.51				4719.21	5106.58	4274.74	4571.59					5764.21	5870.56	5334.73	5659.6					4958.49	3719.91	4831.11	5104.88	1				2	2	3	3	2				3
G3X8U3	G3X8U3	QNG1_MOUSE	QNG1	Queuosine 5'-phosphate N-glycosylase/hydrolase			12922.8	13082.4			21636.2	14417.3		4134.95						9444.77	5293.02		4096.92												6365.55				3	4		1	3	5	1	2			1
G3X8X0	G3X8X0	G3X8X0_MOUSE	Dhx16	RNA helicase	4359.49		11684.9	8622.88	5174.57	5140.88	11730.1	14383.3	7775.52	6452.44	6247.33	4521.55	9372.49	6118.55	10294	10744.7	8382.96	6127.29	6966.56	5536.92	8331.8	6401.89	8664.83	7577.99	8820.44	7878.56	7165.09	5109.22	5756.72	4787.8	7270.35	6261.75	5	1	7	3	2	3	6	7	3	5	3	3	3
G3X972	G3X972	G3X972_MOUSE	Sec24c	SEC24 homolog C, COPII coat complex component	59821.1	54534.7	119854	165378	136409	125826	131242	131250	106202	76801.8	125010	60325.2	141662	140205	150568	130806	107767	34723.2	127657	41314.8	158868	150388	161041	140016	79822.5	63301.4	106098	54933.4	137475	141483	120756	136473	25	12	30	26	26	26	29	28	25	25	23	21	26
G3X9B1	G3X9B1	G3X9B1_MOUSE	Heatr1	HEAT repeat-containing protein 1	6319.1	3774.11	9823.91	11407.4	8526.95	6488.66	9847.56	9790.03	6754.39	7174.73	8063.32	4008.72	6911.04	7104.23	8973.99	6913.4	6110	4184.74	7280.25	3237.07	6632.82	6176.79	5895.64	5583.84	5252.28	3903.88	5380.29	4553.3		8124.78	6347.15	5048.65	8	2	13	7	3	3	10	10	13	11	4	10	5
G3X9C2	G3X9C2	FBX50_MOUSE	Nccrp1	F-box only protein 50	102918	70215.8	79286.1	24120.4					117954	92095.7	38322.2	63212.9					39955.6	22902.1	57295.9	46903.2					35365.3	53038.2	94852.1	78079.6					4	3	5	4	2	1			4	2	5	7
G3X9J0	G3X9J0	SI1L3_MOUSE	Sipa1l3	Signal-induced proliferation-associated 1-like protein 3	11753.7	8891.03	26066.1	40608.8	31115.6	32538.2	35475.6	37722	24599.4	16784.2	36065.3	14633.3	39130.9	34017.5	44144	39428	16687.1	6101.14	31243.1	8605.83	33833.6	34126.6	34023.8	32820.4	16206.1	12025.5	27485.7	10231	29740.1	28843.7	32206.6	31305.5	17	12	34	32	34	36	31	33	31	25	23	17	35
G3X9K3	G3X9K3	BIG1_MOUSE	Arfgef1	Brefeldin A-inhibited guanine nucleotide-exchange protein 1	19118	23266.1	42403	80302.2	55084.2	61959.8	97268.7	98780	36474.7	28168.5	56220.3	23122.8	69787.9	64385.2	80190.5	79510	34878.2	11505.5	72488.7	14912.6	75320.6	65173.4	73926.1	71176.1	22094.5	20278.1	50484.9	18694.2	65115.2	61088.7	62059.6	64908.4	33	15	52	59	50	54	55	59	51	55	56	41	60
G3X9N3	G3X9N3	G3X9N3_MOUSE	Pnma8b	PNMA family member 8B	20233.2		47589.3	47087.9	53197.6	50218.4	51530.5	67161.6	21182.6	19987.1	29692.2	9641.84	47957.3	61716.4	64522.8	63298.5	30638.8	12016.9	33954.1	15700.1	65810	62784	72029.2	67158		19491.9	36790.7	13029.4	63496.1	53317.1	60112.5	58128.2	5		5	7	13	17	17	16	5	5	5	2	15
G3X9X1	G3X9X1	KBTB2_MOUSE	Kbtbd2	Kelch repeat and BTB domain-containing protein 2	6107.29	7038.23	11439.8	9990.33	11860	8351.37	11827	14988.4	11238.2	8900.87	11345.9	7764.43	8955.42	14092.7	11476.8	12254.8	9374.41	2436.48	11155.6	3359.7	13927.5	13103.3	13092.6	11830.8		7293.64	8333.81	7176.36	10827.7	12643.5	11326.9	12657.3	2	2	3	3	3	2	5	5	2	3	4	3	2
G3X9Z4	G3X9Z4	PCF11_MOUSE	Pcf11	Pre-mRNA cleavage complex 2 protein Pcf11			8984.49		6351.96	6118.96	11102.3	10761.5	4055.57	2736.55			7597.94	6723.41		7482.73	6483.68	3987.94		4459.1	9150.86	8292.83	7931.77	8202.85		3640.7			8152.23	7753.95	7124.69	7214.89			3		2	4	7	6	2	3			2
G3XA20	G3XA20	G3XA20_MOUSE	Grip2	Glutamate receptor interacting protein 2						5853.58		5177.35			4541.24																5324.76			5660.64					1	1	1	2	1	2			2	1	1
G3XA57	G3XA57	RFIP2_MOUSE	Rab11fip2	Rab11 family-interacting protein 2			9089.29	16352.8	14252.1	18067.8	23453.7	23801.3	5556.65	7604.34	11861.6	5855.43	22129.8	17576.2	23735.1	23906.5	9062.63	4792.93	14092.9		23783.4	22927.8	27002.5	24998.6			9794.6		18727.6	14737.3	23159.5	20432.3			4	6	7	12	15	14	3	5	5	2	12
G5E829	G5E829;Q6Q477	AT2B1_MOUSE	Atp2b1	Plasma membrane calcium-transporting ATPase 1	205182	226036	451935	757620	563456	591486	521057	704753	468213	350708	562844	250511	644894	625641	714566	729665	261520	86314.1	668796	113287	726757	695556	685364	709997	196340	234466	514502	191637	644116	663677	584140	685292	59	43	64	69	89	86	76	77	54	61	72	55	82
G5E870	G5E870	TRIPC_MOUSE	Trip12	E3 ubiquitin-protein ligase TRIP12	17216.1	14748.8	42797.8	54859	54465.5	61134.5	87722.7	90357.4	30788.3	23257.3	40646.9	17918.2	58587.1	55360.4	73166.8	72448.9	37546.5	14345	45135.7	20919.5	70608.7	67237.1	70198.6	68089.2	22159.2	15121.7	32573.9	15732.7	55954.5	55348.8	55185.2	56635.8	17	4	30	27	28	29	39	37	21	22	20	13	29
G5E895	G5E895	G5E895_MOUSE	Akr1b10	Aldo-keto reductase family 1, member B10 (aldose reductase)	63106.9	46283.8	112745	77874.2	63017.6	65217.8	105199	87125.8	100692	93534.6	66861	88283.4	93060.2	97165.9	107215	118581	98031.9	39030.8	70718.9	51168	98035.5	106462	94655.8	92987.9	39713.3	68515.8	41121.3	47551	53158.5	60232.9	53063.9	60975.2	7	5	13	11	9	10	9	12	10	14	8	10	9
G5E897	G5E897	PLGT3_MOUSE	Poglut3	Protein O-glucosyltransferase 3						5461.83	12933.2	10980.4		3215.5			9969.13	9369.54	8539.62	9203.73					9801.22	7769.82	8670.77	9652.61					5444.56	6635.77	6247.39	5322.6					1	3	6	7		2		1	5
G5E8C2	G5E8C2;E9PYD7	G5E8C2_MOUSE	Kbtbd7	Kelch repeat and BTB (POZ) domain containing 7				11426.6	12907.4		16926.3	17732.1		12787.7	11163.3		18602.5	12607.7		13393.8	10436.4		15067.8		15366.9	13120.7					10042.3			10157.7			1		1	5	2	2	3	5	1	2	3	1	3
G5E8G3	G5E8G3	G5E8G3_MOUSE	Opcml	Opioid binding protein/cell adhesion molecule-like	22992.7	25264	36265.5	412269	168537	131692	81952.3	77425.7	43922.9	119861	290938	40431.2	117065	184228	160409	152745	27402.6		493177		186128	199849	169628	194276	15843	9130.77	271180	22534.1	129045	144769	133614	134902	4	5	3	21	18	18	9	11	2	6	18	5	20
G5E8K5	G5E8K5	ANK3_MOUSE	Ank3	Ankyrin-3	27356.6	23458.6	71823.7	125087	81070.3	88693.5	111470	105710	61315.3	37607.7	89796.9	26922.9	94705	90857.3	114592	106432	53056.3	12801.1	98430.3	19797	101402	97338	102518	97645	38469.6	34244.4	83871	26158	87631.3	87449.7	86014.3	94455.6	33	19	58	70	60	59	57	65	44	41	56	33	66
G5E8P0	G5E8P0	GCP6_MOUSE	Tubgcp6	Gamma-tubulin complex component 6					10937.3	13578.3	10047.3	9879.77					13913.7		17584.1	22996.8	4920.04							10755.4					16995.8	15061.3	16198.2	20366.8			1	1	3	2	3	4	1		1		2
G5E8P1	G5E8P1	BRD1_MOUSE	Brd1	Bromodomain-containing protein 1			10431.3	15332.7	12368.5	11824.2	11065.2	17104.1			9743.58				16759.8	15982.8		5183.36	7311.21		14002.5	14633.3	13398.7	13245.7	11001.2					8000	17346.7	11891.3	1		2	4	3	2	4	3	1	1	2	1	1
G5E8V9	G5E8V9	ARFP1_MOUSE	Arfip1	Arfaptin-1	13624.8		21505	30182.1	49390.2	55737.6	53291.5	53641.5	29152.9	16772.5	24764.1	16326.6	43515.4	44898.4	59054.8	58143.2	16882		29122.4	5987.72	58960.5	55057.3	55590.3	54716.8	5692.36	33418.9	22254.5	10729.1	42548.4	43582.3	44667.3	41802.9	2	1	5	10	9	11	13	11	4	4	4	4	11
G5E8Z3	G5E8Z3	G5E8Z3_MOUSE	Kplce	KPRP N-terminal and LCE C-terminal like protein	32463.2	22995.6	23829.2	14443.5			2796.21	4404.41	18986.6	14015.7	32085.8	13123.7					8905.45	5548.53	12387.6	8215.03					27418.8	37683	43931.1	50021.2				5509.64	3	2	3	3	1	1	2	3	2	3	3	3
G5E905	G5E905	G5E905_MOUSE	Zfp871	Zinc finger protein 871				13912.5	19434.3	20456.2	21998.9	28541.4	13241.1				20932.2								21581.1	26931.7	19008.3	15983.8					16340.3	15904.9	14704.6	14830.2	1		2	2	2	2	4	3	2	1	1	1	2
H3BJ88	H3BJ88	H3BJ88_MOUSE	Vmn2r3	Vomeronasal 2, receptor 3																																					1	1	1	1					1
H3BKQ3	H3BKQ3	H3BKQ3_MOUSE	Evi5l	Ecotropic viral integration site 5 like	18430.7	20029.3	46416.4	82893.5	51772.2	54379.8	82933	68259.6	63859.6	35043.8	61073.4	23590.7	69372.4	62198.6	70376.4	72275.3	36920.3	8413.08	75673.7	12869.5	74700.6	70895.2	70648.6	68402.2	30115.1	23651.4	43163	19957	55097.6	59575.1	55422.5	60681.6	14	12	24	29	19	27	26	30	20	20	29	14	33
J3QMC5	J3QMC5	J3QMC5_MOUSE	Mdn1	Midasin	5231.31		8884.41	7614.33	7651.69	9362.97	12160.3	13393.8	6297.25	6617.28	6369.79	4301.88	11348.6	9475.77	10044.4	11419.6	5934.06	3474.72	6064.77	4348.5	9199.18	10158.4	8358.1	8672.5	4173.81	3206.82	4270.54		8330.82	9134.01	8040.51	7801.52	7	1	22	9	13	14	25	24	8	9	4	5	9
J3QMK2	J3QMK2	J3QMK2_MOUSE	Bbip1	BBSome interacting protein 1					8434.71	9706.2															11676.2	10844.1	11278.3	10366.9					8744.33	9150.43		10624.9					2	2	1	1			1		1
J3QPC5	J3QPC5	J3QPC5_MOUSE	Zfp850	Zinc finger protein 850																																	1	1	1	1	1	1	1	1	1	1	1	1	1
L0N7N1	L0N7N1	KIF14_MOUSE	Kif14	Kinesin-like protein KIF14	14244.7		18324.7																														2		2					1
M0QWN7	M0QWN7	M0QWN7_MOUSE	Usp35	ubiquitinyl hydrolase 1	2170.71		5756.33	7740.79	5958.04	7485.58	16449.3	16011.5	5548.73	2644.13	7233.52		11080.2	10952.7	13667.9	12042.3	5550.94		9498.68	2768.58	12818.7	12000.3	12181.4	11191.2			10421.8		9730.12	8054.98	8603.13	11797.9	2		4	5	6	4	7	6	2	2	3	1	9
O08528	Q91W97;O08528	HXK2_MOUSE	Hk2	Hexokinase-2	5300.91		9492.49	13527.3	13037.6	13690.9	20166.8	25009.5	15264.3	13388.6	16670.7	8001.6	36016.7	43410.1	38524.6	35446.2	9165.2	4879.9	8047.65		16306.4	15694.7	15031	12188.2	14213.4	11440.3	17332.8	16622.2	44171.6	37793.6	39602.2	58159.6	3		5	5	14	17	12	18	7	9	18	6	27
O08529	O08529	CAN2_MOUSE	Capn2	Calpain-2 catalytic subunit	12177.9	15093	29040.8	36349.9	35430.5	37244.9	59942.2	67347.6	26092.3	22957.5	34689.6	13926	40342.9	39870.7	46839.8	46384.7	21787.9	9365.47	36030.5	12329.6	45588.3	43238.8	43275.9	43493.7	13242.8	14217.5	26515.1	10344.9	37258.9	35858.1	39929.5	39975.2	8	5	23	30	34	36	33	30	14	14	15	11	30
O08530	O08530	S1PR1_MOUSE	S1pr1	Sphingosine 1-phosphate receptor 1	39455.7		77731.3	83631.6	41579.3	43628.7	91504.6	81207.6	37399.1	37042.4	31478.7	31526.1	54664	74446.8	64763.5	64558	50488.5	13748.3	75006.3	18124	111046	89561.7	96332.7	95695	30699.1	41752.5	50190	28756.1	36095.2	40652.4		44217.2	3		4	4	3	2	3	3	3	4	3	3	5
O08532	O08532	CA2D1_MOUSE	Cacna2d1	Voltage-dependent calcium channel subunit alpha-2/delta-1	12945.7	20218.9	22006.7	363039	77188.7	85325.8	133532	134684	15850	31644.9	236848	13315	110584	110925	117951	125470	15117.1	7576.06	248327	6908.85	128665	131441	135776	137688	10322.7	14635.3	189932	6357.92	106510	94685.9	103991	101254	7	3	11	50	48	45	48	44	17	26	55	12	50
O08539	O08539	BIN1_MOUSE	Bin1	Myc box-dependent-interacting protein 1	28272.8	43490.8	56586.2	144191	206693	227661	418557	371118	59902.3	81885.2	105144	36758.7	269299	253822	305115	295026	52081.4	13031.2	141881	19205	342005	281936	330742	345203	29410	30372.6	99933.8	19628.2	250924	239296	254996	262814	18	11	25	32	42	45	34	37	22	25	28	20	38
O08545	O08545	EFNA3_MOUSE	Efna3	Ephrin-A3																																			1		1
O08547	O08547	SC22B_MOUSE	Sec22b	Vesicle-trafficking protein SEC22b	58071	80809.6	88514.3	137385	84589.2	89510.3	179208	195739	92265.9	83534.4	78103.3	66362.7	146445	126329	157907	169246	79375.5	33265.6	99121.2	39884.8	185058	157317	161259	183705	38233.4	56954.2	102119	39220.3	107372	101894	116932	99956.5	9	6	15	13	17	16	19	20	9	12	11	10	21
O08553	O08553	DPYL2_MOUSE	Dpysl2	Dihydropyrimidinase-related protein 2	285519	331561	906218	2137450	1675340	1774120	2040980	2164350	727344	848672	1185410	452942	1938330	2131040	2133780	1982740	605943	181035	1891490	265603	2307150	2448920	2275660	2398320	405869	410933	1067200	283492	1917020	1908810	1806190	1819370	32	16	40	52	60	56	51	50	36	40	44	32	54
O08576	O08576	RUN3A_MOUSE	Rundc3a	RUN domain-containing protein 3A	33531.6	19848.3	60250.8	60899.8	41679.2	42919.6	76406.4	76688.3	51322.3	48251.9	49553.7	34915.8	58198.7	52721.4	43721.9	46116.1	56009	14755.1	56006.4	19920.9	58841.9	47623.4	54356.6	57157.1	30415.1	42070.6	59782	22291.8	48188.5	45881.2	45337.4	57161.8	12	2	10	8	10	8	10	10	8	10	5	7	6
O08579	O08579	EMD_MOUSE	Emd	Emerin	8468.4		8728.44	45741.7	50689.5	46313.4	75286.3	63610.4	11311.4	17130.2	41096.5		47972.1	51457.9	61179.1	62839	7086.1		34045.8		66280.5	54213	60927.7	59865.5		3816.27	20559.4		43805	40863	46939.3	41346.3	3	2	3	10	11	14	14	15	5	6	8	1	12
O08580	O08580	ERR1_MOUSE	Esrra	Steroid hormone receptor ERR1							15175.4	13981.7	5282.03	3101.73	6928.96		10338.7	8480.99	11967.3	11402			4916.82		11243.7	10209	12044.2	10187.2							11590.5	11360.9	1		1	1	1	1	2	3	3	2	3	1	2
O08581	O08581	KCNK1_MOUSE	Kcnk1	Potassium channel subfamily K member 1				22199.9	61950.1	64520.6	64364.8	60413.3					25536.8	40456					64366.4		43195.7	27240.4	23949.2	22306.6											1	2	2	2	2	2			1		2
O08582	O08582	GTPB1_MOUSE	Gtpbp1	GTP-binding protein 1	15095.7	10688.3	36162.8	68001.7	39372.1	46819.7	88790.1	104849	32822.6	20895.7	52544.7	19478.4	58673.6	51606.4	66154.3	68568.9	33371.8	11487.7	53802.5	10753.2	71028.3	65981.8	71569.1	70140.3	17852.1	15320.4	42509.1	13983.9	56872.5	45765.7	54167.8	53048.6	10	5	13	18	17	19	15	15	12	10	16	8	18
O08583	O08583	THOC4_MOUSE	Alyref	THO complex subunit 4	13694.7		8331.46		148866	151204	155545	202085	20442.3	29319.7	11560	13384.8	107373	125092	137673	139438			9592.25	6347.65	205628	209331	200224	186117		11957.4			137223	130941	166800	140503	4	1	2	2	15	12	12	11	4	6	2	3	10
O08585	O08585	CLCA_MOUSE	Clta	Clathrin light chain A	38388.6	64252.1	133655	271080	218753	290641	274689	240181	183816	269877	362647	94030.5	431481	430472	462849	425255	63025.4	15285.3	362810	25323.4	395580	281588	326287	358986	30949.8	79596.3	150216	48097.9	340017	332899	325712	319694	7	7	7	16	18	20	13	14	7	12	16	9	20
O08586	O08586	PTEN_MOUSE	Pten	Phosphatidylinositol 3,4,5-trisphosphate 3-phosphatase and dual-specificity protein phosphatase PTEN	17220.4	48052.8	33498.9	62066.8	41764.9	41609.6	55396.3	55166.8	36380.8	21325.7	44938.3	21440.9	43371.4	42950.6	46714.6	49651.8	21895.5	7669.62	48767.3	10198.3	60067.4	65639.5	55360	59628.5	10503.4	18782.1	39634.1	4340.56	41051.4	44705.9	37089.4	38412.1	7	3	8	10	8	10	10	10	8	11	10	8	12
O08599	O08599	STXB1_MOUSE	Stxbp1	Syntaxin-binding protein 1	219002	298604	508658	1344960	831234	992891	1059700	1155220	451040	430441	1015780	269382	1124340	1065110	1403260	1416170	454550	116620	1453300	169375	1381280	1146480	1379630	1415660	203500	285362	825258	217702	1107990	1061440	1039450	1236420	67	35	74	84	105	112	81	82	59	63	85	57	101
O08600	O08600	NUCG_MOUSE	Endog	Endonuclease G, mitochondrial	19348.8		32730.2	24099.9	43167.8	46587.6	34267.4	30427.7	16230.3	18831.4	23265.7	13356.8	41352.7	46804.7	41497	38326.2	25718.8	10315.3	35463.5	15342.4	66447.2	61013.6	62694.8	60644	28378.7	20601.9	33779	29595	48909	47828.3	48497.5	52227.8	5	1	5	5	8	8	9	8	5	6	7	5	10
O08601	O08601	MTP_MOUSE	Mttp	Microsomal triglyceride transfer protein large subunit	2997.89			7854.09	6074.99	8562.56	13666.8	13156.7	5174.73	3511.64	6879.33	3677.18	9571.55	8851.41	9907.78	8695.48			11146	3290.01	12534.1	9862.06	10001.9	10214.9					8103.8	8622.07	5402.81	6623.25	2	1	1	4	3	3	7	6	4	3	6	2	4
O08605	O08605	MKNK1_MOUSE	Mknk1	MAP kinase-interacting serine/threonine-protein kinase 1					2895.06		5878.74				3515.05		4256.08		4019.11	4235.87					5017.37											3840.01					2	1	2	1			2		2
O08609	O08609	MLX_MOUSE	Mlx	Max-like protein X							5826.65	6993.58													3787.42											3396.33							2	2			1
O08641	O08641	SH3Y1_MOUSE	Sh3yl1	SH3 domain-containing YSC84-like protein 1							17895.8	25923.5														19734.6	21680.8	21897.5					18307.1	18378.8	21398.5					1	1	1	2	2	1		1	1	1
O08644	O08644	EPHB6_MOUSE	Ephb6	Ephrin type-B receptor 6			7301.8	21841.6	11500.4	10397.8	11465.7	18467.1	8078.76	7686.75	19892.8	6639.43	11880.5	13704.5	14914.6	16861.5	6730.39		16200.2		14540.7	14078.5	13567.3	14210.4			13573.5		10547.6	10136.2	10257.1	10673.7			7	15	5	6	11	7	8	6	9	4	8
O08648	O08648	M3K4_MOUSE	Map3k4	Mitogen-activated protein kinase kinase kinase 4	4215.04		11757.2	14764.1	12041.2	13247.3	17730.1	18069.1	9413.64	6456.03	12330.5	4624.6	13600.1	11974.3	15200	15358.8	9787.98	3772.88	13948.1	4121.75	14493.9	12646.8	13500.6	12998.3	2274.21	3680.19	11239.2	3310.16	11910.2	11756.4	14105.1	13546.4	4		10	13	8	8	15	16	12	5	11	6	12
O08663	O08663	MAP2_MOUSE	Metap2	Methionine aminopeptidase 2	13174.9		26784.6	44694	52562.2	65052.5	69361.5	66279.5	20357.7	19693.8	34239.9	12558.1	51157.9	49674.1	61364	62045.3	29049.2	9045.47	44715.9	14205	75459.9	59325.9	75076.6	71926.7	12312.9	9557.55	25735	9508.5	43105.7	45459	48467.9	42813	6	1	10	9	17	16	22	21	7	6	9	6	15
O08672	O08672	KIFC2_MOUSE	Kifc2	Kinesin-like protein KIFC2				9995.95	10680.7	10461.5	13964	15651.3	6360.14		12316		12829.1	12925.1	14416.9	14952.7	5034.37		8426.58		11900.9	10709.4	11097.2	10846.6			7580.26		12326.4	10441.1	12655.6	12625.3			2	3	5	5	8	7	3		4	1	4
O08688	O08688	CAN5_MOUSE	Capn5	Calpain-5	49355.5	56609.8	89727.9	147169	103004	107638	143084	156052	81749.3	68649.1	98147.2	52014.5	132758	126752	143394	152746	52142.8	18345.2	118075	31115.5	129867	131524	126517	133987	39443.4	56450.9	84545.6	37590.1	115914	116689	113835	110209	22	9	27	27	31	31	33	33	25	27	32	24	31
O08689	O08689	GDF8_MOUSE	Mstn	Growth/differentiation factor 8																																				1	1	1	1	1	1		1		1
O08691	O08691	ARGI2_MOUSE	Arg2	Arginase-2, mitochondrial					9615.64	9250.07	12304	14970.4	8726.39				11651.8	14474.9	15003.6	18396	7523.74	3454.44	8227.2		24269.6	27090.1	24300.8	27407.9				7251.86	13068	15324.5	11568.8	14759.1			1	1	3	4	4	6	2	1	1	1	6
O08709	O08709	PRDX6_MOUSE	Prdx6	Peroxiredoxin-6	37256.7	82044.1	81698.6	141860	211814	286025	531574	454612	46214.7	67155.3	95039	27099.7	222882	202539	254097	291266	49264.9	34716.1	76898.8	33025.1	242187	191398	205921	232062	35532.8	39074.6	78950.3	21044.1	212619	212597	216277	217215	15	4	15	20	22	21	18	20	13	14	14	13	25
O08715	O08715	AKAP1_MOUSE	Akap1	A-kinase anchor protein 1, mitochondrial	14787.7	11664.4	31145.1	46631.5	47379.9	41366.4	47348.6	62646.1	26118.5	22781.2	39000.9	15458.7	40217	41173.4	45979.1	45739.2	20306.3	9888.01	38049	8403.31	47344.8	50277.5	44845.7	46047.6	22799.1	15971.8	31516	13727.8	44623.1	41382.8	40578.2	41638.5	7	5	7	11	9	10	10	12	11	8	11	9	10
O08734	O08734	BAK_MOUSE	Bak1	Bcl-2 homologous antagonist/killer	8216.97		9277.51	12661.1	19712.4	23167.6	24770.9	26598.8		9283.14			13755	14363		20457.8	10112.2	5266.12	14072.8		22663.6	21114.9	22460.4	26364.9					19108.3	21223.7	18708.6	15686.1	2		2	2	4	4	4	4	1	4			3
O08738	O08738	CASP6_MOUSE	Casp6	Caspase-6			18811.6	42079	32031	32691.3	74967.5	39511					33967.1	35121	28078	31615.2	21308.1		12828.2		48458.4	40658.5	44194.5	36641.5					32905.4			36610.2	1		3	3	2	3	3	4		1			3
O08739	O08739	AMPD3_MOUSE	Ampd3	AMP deaminase 3	12469.5	10118.2	25349.5	38309.2	30605.4	32160	43070.4	48828.9	28177	27719.5	26708.9	12208.9	29429.5	27914	33601	37773.6	18448.8	5184.47	25210.4	8108.58	34685.2	33849.6	31730.5	28522.9	11010.3	9896.78	24407.8	11380.7	27454.2	29340.1	27479.6	29357.7	6	6	9	9	10	14	21	19	8	6	10	5	22
O08740	O08740	RPB11_MOUSE	Polr2j	DNA-directed RNA polymerase II subunit RPB11					8743.31	7270.39	13395.7	13765.1					4821.83	6261.39	9273.3	8948.7					8479.97		7110.77	6996.02					6913.23	6369.81	7318.09	5739.1					2	2	4	4			1		2
O08747	O08747	UNC5C_MOUSE	Unc5c	Netrin receptor UNC5C	6006.35	7943.09	16053.1	50461.1	25932.9	25117.7	31599.4	32241.1	16768.3	13406.8	52770.8	11767.5	30725.7	26877.8	29799.6	33138.8	15107.2		50961.1	5141.31	27777.7	27889.5	28318.4	28822.8	9324.1	9492.51	34066.4	14867.9	22422	23012.7	24818.3	24915.7	2	4	13	34	15	19	20	23	9	8	26	6	21
O08749	O08749	DLDH_MOUSE	Dld	Dihydrolipoyl dehydrogenase, mitochondrial	252783	366048	442790	399778	468892	497442	481969	608898	375502	346320	376860	305165	556310	560605	633958	610074	321936	144481	308588	265736	735304	707818	734069	727035	286569	351049	321938	275446	498206	493233	496981	490357	22	11	31	28	32	29	28	29	25	30	26	30	30
O08756	O08756	HCD2_MOUSE	Hsd17b10	3-hydroxyacyl-CoA dehydrogenase type-2	80864.6	85133.5	175033	169740	120089	140311	188794	218392	144975	168698	132183	117909	143349	132612	170309	191416	168826	88691.6	160091	118975	251206	225828	232998	255495	53439	112902	86669	57317.4	169673	132824	134097	164868	10	8	11	10	11	12	11	11	14	16	13	15	13
O08759	O08759	UBE3A_MOUSE	Ube3a	Ubiquitin-protein ligase E3A	26484.6	34430.5	64806.2	72686.3	79250.6	73248.2	101906	102456	53820.2	41694.6	69189.5	32591.4	84851.3	83034.5	87111.1	85009.1	55674.2	20088.5	69365.7	23638.7	80287.7	74611.8	78574.5	81908.9	45162.9	30706.5	69058.5	30052.6	70093.4	59727.5	72343.8	68700.5	20	8	31	36	22	24	36	37	19	21	21	18	30
O08762	O08762	NETR_MOUSE	Prss12	Neurotrypsin						6236.35		6655.51													7631.07	7075.5	7959.75															2	1	2			1
O08784	O08784	TCOF_MOUSE	Tcof1	Treacle protein	92227.7	106970	120988	145943	27483.1	33438	55719.4	60312.1	124978	118467	96931.7	147219	32255.8	31421.6	37561	36726.6	74423.1	33675.8	89406.2	60322.8	36457.7	37332.7	33199.5	34447.9	77258.6	72398.8	75032.3	81883.9	28873.4	26159.1	30568.9	28020.3	54	48	40	34	20	18	17	15	48	51	30	55	22
O08788	O08788	DCTN1_MOUSE	Dctn1	Dynactin subunit 1	63166.1	87713.7	154124	241923	201669	223539	315330	333899	149119	109592	189874	88984.8	280916	254088	313901	298211	105024	33674.1	192641	51333.1	302425	287171	289228	294632	70015.4	75344.8	134878	58754.6	234655	215923	232047	236282	54	38	84	85	91	97	88	89	69	68	76	54	94
O08789	O08789	MNT_MOUSE	Mnt	Max-binding protein MNT						8766.19		7708.78													7069.62		6228						10894		9386.52	9357.62	1				1	2	1	2					1
O08795	O08795	GLU2B_MOUSE	Prkcsh	Glucosidase 2 subunit beta	9471.15		26149.1	18692.2	115183	117457	112337	153928	8976.83	22938	12595.4		98975.7	117880	127469	105584			12647.9		136265	131816	126177	125078	4169.78		6598.49		91895.2	97625.2	94898.1	90229.9	2		3	4	20	19	18	15	5	6	3	1	17
O08796	O08796	EF2K_MOUSE	Eef2k	Eukaryotic elongation factor 2 kinase							10829.8	12566.5																												1		1	2	2					1
O08797	O08797	O08797_MOUSE	Serpinb9	SPI6			3654.75	6014.32			7665.88	7047.03		2673.88						7163.3			4848.49		4173.27	3057.78		5020.45					3543.53		3132.59		1		2	2	1	1	3	3	1	2	1
O08807	O08807	PRDX4_MOUSE	Prdx4	Peroxiredoxin-4	27534.9	29659.4	47455.2	69922.4	85348.4	92479	90690.5	123086	44657.6	43953.6	85401.6	38089.5	118289	105710	134781	137018	35139.2	15328.4	78977.4	17076.7	138229	118570	141801	131003	22477.8	29892.5	50059.1	22695.3	96570.9	72147.1	105944	91242.5	9	5	9	12	12	11	15	16	11	13	8	6	15
O08808	O08808	DIAP1_MOUSE	Diaph1	Protein diaphanous homolog 1	11071.1	20412.2	18247.2	36816	26926.1	32442.8	58104.2	50506.7	22538.1	17491.7	30245.5	11228.7	41471	40290	46313.1	48086	17037.9	5145.39	30961.6	7939.48	44313.2	38258	42230.5	42887.1	12337.2	15173.7	24168.4	11906.3	30418.3	30297	31469.8	33139.8	3	4	13	25	30	31	32	34	10	11	25	7	41
O08810	O08810	U5S1_MOUSE	Eftud2	116 kDa U5 small nuclear ribonucleoprotein component	54494.3	64214.4	96860.4	92092.2	60425.3	71959.7	117721	128541	66060.7	54195.2	53689.7	48389.3	77749.2	69125.2	75631.2	75959.3	70827.9	39261.8	67197.5	54846	97040.8	89703.6	96052.5	89702.8	45275.4	51643.4	54321.8	53134.9	66574.6	60320.7	66891.8	69514.2	42	16	52	47	40	36	47	47	40	50	34	40	43
O08811	O08811	ERCC2_MOUSE	Ercc2	General transcription and DNA repair factor IIH helicase subunit XPD			9180.58	9754.2	7052.69	6433.4	13294.1	14259.2	6658.33	4419.74	8614.1	3555.88	10129.1	12784.2	10118.2	10775.4	7881.3	3886.48	6810.71	5045.23	8825.45	11231.2	9012.7	8397.77	4688.76					7407.34	6395.32	8607.56			9	4	4	6	9	9	3	3	2	2	4
O08842	O08842	GFRA2_MOUSE	Gfra2	GDNF family receptor alpha-2		3269.92	5076.05	87699	16457.2	17639	27568.4	27983.2	7889.5	10034.9	85587.4	4952.97	21901.8	22544.5	25116.7	25954			67673.1		22873.5	21503.6	21939.9	22458.8			33774.9		18380.7	16011.1	16555.6	17420.9	1	2	5	16	14	12	12	13	6	5	17	3	11
O08848	O08848	RO60_MOUSE	RO60	RNA-binding protein Ro60	15346.8		55561.5	74955.5	58507.7	64873.8	131671	134114	35957.2	30314.1	54830.9	21492.3	66392	66631.9	81730.8	80902.5	45301	19428.8	71021.9	20753.5	93367.3	90667	91984.1	83063.1	18309.6	22236.7	71924.4	25269.5	69795.7	62090.8	72612	69774	5	1	9	9	11	10	11	13	10	9	8	6	12
O08900	O08900	IKZF3_MOUSE	Ikzf3	Zinc finger protein Aiolos																																	1			1		1	1	1	1	1	1	1	1
O08908	O08908	P85B_MOUSE	Pik3r2	Phosphatidylinositol 3-kinase regulatory subunit beta			10260.7	20429.1	14779.7	18130.9	28028.2	23046.4	9969.62	8909.83	17661.8	5242.49	21011.1	20434.3	24785.9	25828.1	11612.4		17995.8		22846.1	18280.5	19891.9	20573.4			11777.7		18851.4	19423.4	19970.6	19995.7		1	5	11	7	7	11	12	6	4	9	2	7
O08912	O08912	GALT1_MOUSE	Galnt1	Polypeptide N-acetylgalactosaminyltransferase 1	6145.94	8063.15	10791.9	13234.7	12797.9	10104.8	16016	16179.6	12010.1	9109.41	10557.1	8120.52	13838.4	11463.5	11348.9	11493.4	8014.27	4455.37	11956.6	3757.93	12782.3	14635.3	13436.4	13011.6	6468.3	5363.85	10002.5	6114.08	8130.18	9616.2	9756.67	9707.1	3	3	5	6	6	8	7	7	4	5	5	4	7
O08914	O08914	FAAH1_MOUSE	Faah	Fatty-acid amide hydrolase 1	22129.6	19671.4	40205.4	66169.7	31462.6	49231.5	110648	114421	32199.4	28205.4	50232.3	16715.2	68475.8	60621.5	79927.8	83255.9	41235.9	13064.5	70465.6	20539.4	92302.5	60570.8	87539.6	84033.3	21326.5	29333.6	49991.2	14741.8	52528.3	43412.9	46266.2	58914.3	9	4	21	21	22	19	20	21	15	14	22	13	23
O08915	O08915	AIP_MOUSE	Aip	AH receptor-interacting protein	9732.17	6510.28	19264.8	40872.3	43768.5	46733.8	84676.7	85046	15762.6	14428	26574.2	5348.19	49857.2	45064.6	61309.1	56569.2	21013.1	5906.1	37303.2	6992.45	68059.8	54075.3	68155	66033.2	19176.3	10774.4	23228.9	10161.6	44023.4	41650.9	46180.1	44145.5	3	3	6	10	14	13	12	11	5	6	10	3	13
O08917	O08917	FLOT1_MOUSE	Flot1	Flotillin-1	54924.7	57154.2	115155	188492	113522	104275	154514	169799	94269.5	72198.3	108860	60659.9	142867	123816	142089	146285	77764.7	27921.5	139952	38078.8	148683	140359	143380	141797	53150.3	63756.1	117187	44799.4	113519	111916	111914	119260	34	23	35	36	35	40	40	38	31	36	35	30	39
O08919	O08919	NUMBL_MOUSE	Numbl	Numb-like protein	28837.4	36654	58448.8	114739	67073.5	69184.8	100265	100634	51761.4	44558.6	75817.6	30781.2	95383.5	87685.1	91446.2	95555.8	35245.9	13757.3	81895.6	19514	99114.8	97162.3	100079	100256	30850.9	32416.2	57075.2	25053.7	83034.8	71208.2	77785.2	81776	13	10	23	24	23	23	26	26	21	17	23	11	26
O08967	O08967	CYH3_MOUSE	Cyth3	Cytohesin-3	51041.8	85107.2	81460.5	185883	110925	110997	220877	204503	87877.2	93642.5	145108	57003.4	116246	103791	134828	140486	91927.7	31337.7	132382	43264.2	160503	123213	147565	154731	62722.1	51730.3	121368	39177.8	128681	123619	130579	144353	5	2	4	9	10	12	11	12	3	4	8	3	12
O08970	O08970	TUFT1_MOUSE	Tuft1	Tuftelin	2418.15	2615.66																							3744.6	2629.48		3443.12					2	2
O08989	O08989	RASM_MOUSE	Mras	Ras-related protein M-Ras				14091.5	21135.4	26662	31606.1	30728.5		16871.9	13626.8		33354.4	31047.4	26069.4	31449.7			15466.5		35044.3	29847.8	37985.9	37571.5			11757.5		30528.6	23681.4	28302.6	30857.2	1		1	4	10	10	11	11		2	4		8
O08992	O08992	SDCB1_MOUSE	Sdcbp	Syntenin-1	24007.7	36286.7	57104.6	105556	73277.3	98468.8	171736	171852	29319.3	23478	78885.6	11686.5	113953	87837.5	116408	126189	42007.7	25939.9	107144	30322.4	143545	120045	129116	131585	27373.5	20704.6	58811.1	21668.8	100163	84900.1	87339.8	88662.6	7	3	9	11	10	11	9	10	8	10	7	5	9
O08997	O08997	ATOX1_MOUSE	Atox1	Copper transport protein ATOX1					72430.9	64676.3	110582	100919						67246.6	78444.1	82956.3					75292	69981.6	81214.4	76460.8			14308.6		75752	72977.6	76157.8	83380.3			1	2	4	4	4	4		2	2		2
O09005	O09005	DEGS1_MOUSE	Degs1	Sphingolipid delta(4)-desaturase DES1	26003.3		36031.3	42271.8	44197.8	37373.9	29437.1	29015.3		10755.3			23831	26119.9	20847.7	22463.9	28896.6	9567.57	34611.3	10957.6	38368.3	42519.1	39498.2	37129.6	16596	18518.8	25848.5	15754.7	30490.1	41749.3	30717.4	36058.9	4	1	5	4	4	4	6	5		2	2		3
O09009	O09009	RFNG_MOUSE	Rfng	Beta-1,3-N-acetylglucosaminyltransferase radical fringe							3306.07	3320.9								3432.12					2773.15	2549.74	3176.8	2789.83								2681.4							3	3					1
O09012	O09012	PEX5_MOUSE	Pex5	Peroxisomal targeting signal 1 receptor	8233.22		16205.6	29334.2	32186.7	33747.9	41732.8	45729.3	11341.5	12295	23347.2		37886.6	34101.5	40375.6	43012.7	16149.3	8390.16	32366.3		41795.7	33716.3	39980.5	39184.1	12193.2	11980.4	19465.8	6885.35	33626.2	32957.1	32264.2	34758.5	3		10	22	20	21	22	23	5	2	16	1	24
O09044	O09044	SNP23_MOUSE	Snap23	Synaptosomal-associated protein 23					14859.9	15786.2	19553.8	21179.4					15691.5	14388.8	17239.3	19081.8					12074.4	12633.9	11083	12251.6					13625.8	14034.1	12939.2	14343.5					5	5	7	6					5
O09061	O09061	PSB1_MOUSE	Psmb1	Proteasome subunit beta type-1	22458.5	11411.1	30198.5	47868.1	123250	127316	201865	209957	28041.2	52916.2	49236.9	26440.8	118408	113850	158646	152450	21799.8	17061.4	47632.5	27790.1	175931	158261	175313	178207	22681.7	34739.2	38830.5	27939.3	107436	108771	109634	122422	11	3	10	11	17	18	17	18	11	15	13	12	17
O09106	O09106	HDAC1_MOUSE	Hdac1	Histone deacetylase 1	3898.81	2900.1	15185.7	15611.4	19465.2	20148.8	25916.5	25103	14036.4	8896.53	13362.3	4266.31	18179.9	15338.5	18646.1	19464.4	10753.3	4267.15	11758	6873.33	21852.5	19489.6	20522.6	21140.6	8694.43	6312.38	7709.79	5920.08	14208	14351.9	20485.6	14186.6	5	3	6	5	5	8	10	9	4	6	3	2	5
O09110	O09110	MP2K3_MOUSE	Map2k3	Dual specificity mitogen-activated protein kinase kinase 3			5000.1	9105.76	5584.98	7658.76	16041.1	14713.4	4333.25		8821.2		8447.04	6705.31	9801.66	10696.9	5031.32		10592.5		10410.3	8656.94	5991.02	7906.19			6545.49		7906.75	5628.16	6296.54	7063.87			3	3	5	6	4	4	2	1	5		5
O09111	O09111	NDUBB_MOUSE	Ndufb11	NADH dehydrogenase [ubiquinone] 1 beta subcomplex subunit 11, mitochondrial	26819	11817.2	47548.1	88442.4	91459	70778.2	73471.9	64639.9	90469.2	26966.9		27563.9	53197.9	76910.7	73010.1	71283.7	35451	10073.7	95595	12531.7	132595	71156.7	109053	94556.9		25398.1	31071.1	36774.5	80867.2	75828.5	82022.6	88158.2	4	4	3	3	2	2	3	4	2	3	1	3	4
O09117	O09117	SYPL1_MOUSE	Sypl1	Synaptophysin-like protein 1																																	1	1	1		1	1			1	1	1	1	1
O09118	O09118	NET1_MOUSE	Ntn1	Netrin-1						2489.48		5825.44			2867.65					1609.09			3192.97	983.099		3032.55	3458.34				1744.94								1			2	1	2			3
O09126	O09126	SEM4D_MOUSE	Sema4d	Semaphorin-4D	5814.46	9798.57	14014.2	62503.2	19326.2	20486.8	34723.7	37078.8	12579.5	9130.37	38646	4741.53	26033.3	20153.1	25072.7	27558.3	9625.21	3256.59	39119		22974.5	19444.9	22797.8	23096.8	8252.87	7501.22	32269.5	5800.68	19017	19662.9	17591.3	22400.2	5	2	15	19	14	17	19	19	13	11	21	4	17
O09131	O09131	GSTO1_MOUSE	Gsto1	Glutathione S-transferase omega-1	18781.8	26611	43230.5	121469	204984	187912	243686	266565	39117.1	43921.8	98882.3	21229.6	205279	234271	258513	275260	29326.7		128694	11658.9	259432	229315	257830	250943	19395.4	16749	67701.1	15550.9	189703	203847	189293	197497	5	2	6	9	15	16	13	12	5	7	10	4	15
O09159	O09159	MA2B1_MOUSE	Man2b1	Lysosomal alpha-mannosidase			9048.11	5920.89	13291.4	15994.1	20327.6	22070.6		3896.97	9585.13		19872.2	16802	17906.4	20157.8			5816.93		20948.7	17346	19734	18228			7342.94		15485.9	15499	15549.2	17047.5			2	3	5	9	11	11	1	3	3	1	6
O09167	O09167	RL21_MOUSE	Rpl21	Large ribosomal subunit protein eL21	81050.6	130718	191638	260044	327532	256180	219320	237280	194860	148365	220733	98815.9	254791	304722	307139	290693	104023	76535.2	201369	74978.9	339300	377011	322296	315659	204978	86311.1	94463.4	84105.2	237917	248780	270379	216329	11	6	10	8	14	16	10	9	10	9	12	11	13
O09172	O09172	GSH0_MOUSE	Gclm	Glutamate--cysteine ligase regulatory subunit	14917.8	21564.6	23168.5	28652.8	43726.2	48520.5	80685.2	95531.8	31604.9	26254.5	30944.7	16080.3	51267	48536.8	48800.8	51236.9	25859.7	10978.3	26704.5	10043.9	68651	54413.1	59636	60741.5	22427.8	17207	27831.5	11105.8	39712.4	41419.8	41667.8	43344	5	3	10	6	8	10	11	10	6	5	5	4	10
O09174	O09174	AMACR_MOUSE	Amacr	Alpha-methylacyl-CoA racemase	7607.68	8286.43	17858.4	18250.1	18041.1	17469.8	22113.1	23457.8	11428.7	10765.6	17574.2	8224.74	18893.5	22267.2	23278.5	26019.6	12839	7267.93	20349	7334.67	24520.6	25898.3	23064.7	21513.3	12303.2	7236.8		8064.81	12718	16512.6	14435.7	14609.5	7	4	8	6	7	10	9	9	8	6	6	7	11
O35066	O35066	KIF3C_MOUSE	Kif3c	Kinesin-like protein KIF3C			2913.02	7073.97		7643.68	11062.4	13084.7	4639.08		5354.33		6299.13	6360.11	8066.72	8049.1	4871.52		5510.39		6588.96	6591.64	6840.18	5954.75			6160.92		5447.08	7019.19	6358.31	5747.34	1	1	2	3	1	2	6	8	2		4		6
O35071	O35071	KIF1C_MOUSE	Kif1c	Kinesin-like protein KIF1C			9084.71		5461.42	7654.32	14870.3	16121.9		10073.2	10260.9	4845.7	11962.8	9912.39	10801.1	11703.8			9211.42		9942.77	6634.8	12744.5	8310.8			5403.88		7736.49	6859.22	6828.8	8017.35	1		3	1	4	4	4	4	1	2	4	2	4
O35075	O35075	VP26C_MOUSE	Vps26c	Vacuolar protein sorting-associated protein 26C	15501		23072.9	35566.4	22836.5	23513.9	30325.5	28263.4	11603.7	12176.8	23072.4	8486.66	21587	23603.6	27731.2	25643.5	22421.2	8832.42	25952.2	13081.5	22547.8	25179.6	26486.8	24148.6	11281.2	14098.1	22687.5	18376.9	22795.4	22320.7	22616.1	25812.4	5	1	7	5	6	6	5	5	5	5	4	4	6
O35083	O35083	PLCA_MOUSE	Agpat1	1-acyl-sn-glycerol-3-phosphate acyltransferase alpha	30997.1	42520.4	48578.1	52136.3	57285.9	57564.5	57899.5	63243.5	36341.2	35652.7	39099.3	30410.6	55748.9	68347.1	58204.4	74731.5	33349.4	20901.5	51558.5	22311.7	81451.4	63198.7	80131.8	88888	39752.2	44725.8	38111.9	63642	53454.2	54668.1	49554.5	48741.6	5	3	4	7	6	7	7	6	4	5	5	4	6
O35085	O35085	ARX_MOUSE	Arx	Homeobox protein ARX							6314.43	6467.13																						4060.94	4199.84					1	1	1	2	2					1
O35089	O35089	CNIH2_MOUSE	Cnih2	Protein cornichon homolog 2							21126.6	21137.2						9287.12	13692	11908			6199.1		10876.4		11605.5											1	1	1	1	1	2	2	1	1	1	1	1
O35098	O35098	DPYL4_MOUSE	Dpysl4	Dihydropyrimidinase-related protein 4	121208	164449	296766	657794	500547	579764	621967	612284	246799	195058	480067	132247	633355	673222	760149	797961	207747	62886.6	608301	75992.7	731458	631995	683719	757507	181391	143553	395645	149709	582537	535428	577958	598029	31	11	43	47	48	49	42	50	38	41	46	33	55
O35099	O35099;A2AQW0	M3K5_MOUSE	Map3k5	Mitogen-activated protein kinase kinase kinase 5	8720.84	13082.8	16144.4	26362.8	16207.3	17160.3	26794.7	28666.2	18316	12690.2	18760.2	9278.69	19796.1	17997.7	20799.4	22700	14264.7	6159.34	17960.9	6436.45	19816.1	18506.5	19290.1	17505.5	10511.4	7690.11	18835	6329.66	18722.4	15877.6	16123.7	16768.4	7	3	9	7	4	4	8	7	7	8	5	5	6
O35114	O35114	SCRB2_MOUSE	Scarb2	Lysosome membrane protein 2			47531	35478.6	69887.2	90021.8	205109	200901		22412.8			73020.6	85621.4	117517	122175	20324.9	7933.42	33739.6	9702.13	168762	132166	149780	156726			18640.1		77737.7	62392.9	89022.4	60184.5	1		3	5	11	12	13	13		4	1	1	11
O35126	O35126	ATN1_MOUSE	Atn1	Atrophin-1					4465.48	6775.44	14606.7	16488.2					6544.62	6529.59	9596.68	9608.34			6565.15		10838	7968.26	10082	10235.2					7784.99	7011.45	7283.63	7387.54					3	3	3	3	1		1		3
O35127	O35127	C10_MOUSE	Grcc10	Protein C10			4767.87	9569.35	69262.6	59506.7	30918.6	39167.9	8416.78	10945.8	20323.4		48149.4	66121.3	61894	56233.7	6354.61		12578.9		74080.6	63067.3	74183.9	69321.9	4805.83	4909.42	11959.9		66930	64790.5	62275.3	72090.1		1	2	2	5	4	6	6	2	2	2	1	6
O35129	O35129	PHB2_MOUSE	Phb2	Prohibitin-2	217667	391470	462077	433913	589760	658230	1129920	1268790	334694	366810	384642	251657	787372	754902	942408	996644	387428	212264	503607	260887	982661	1088460	902383	1040150	215378	219319	346988	191169	697389	665714	695997	713980	22	12	17	13	22	21	18	15	21	25	14	22	20
O35130	O35130	NEP1_MOUSE	Emg1	Ribosomal RNA small subunit methyltransferase NEP1			9161.3																																2		1	1	1				1
O35134	O35134	RPA1_MOUSE	Polr1a	DNA-directed RNA polymerase I subunit RPA1			5137.84	6602.27												7178.6	3649.65			2471.5				6110.35											3	2	1	1	1	1				1	1
O35136	O35136	NCAM2_MOUSE	Ncam2	Neural cell adhesion molecule 2	42843	34758.3	69520.4	220738	101833	109301	156669	138079	71265.6	63150.7	194331	50503.6	135432	143392	149806	158710	58133.9	24493.6	231816	29692.4	158671	151626	149428	165075	49152.8	49911.8	146848	44313.8	129553	124093	127606	136178	21	14	26	43	28	35	36	35	19	21	40	18	33
O35143	O35143	ATIF1_MOUSE	Atp5if1	ATPase inhibitor, mitochondrial	11140.6	15237.7	6981.17		551676	337623	83161.7	130448	11593.5	36803	15419.3	9818.83	318155	439569	403412	342743	7201.15		9010.09	2867.72	354518	461794	278384	348075	11198.6	4408.57	3119.36	3271.94	297117	317958	336310	267373	4	2	2	1	13	12	8	8	2	4	5	3	11
O35144	O35144	TERF2_MOUSE	Terf2	Telomeric repeat-binding factor 2			12164	15758.7	16727	21036.1	32562.8	28371.2	9692.63	7833.93	15383.9	5998.01	26583.1	22077.8	26287.9	24348.6	7498.61		11178.2	5514.44	28182.8	27175.6	30512.2	28169.8			14157.4		23980.9	19343.9	19930.2	22434.8		1	4	2	9	10	11	12	2	3	2	2	10
O35153	O35153	BET1L_MOUSE	Bet1l	BET1-like protein					14420.2	18544.5	16171.3	17358					13971	14538.4	21043	20943.3					23356.5	22815	21033.3	22703					13821.2	12923.5							3	2	5	5					4
O35161	O35161	CELR1_MOUSE	Celsr1	Cadherin EGF LAG seven-pass G-type receptor 1				16686.6			7232.63				11229								11622.2					9807.94			9281.68									26			2	1			16
O35166	O35166	GOSR2_MOUSE	Gosr2	Golgi SNAP receptor complex member 2			9909.6	16838.1	36038.4	44041.9	65309.6	62953.2	9085.09	9939.75	15153.7	7541.36	54515.7	43831.7	49161	50997.4	8824.45		14289.9	3380.73	55129.5	48120.3	50624.4	50387.2	6300.86	4572.56	11194.4		39677.6	34490.7	38358.3	37803.7	1		3	4	11	9	14	14	5	6	10	2	14
O35181	O35181	NRG3_MOUSE	Nrg3	Pro-neuregulin-3, membrane-bound isoform				28738.7							31094.8								39450.5								21713.8				5268.17					7	1	2	1	2			6		2
O35188	O35188	X3CL1_MOUSE	Cx3cl1	Fractalkine			14482	105906	86580.4	77912.2	82495.6	75976.6	11797.7	14287.6	85680.6		76893.4	73121.8	70151.2	72424.4			82447		89457	89066.9	83605.9	90412			42445.2		73134.5	72127.3	76068.5	71341.8			2	8	13	11	7	9	5	5	10	1	10
O35207	O35207	CDKA1_MOUSE	Cdk2ap1	Cyclin-dependent kinase 2-associated protein 1							25589.8	23628.5		2933.63			8039.14	4827.76	5935.58	7049.28					5334.18	5434.78		5469.84									1						2	2		2	1	1	4
O35215	O35215	DOPD_MOUSE	Ddt	D-dopachrome decarboxylase					23957.2	26450.7	38741.8	38959.7			6725.74		39022.7	41523.7	46458.1	52128.2					48175.3	38747	44383.8	43633.1			7744.98		30615.3	28023.3	29417.9	38075.6					9	8	8	8	1	1	3		8
O35218	O35218	CPSF2_MOUSE	Cpsf2	Cleavage and polyadenylation specificity factor subunit 2	8554.96	11949.3	20493.8	16545.8	16999.7	16379.4	23422.5	24080	17699.6	13559	13043.8	10513.8	20515.4	19362.6	21984.4	20078	16944.3	7979.76	13130	10124.9	21461.9	20436.1	20203.8	17950.6	10930.3	12182.2	11857.6	11726.6	16242.5	14958.4	17484	15351.1	10	5	19	12	10	15	19	16	14	11	5	7	11
O35219	O35219	KCNH2_MOUSE	Kcnh2	Potassium voltage-gated channel subfamily H member 2							16160.3	17003.4											12562.1		12251	11553.8	14108.2	14056.8															2	2		1
O35226	O35226	PSMD4_MOUSE	Psmd4	26S proteasome non-ATPase regulatory subunit 4	13732	19892.2	26595.6	54575.4	109848	114171	97060.5	127941	33662.4	48102.5	58677.1	32549.2	99297.9	102989	106485	118766	18560.8	7878.75	52842.5	8860.97	137660	124431	150615	144845	14026.5	14460	36367.8	13340	122802	113872	121695	113731	9	6	9	10	21	21	13	13	5	8	6	6	14
O35231	O35231	KIFC3_MOUSE	Kifc3	Kinesin-like protein KIFC3	19076	15649.4	28377.3	14497.2	16535.8	19622.9	22858.9	18414	10936	11582.3	7108.52	12655.9	12200.9	14205.6	17385.3	14920.6	22720.1	12025.3	14751.8	21032.6	18085.9	19260.6	18123.7	18945.2	10297.3	12778		15503	17330	16804.5	14330.8	17875.2	10	3	11	4	2	4	4	6	6	9	3	9	6
O35239	O35239	PTN9_MOUSE	Ptpn9	Tyrosine-protein phosphatase non-receptor type 9	18854.1	29260.1	46104.6	67118.7	47941.4	51192.1	68249.5	73898.9	35388.8	29751.3	60286.2	23397.8	55420.1	50429.3	62845.1	62452.8	26232.8	10406.1	71723.3	14770.9	68941.4	69041.5	68372.5	69056.4	24071	22938	48138.7	19387.7	50050.6	51060.7	52976.7	51214.7	10	5	16	18	19	18	16	16	19	17	17	19	22
O35245	O35245	PKD2_MOUSE	Pkd2	Polycystin-2					11715.6		15701.2	17288.1	10615.4	10857.6	10379.4				15729.9		6774.21				12571.3	13848.8	14632.3	12758.4							11191.1				1		2	1	2	2	2	3	2	1	1
O35250	O35250	EXOC7_MOUSE	Exoc7	Exocyst complex component 7	15359.7	20450.1	40183.8	71941.6	55405.2	58345.9	78302.9	83948.5	32718.3	23613	48332.3	16348.6	61039.4	61863	79034.5	75245.9	28891.8	10699.7	55427.8	13474.1	75904.5	76969.2	75082.3	77502.9	22688.6	18595.4	44474.3	18301.7	60451.3	55781.4	52254.6	57350.6	14	9	22	35	37	36	32	35	20	24	33	19	40
O35261	O35261	E2F3_MOUSE	E2f3	Transcription factor E2F3													5681.19	5034.25	4651.96	6229.55					5835.29	4039.9													1			1	1	1	1				2
O35280	O35280	CHK1_MOUSE	Chek1	Serine/threonine-protein kinase Chk1							41246.8						13511			17697.7			18214.4		18563.6		14808.3									9692.68			1	1	1	1	2	1			1		2
O35286	O35286	DHX15_MOUSE	Dhx15	ATP-dependent RNA helicase DHX15	62060.4	93732.1	92338.9	89737.9	76218.5	83927	111476	140213	66420	55971.4	57808.5	44330.9	90492.3	75437.9	93480.5	89967.3	68484.4	32708.7	67230.9	45882.5	105513	97996.9	104502	97186.5	48651.9	45255.9	51445.7	42848	78945.9	71090.9	78274.5	77110.3	34	18	52	38	33	30	45	43	40	40	31	37	34
O35295	Q8R4E6;O35295	PURB_MOUSE	Purb	Transcriptional regulator protein Pur-beta	24073.6	26010.6	62500.4	129554	299820	292466	364796	409544	55843.6	70876.9	120459	29416	422399	401920	474486	489251	31567.6	10168.1	94882.3	15330.4	400008	383413	383563	370979	33253.4	20394.7	63451.4	23478.4	264992	265532	272972	268057	9	10	11	11	22	23	19	19	16	18	16	12	17
O35310	O35310	HS3S1_MOUSE	Hs3st1	Heparan sulfate glucosamine 3-O-sulfotransferase 1				7057.5	8519.75	7117.58		6453.61											5549.57		7239.82	7996.62		6072.64											1	2	3	2	1	2			1
O35316	O35316	SC6A6_MOUSE	Slc6a6	Sodium- and chloride-dependent taurine transporter	46587	51849.1	79588.9	98245.9	132575	88008.6	117218	108405	104224	84150.6	126465	67325.7	110416	93722.6	103595	107708	47137.9		113574	31669.1	123027	124189	111293	107861	66675.3	78151.6	101205	58464.7	91908.5	115354	105348	109376	3	4	7	6	5	7	4	5	6	6	6	5	5
O35326	O35326	SRSF5_MOUSE	Srsf5	Serine/arginine-rich splicing factor 5	18835	69105	45115.2	48947.2	237015	229666	117178	152307	22846.4	23440.8	33328.3	19721.9	191720	202383	207321	205487	23686.4	9080.8	41045.8	11077.7	247176	239568	248986	233086	31774.3	18633.4	28372.6	17706.4	221641	201170	218561	207402	6	3	4	6	11	11	10	12	5	6	3	3	9
O35343	O35343	IMA3_MOUSE	Kpna4	Importin subunit alpha-3	15385.5		20878.9	43757.8	41038.6	39137.6	90073	75504.9	17444.2	14369.7	36186.3	10493.2	48528.9	43627.9	58296.9	61643	14386.9	8239.63	29224.5	6777.19	51473.7	47461.2	45684.1	52511.2	10655.2	8304.2	24439.7	7345.32	44163.7	41925.1	37273.4	43793.6	2	1	8	8	6	8	10	11	7	7	6	5	9
O35344	O35344	IMA4_MOUSE	Kpna3	Importin subunit alpha-4	25010.8	30973.1	54979.6	85650.1	86663.8	76852.7	101072	111080	47270.3	48003.3	58575.4	30761.3	88101.5	83647.5	101187	106429	39144.7	23595.1	80680.8	26682	108513	92966	100095	102300	23310.4	29182.3	50450.7	16676.2	76508.8	76094.5	79259.5	81108.8	8	2	13	15	13	16	20	19	11	8	13	5	17
O35345	O35345	IMA7_MOUSE	Kpna6	Importin subunit alpha-7	11794.9	14692.4	22175.8	39190.2	29936.7	30890.8	45020.3	59187.1	15034.7	13983.9	24804.2	12720.6	40725.3	32359.7	42474.5	48648.5	19120.7	9311.94	29970.3	12349.7	40430.7	34755.4	38220.7	38943.9	9457.37	9975.97	18301.4	9486.97	31143.3	31767.1	30566.5	31912.2	7	2	12	16	19	24	24	18	7	10	14	8	28
O35350	O35350	CAN1_MOUSE	Capn1	Calpain-1 catalytic subunit	19260.2	6198.72	14508	19267.5	13849.7	17072.8	24644.3	25223.8	14257.5	11233.2	16424.9	9602.43	17498.7	18277.1	23305.6	24217.8	11952.7	8748.46	19699.6	13169.4	20546.4	20004.3	22164	18828.2	11603.3	20904.4	20350.1	13697.1	19283.2	16591	15947.1	21023.2	7	4	8	8	7	8	8	10	10	8	9	6	9
O35375	O35375	NRP2_MOUSE	Nrp2	Neuropilin-2	38073.3	66861	70510.7	427900	89802.4	101372	138662	137359	47703.5	48640.1	322675	35487.4	126626	106831	134680	134911	62534	17002.3	450873	25152.1	136111	126578	127929	139757	35417.9	41361	262910	29849.6	101310	94544.4	94977.4	102132	21	9	20	50	35	30	32	33	22	24	45	19	32
O35379	O35379	MRP1_MOUSE	Abcc1	Multidrug resistance-associated protein 1				9209.88		13355.3	11473.9	10008.8		9721.63	14804.2	10117.2		28035.6	11757.8	12348.9			20619		17589.5	18676.5	19982.3	20030.8			9114.7		13506.5	21742.5	14694.4	17153.4	1		1	3	1	3	3	2	1	2	2	2	1
O35381	O35381	AN32A_MOUSE	Anp32a	Acidic leucine-rich nuclear phosphoprotein 32 family member A	29188.2	47122.5	46718.1	76033.2	175497	174996	153146	166340	68061.1	66700	50840.3	41417.3	152984	158085	177504	169544	53848.8	26659.8	63741.8	27676.3	210477	186489	210098	204209	31687	31448.6	41420.3	21142.5	156808	141566	162962	159460	14	6	14	15	28	25	19	20	13	15	11	10	22
O35382	O35382	EXOC4_MOUSE	Exoc4	Exocyst complex component 4	19303.4	27032.7	51972.2	100248	62430.3	66262.3	119758	141819	56101.1	38813.7	78351.7	31929.7	97232.8	75365.6	104043	103333	48123.5	14417.9	87648.1	20597.5	93557.8	86642.8	90492.3	89447.9	29201.7	29498.7	74583.2	20674.2	68508.7	65803.8	68262.8	75269.9	34	14	44	49	46	48	44	44	40	39	41	31	40
O35385	O35385	PPE2_MOUSE	Ppef2	Serine/threonine-protein phosphatase with EF-hands 2																																			1	1			1			1		1
O35386	O35386	PAHX_MOUSE	Phyh	Phytanoyl-CoA dioxygenase, peroxisomal							8330.16			3238.56													5203.21												1	1			2	1	1	2			1
O35387	O35387	HAX1_MOUSE	Hax1	HCLS1-associated protein X-1			7840.86	11878.9	22477.8	20845.4	31331.6	33337.4		13399	10414.5		31854.3	27061.9	21948.1	24817.2	7459.85		9660.51		24698.3	21055.8	26780.1	28581.6			11530.6		22390.7	22190.9	23661.5	25087.6	1		2	4	8	11	13	12	1	3	4	1	10
O35393	O35393	EFNB3_MOUSE	Efnb3	Ephrin-B3	6181.62	9177.85	19712.6	87686.7	29086.5	28011.4	51996.5	50819.3	10544.8	13422.2	59192.9	10216.2	28819.2	25762.1	34113.8	35092.4	10674.9		64778.4		36182	35132.6	31185.3	32249.7	16765.4	6737.73	65193.7	6865.53	40549.5	31975.9	42610.9	30582.1	5	2	5	19	13	13	11	13	6	5	11	2	9
O35405	O35405	PLD3_MOUSE	Pld3	5'-3' exonuclease PLD3	15265	13793.7	31956.9	62689.3	31067.3	38096.5	59054.5	66341.6	15993.3	16332.5	20094	11656.8	36182.2	31204.7	42792.6	45932.8	20005.1	9867.4	28216.6	9799.45	65533.8	59278	69320.9	64046.2		13805.3	18748.2	9074.45	36059.8	29492.2	34589.4	37463.1	2	2	7	7	9	9	10	10	6	6	6	4	6
O35409	O35409	FOLH1_MOUSE	Folh1	Glutamate carboxypeptidase 2	15627.9		24319.5	36633.5	45287.1	40704.7	43300.4	45966	24733.3	21975.2	34290.9	15927.3	35949.2	35181.7	41325.5	37554.4	23666	8880.84	39528.2	8772.43	47354.2	41276.3	43316.6	42840.7	20022.5	7733.53	24223.7		26649.5	28001.9	32172.8	28081	7	1	6	15	7	10	14	13	4	4	9	3	11
O35425	O35425	BOK_MOUSE	Bok	Bcl-2-related ovarian killer protein																			3437.15		6800.33	6678.96	6131.12	5889.7															1	1					1
O35427	O35427	RPC9_MOUSE	Crcp	DNA-directed RNA polymerase III subunit RPC9					2342.41																								1854.16		1812.32	1829.78					2	1	1						1
O35435	O35435	PYRD_MOUSE	Dhodh	Dihydroorotate dehydrogenase (quinone), mitochondrial	7211.93		11159.1	12096.1	44646.5	43815.5	54692	64265	8259.95	12861.2	10502.9	5052.72	56616.4	58826.8	63096.9	60631	10799.9	4212.48	14481.8	6446.41	72821.7	65940.8	67356.2	68510.1	7196.12	5175.87	6845.81	5960.84	48923.1	45677.5	49452.8	43711.9	2	1	4	8	24	25	24	24	6	9	5	3	23
O35449	O35449	PRRT1_MOUSE	Prrt1	Proline-rich transmembrane protein 1	35492.2	49473.1	105674	226011	81152.2	109183	217890	220736	121146	104465	161829	71435.7	145299	148445	148259	176059	71939.8	13748.8	134163	24656.7	152217	102318	116601	130416	82249.2	30406.3	97959.8	33757.1	92849.6	106406	96665.4	122754	2	3	4	3	4	3	3	3	3	4	3	3	3
O35450	O35450	FKBPL_MOUSE	Fkbpl	FK506-binding protein-like				10439.3	9378.25	8246.34	18497.1	19005.8	5745.01				14172.1	11062	14493.6				11126.5		21471.7	18129.6	19851.7	21302.5					7779.91	8014.64	8589.69	7970.64				3	3	4	2	5	2				2
O35451	O35451	ATF6B_MOUSE	Atf6b	Cyclic AMP-dependent transcription factor ATF-6 beta																																							1	1	1	1	1	1	1
O35454	O35454	CLCN6_MOUSE	Clcn6	H(+)/Cl(-) exchange transporter 6	30504.4	19257.6	75068.4	120495	73290	77601.8	134241	145858	51128.2	38556.2	86822.5	35077.6	98924.5	102205	111189	118256	61230.9	23194.8	97189.6	32196.3	107604	107597	99389.8	102962	36354	35945	67527.3	29309.2	79447.3	76451.1	78796.1	80613.1	14	2	26	26	20	20	26	25	15	12	18	12	20
O35459	O35459	ECH1_MOUSE	Ech1	Delta(3,5)-Delta(2,4)-dienoyl-CoA isomerase, mitochondrial	12320.5	42264.8	22222.1	6841.29	26561.9	33934.7	35637	41364.7	14732.7	14437.1		12587.4	25333.8	25098.7	29745	33130.1	12437.9	7308.05	10471	9367.17	49425	27566.6	45107.5	43425.3	17426.7	14970.6		14863.8	36790.3	33075.3	40058.7	39552.7	8	2	7	2	7	7	10	9	4	6	1	5	9
O35464	O35464	SEM6A_MOUSE	Sema6a	Semaphorin-6A				11839.7			4488.22	10998.1			8862.15		7564.53								9347.56				2895.04										1	3	1	1	2	2			3		2
O35465	O35465	FKBP8_MOUSE	Fkbp8	Peptidyl-prolyl cis-trans isomerase FKBP8	25668.8	31334.4	54129.9	75977.3	108705	107712	110692	103093	62823.1	38631.6	64152.8	26186.2	103756	115558	133890	131669	46131.3	14634.6	95063	19380.2	138734	135063	138406	139597	37487.9	29143.2	49961.8	19198.8	95953.1	97511.8	100285	104031	16	10	14	14	18	17	15	15	10	8	11	9	14
O35474	O35474	EDIL3_MOUSE	Edil3	EGF-like repeat and discoidin I-like domain-containing protein 3	21766.2	60819.9	55629.2	382954	144798	149699	262666	240636	42904.2	45273.8	331866	30448.8	176428	170446	194252	186201	35284.5	18949.4	355198	28758.8	205822	189328	205678	199495	28179.6	25980.9	272249	20072.7	170313	144636	170244	146044	13	7	19	31	30	25	24	27	16	17	28	12	31
O35490	O35490;Q91WS4	BHMT1_MOUSE	Bhmt	Betaine--homocysteine S-methyltransferase 1			13926.9					12569.6											9790.32			7120.97	6388.8												2	1			1	2
O35492	O35492	CLK3_MOUSE	Clk3	Dual specificity protein kinase CLK3							7419.17									7804.55					5344.51		3697.99								3600.79					1	1	1	2	1					1
O35495	O35495	CDK14_MOUSE	Cdk14	Cyclin-dependent kinase 14			11033.6	24703.9	12859.8	14549.1	25999.1	23549	7767.31	5217.63	13042.2	3260.7	17510.6	12883.5	17600.8	17882.7	11701.1		12733.2		16542.7	15633.4	15351.3	15877.9		7345.77	12552.5		14192.7	14866.2	15181.3	15314.8	1		3	7	8	8	9	11	5	3	7	2	5
O35516	O35516	NOTC2_MOUSE	Notch2	Neurogenic locus notch homolog protein 2				49050.2	16865	15981.4	15328.6	17585.4			51961.8		15394.9	13988	16575.2	16098.1			29818		11394.5	11448.4	11765.1	10028.9			29026.8		11817.8	23098	11110.8	6759.19			1	19	6	8	8	7			17		5
O35526	O35526	STX1A_MOUSE	Stx1a	Syntaxin-1A	14072.7	13314.3	43915.8	129865	96944.6	114231	268823	289755	28634	55951.4	68807.5	16687.9	142556	136527	148935	167033	23520.9	8564.2	83364.1	23177.7	164152	129718	152498	170746		14145	25810.7	16745.4	118622	123960	111683	141173	8	4	13	24	24	32	32	34	7	7	7	3	23
O35544	O35544	EAA4_MOUSE	Slc1a6	Excitatory amino acid transporter 4			3230.41	7643.28			6923	8476.73											4388.32								3531.84					5488.9			2	2		1	3	3			1		1
O35551	O35551	RABE1_MOUSE	Rabep1	Rab GTPase-binding effector protein 1	10264.5	9776.54	28296.5	55894.7	39254	47045	75730.6	78421.3	25347.9	18762.6	37584.9	12087.1	58624.4	52738.7	60699.5	63593.9	22857.9	7247	49043.4	12330.1	68620.6	62689.1	68981.2	70323.4	11303.7	13230.1	35061	14205.3	45296.7	46632.1	48850.4	46248.6	9	6	22	27	50	48	37	37	15	22	29	9	44
O35566	O35566	CD151_MOUSE	Cd151	CD151 antigen	5527.22	3804.26	3932.54	9836.36			16247.2	14095.1	6133.17	5821.2	8943.47		7501.65	6143.45	11058.8	8877.48			8909.97		8988.67		8197.05	7412.48		4331.41	6592.8		5160.51	3300.3		10304.1	2	2	2	2		1	4	5	4	2	6	1	6
O35593	O35593	PSDE_MOUSE	Psmd14	26S proteasome non-ATPase regulatory subunit 14	21099.1	16063.9	39029.6	69179.3	70169.9	84683.8	104826	129499	38684.6	31067.8	47634.6	19807.7	93039.5	77671.7	96789.6	108010	24778.9	5137.43	51533.6	8118.73	98372.2	82543.6	96832.7	99210.6	12852.1	22971.3	35404.5	19027.2	77889.4	75213.4	79219.4	80070.2	8	5	12	13	15	21	20	19	8	11	16	4	18
O35594	O35594	IFT81_MOUSE	Ift81	Intraflagellar transport protein 81 homolog				6884.57	11482.8	12950.9	16351.3	15408.1					14748.9	14331.1	18075.7	18359.1			7316.6		13482.5	11422.9	11129.8	11219.2					12656.1	11393.3	12925.4	12246.3	1		1	3	6	6	6	8	1	1	1	1	7
O35598	O35598	ADA10_MOUSE	Adam10	Disintegrin and metalloproteinase domain-containing protein 10	9445.49	9633.29	16002.1	65636.9	20464	26426.6	29262.8	30834.9	14315.2	16163.2	50993.5	8780.04	26995.9	26571.2	26888.6	26294.1	8312.42		34299.3	6357.23	24811	22572.6	21973.1	24438.4	8089.24	5428.03	30187.1		22547.6	18322.6	23433.9	20528.2	5	3	7	18	14	11	20	18	9	5	22	5	15
O35604	O35604	NPC1_MOUSE	Npc1	NPC intracellular cholesterol transporter 1	16133.1	12788.7	35987.4	61447.3	51942.7	60684.7	57012.7	63065.2	25007	29197.2	42594.6	21830.1	49866.5	49799.7	48462.1	49835.3	19090.9	8001.35	38617.8	7332.79	64837.4	55267.2	59684	51286.2	14851.5	9302.82	22632.1	12539.1	54236.9	52109.5	51722.5	54222.6	7	4	8	8	11	10	10	8	7	7	9	7	10
O35607	O35607	BMPR2_MOUSE	Bmpr2	Bone morphogenetic protein receptor type-2	4858.11		14408.4	49303.6	18954.4	19476.8	27314.1	29035.9	10889.9	11612.3	39782.2		19730.2	23917.6	24367.9	24716.1	11292	6071.46	41696	4466.33	25125.7	23423.5	24061.8	24745.8	16351.3	6228.78	30425.7	9692.33	18201.3	19438.3	19310.4	19745.7	2		6	29	15	19	25	25	7	7	25	1	22
O35609	O35609	SCAM3_MOUSE	Scamp3	Secretory carrier-associated membrane protein 3	39210.5	44578.5	62856.9	108935	89120.3	91276.2	70594.1	80595.2	73908.4	55552.2	121462	45554.2	111483	155594	129105	112152	45670.1	19779.2	82933.9	25480.5	124647	118626	113369	121705	33274.1	30812.2	49973.4	36151.7	96245.3	96940	87962	96576.4	11	8	9	8	8	8	7	6	8	9	5	11	7
O35613	O35613	DAXX_MOUSE	Daxx	Death domain-associated protein 6					6472.46	7053.94	8147.01	6496.05					7915.66	7386.57	8641.94	7971.25	3632.28				5943.22			6018.49					6336.36		5866.89				1	1	2	2	2	2	1		1	1	2
O35621	O35621	PMM1_MOUSE	Pmm1	Phosphomannomutase 1	31720.4	22575.1	46973.5	72556.3	49117.3	45061	66488.3	73088.8	17863.5	35292.3	30180.5	16921	92903.9	69019.9	95199	102824	50428.1	12686.4	81133	16334.7	98242.2	103091	98293.3	105202	37290.4	28196.8	48901.5	24811.9	48605	55950.7	42498.2	54855.9	6	5	10	10	14	13	17	16	4	6	8	4	13
O35623	O35623	BET1_MOUSE	Bet1	BET1 homolog					18450.6	23552	46556.6	40285.7					23879.8	21577.8	30300.1	30929.9	3016.53		13358.9		35598.8	23523.2	29093.6	25753.2		3934.81	6582.07		23899.3	19129.3	23698.1	19096.8	1		1	1	4	4	2	3	1		1		2
O35625	O35625	AXIN1_MOUSE	Axin1	Axin-1							7333.49				6333.11		5724.69		5864.5	6524.48			5829.22		6038.32	5845.39	5441.71										1	1	1	1	1	1	2	1	1	1	2		2
O35632	O35632	HYAL2_MOUSE	Hyal2	Hyaluronidase-2				9889.25							8092.04		3581.55						9277.82		2698.77	3473.1	2118.78	2736.84			3505.96									4	1	1	1	1			3		2
O35633	O35633	VIAAT_MOUSE	Slc32a1	Vesicular inhibitory amino acid transporter	67637.2	73528.2	104523	189399	112011	110626	124099	107224	134252	127678	132523	90815.4	91783.6	94906.8	160407	145372	115162	29073.1	206546	55442.7	212516	178140	200105	218246	58444.9	55369.9	83555.8	60827.4	128120	135405	107134	139791	14	7	16	15	13	13	15	14	11	11	9	13	12
O35638	O35638;Q9D3E6	STAG2_MOUSE	Stag2	Cohesin subunit SA-2	9172.7	11120.8	17801.9	11801	16770.3	20350.4	28686.2	28788.1	12309.9	14186.3	13038.9	9493.31	20044	17097.8	24238.2	20969.2	17679.9	7342.6	14668.8	13046.4	23367.3	20821.3	24292.7	21241.7	14475.6	8444.23	15092.5	8345.3	17484.4	17884.4	21297.6	19105.5	5	2	7	6	6	6	15	11	9	7	5	5	11
O35639	O35639	ANXA3_MOUSE	Anxa3	Annexin A3					16115.5	14375.8	13504.4	13686.1													16375.2	13669.2	17166.5	16361.6												1	2	2	2	2					1
O35643	O35643	AP1B1_MOUSE	Ap1b1	AP-1 complex subunit beta-1	45915.7	86729.5	81828.6	87802.4	46270.5	51736.6	91622.3	93790	65287.1	54018.3	63453.5	37081.2	60381.9	52032.6	75365.6	69297.7	84732.6	23327.6	86438.1	34133.4	81251	71888.7	83539.8	79116.3	26933.7	54233	85857.8	46850.3	55485.4	48787.1	47796.1	56176.3	24	9	26	22	17	16	18	16	20	27	19	23	22
O35648	O35648	CETN3_MOUSE	Cetn3	Centrin-3																																					1	1	1	1
O35654	O35654	DPOD2_MOUSE	Pold2	DNA polymerase delta subunit 2							6263.2	5754.13													4000.07	3853.72	3583.01	3046.56									1		1	1	1		3	3			1		1
O35658	O35658	C1QBP_MOUSE	C1qbp	Complement component 1 Q subcomponent-binding protein, mitochondrial	53734		76975.1	72476.6	159925	259535	617477	660191					351559	227847	303306	349739	77021.1	45184.3	65932.7	55462.6	390509	224395	393187	366031	21517.1	60721.2	61820.5	20707.2	283690	244754	259176	262445	5	1	6	6	8	7	8	8	1	1	1	1	6
O35668	O35668	HAP1_MOUSE	Hap1	Huntingtin-associated protein 1	10082.3		15373.3	25361.9	30789.3	26005.7	35954.2	28543.8		12540.3	17919.9		24487.3	26629.5	27394.9	24767.3	9519.73		19054.4		26139.9	22896.2	25084	26294.3	15458		15547.9		24184.5	23648.7	28121.1	21914.9	3	1	6	7	10	8	13	17		3	4	1	9
O35671	O35671	ITBP1_MOUSE	Itgb1bp1	Integrin beta-1-binding protein 1					3428.15		5424.64	7083.89							6230.16						3900.42	5498.56	3023.39	3095.99													2	1	3	3			1
O35674	O35674	ADA19_MOUSE	Adam19	Disintegrin and metalloproteinase domain-containing protein 19				4667.88	2718.27	3235.24	6008.24	6031.9			5002.64			3729.21		5135.45			5940.15		3104.4		4318.71	3259.14			3726.52		2061.28	2575.5		2128.47				3	4	2	3	3		1	4		1
O35678	O35678	MGLL_MOUSE	Mgll	Monoglyceride lipase	12700.6	18413.9	25692.9	62426.7	36335.1	50691.4	91738.7	94174.2	26581.4	23823.6	47478.7	20064.3	55073.4	50092.7	60077.9	67226.6	26587.9	9986.71	44025.4	12628.4	63391.8	49930.8	56005	56170.7	13441.4	20193	39599.5	15021.2	48705.7	47069	46336.2	52694.6	12	5	15	21	18	18	22	22	17	16	19	14	23
O35680	O35680	RT12_MOUSE	Mrps12	Small ribosomal subunit protein uS12m		5153.52	8764.66	19189.3	21359.3	18957.3	31031.9	28554.6	11927.3	27271.2	11704.6	10905.7	25946.8	28698.4	29547.8	34980.7			19214.3	4908.44	32487.5	30503.7	31892.9	31100.9					17185.6	16848.7	17003.9	15327.4		2	3	4	5	4	6	7	2	3	3	2	6
O35681	O35681	SYT3_MOUSE	Syt3	Synaptotagmin-3			17739.5	53974.7	18996	21922.3	24739.9	29499	7616.76	7535.07	31680.5	13598.4	25575.6	23468.5	32504.5	31126.1	12192.2		37172.4		27454.2	31299	27578.1	28127.2			28395.9		21506.5	24467.4	22105.8	22211.8	1	1	6	14	11	13	16	15	5	4	9	2	14
O35682	O35682	MYADM_MOUSE	Myadm	Myeloid-associated differentiation marker	26940	22203.7	70810.5	90630.3	48037.1	37171.7	43664.5	48686.9	56924.7	47359.6	60950.4	36401	48905.2	46535.9	65038.3	65107.5	52840.6	17127.5	69216.6	28510.8	48307.5	47161.9	46944	56785.6	28037.4	29863.9	59909.4	30855.5	33320.5	43081.7	35781.8	40833.8	6	3	5	5	6	6	5	5	6	6	5	5	5
O35683	O35683	NDUA1_MOUSE	Ndufa1	NADH dehydrogenase [ubiquinone] 1 alpha subcomplex subunit 1					70187.6	58147.2	68368.7	76338.3			11863.2		56341.2	60970.7	59318.8	54909.2					73504.1	83677.4	75805.4	85091.4					59555.6	69356	52931.9	58156.8	1			1	5	4	2	2	1	1	2	1	3
O35684	O35684	NEUS_MOUSE	Serpini1	Neuroserpin					9249.34	13107.6	21556.8	19545.3		4524.28			15132.3	14907	16884	16599.6			4795.44		18860.5	13645.3	19664.4	18483.1					13459	14327.8	13612.9	14143.3				1	7	9	8	11		2	1		9
O35685	O35685	NUDC_MOUSE	Nudc	Nuclear migration protein nudC	11424.6	13017.9	22185.5	20712.3	46668.6	54131.2	65780.5	70149.4	23573.4	25910.9	19222.9	17134.2	51851.1	54456.7	57648.8	57081	19440.2		21509.9	6686.2	74336.4	62076	73863.1	72575.7	10488.1	15809	14499.3	21585.7	49472.2	52385.8	51717	47607.1	6	4	9	6	31	31	26	25	8	12	9	2	25
O35691	O35691	PININ_MOUSE	Pnn	Pinin	16087.2	21322.7	22377.1	18258	54173.2	57249.6	81450.9	80136.4	26244.1	22282.9	11507.5	15030.8	49443.6	55856.2	63400.8	61758.6	21156.6	12207.5	16239.3	18718.9	70079.3	64092.6	64098.7	62778.7	22102.7	12912.5	14275.5	18249.3	54135	47176.9	53166.7	45159.6	10	3	8	5	18	20	24	23	6	9	4	6	20
O35696	O35696	SIA8B_MOUSE	St8sia2	Alpha-2,8-sialyltransferase 8B						4919.03		2844.61																											1	1	1	2		2
O35704	O35704	SPTC1_MOUSE	Sptlc1	Serine palmitoyltransferase 1	6701.71		17468.2	15516.8	12582.5	7834.75	14992.9	15959.7			11466.3		13591.4	9586.26	12317.2	11157	10912.1	2908.03	19811.8	2905.91	19969.2	18706.7	18438.8	20093.5	5693.89	6487.24	7327.12	4908.41	6804.36	7573.09	10880.1	9769.93	3	1	4	6	2	5	6	6	1	1	2	1	2
O35709	O35709	ENC1_MOUSE	Enc1	Ectoderm-neural cortex protein 1	8504.1		17144	16294.9	15921.3	19634.7	28445.2	30764	15217.8	11483.4	16320.6	9910.29	19515.6	18797.9	19870.6	19384.1	18902.1	5548.8	20586.7	10136.2	26661.2	25811.6	26347.5	26481.6	7213.66	9513.41	17199.4	5480.5	20264.2	16080.2	17040.7	20070.1	5	1	15	12	11	12	12	11	13	11	10	9	13
O35710	O35710	NOCT_MOUSE	Noct	Nocturnin			13733.7	17351.3	22297	20889.1	35442.6	31220.2	17560.5	16528.1	26992.6	11672.8	39321.1	28159.8	37014.4	36423.4	14108.2		21224.4	8570.36	32599.8	26356.7	31562.9	28340.9		12598.6	16910.5		19396	21749.2	19418.2	26722.5	1	1	4	4	2	2	5	7	3	5	5	6	5
O35717	O35717	SOCS2_MOUSE	Socs2	Suppressor of cytokine signaling 2																																				1	1	1	1	1					1
O35730	O35730	RING1_MOUSE	Ring1	E3 ubiquitin-protein ligase RING1					8286.49	8459.19	14187.5	19407.9		3918.39			9274.04	7103.54	8273.29				6666.09		11226.4	13507.9	8664	8123.36					5707.59	4973.37		6287.42				1	3	4	3	3		2	1		2
O35737	O35737	HNRH1_MOUSE	Hnrnph1	Heterogeneous nuclear ribonucleoprotein H	93970.6	74116	165779	242443	372683	432707	469316	501960	205152	233259	202884	105396	542453	507124	475496	599873	183757	63267.4	194562	78403.1	593960	487544	619141	615541	91533.3	72471.8	130917	72336.5	428227	407861	451560	480741	21	12	21	23	34	33	32	31	22	23	17	21	28
O35738	O35738	KLF12_MOUSE	Klf12	Krueppel-like factor 12							9600.57	10175.2					6579.55			5670.28					8607.59	7745.75	7346.3	7645.52								5844.68				1	2	1	3	3	1				2
O35841	O35841	API5_MOUSE	Api5	Apoptosis inhibitor 5	23214.3	14271.3	36249.7	39130.8	62598.7	71803.2	84615.5	91337.9	39800.1	35300	42541.8	21011.4	75456.4	77577	80740.1	81168.6	29292.8	16815.7	29584.9	23200.3	89624.7	70974.7	85052.3	83621	17874.7	21382.9	23646.1	25854.4	68645.7	67681.2	81866.5	59498.8	10	4	11	15	22	19	21	21	14	17	10	14	18
O35855	O35855	BCAT2_MOUSE	Bcat2	Branched-chain-amino-acid aminotransferase, mitochondrial	16183.3	23387	36581.4	26128.8	39793.3	36449.4	64341.3	67939.8	33335.4	33656.9	26557.9	30092.4	46549.2	52249	54016.4	59566.5	28926.4	14741.7	27407.4	19847.4	58083	52425.6	49975.6	48358.3	26750.3	18320.6	15394.9	11912.3	38315.1	41156.9	39972.1	36457.6	7	4	10	7	9	10	13	13	7	10	5	8	11
O35857	O35857	TIM44_MOUSE	Timm44	Mitochondrial import inner membrane translocase subunit TIM44	88523.8	100217	136588	125256	99525.3	106759	168578	199091	106722	102354	94023.5	93220.3	117077	115292	138071	138689	89088.2	67535.3	115044	83194.8	154716	141543	153055	151535	70991.9	119801	104759	92982.7	110717	105939	110706	119203	32	19	28	19	31	30	19	19	24	29	19	28	24
O35864	O35864	CSN5_MOUSE	Cops5	COP9 signalosome complex subunit 5	13099.6	26671.2	38384.7	66024.4	42407.4	53862.1	116699	122970	44746.8	41436.8	54051.6	30648.2	74058.7	63938.9	72772.5	77008.5	29372.9	16156.5	62154.8	17674.2	85666.8	66949.3	86941	85060.7	23107.4	23364	42768.1	16797.1	56122.1	49546.8	59313.9	65350.1	13	4	18	19	17	21	21	24	17	15	17	10	23
O35874	O35874	SATT_MOUSE	Slc1a4	Neutral amino acid transporter A	41082.1	43051.8	139990	232304	117677	147695	290749	291984	70995.7	78949.9	124812	47166.8	142973	102719	137568	180403	71600.9	19835.6	160851	26511.8	180051	142851	172878	164722	41997.3	65413.1	165889	49354.6	158507	150185	177226	174360	10	6	8	10	11	11	6	8	10	10	10	10	9
O35887	O35887	CALU_MOUSE	Calu	Calumenin				18971.3	139791	146653	203447	208419		35651.3	11971.7		167640	132226	172766	181021			15854.5		145383	127072	136496	137714		5668.22			145102	145990	146146	140362	1	1	1	4	31	33	30	28	1	12	3		26
O35900	O35900	LSM2_MOUSE	Lsm2	U6 snRNA-associated Sm-like protein LSm2			7600.27	15553	15377.8	20624.6	47442.3	51282.4	8860.49	8486.2	12117.2	5145.61	44479.9	29536.6	36857.9	43827.8			9523.62		39947.9	30353.7	40142	37902.4			4230.65		23580.7	18953.1	23326.2	25811.2			4	2	5	5	6	6	3	4	4	2	4
O35904	O35904	PK3CD_MOUSE	Pik3cd	Phosphatidylinositol 4,5-bisphosphate 3-kinase catalytic subunit delta isoform				7879.63		8185.73				3763.17			8301.68	8256.43	10898	9453.95			10078.6		10420.6	10985.1	12638.9	11214.4			9182.79			7110.4			1		1	2	1	2	1	1	1	2	1	1	2
O35926	O35926	CD5R2_MOUSE	Cdk5r2	Cyclin-dependent kinase 5 activator 2			7083.49	8781.48		17450.6	20332.3	22783.4	4550.56				19938.5	20231.7	18072.9	15385.5	5604		13230.4		20970.5	22545.4	20291.7	21464.7			8896.08		13135.4		18710.1	15145.3			3	2	1	2	3	4	2	1	1	1	3
O35927	O35927	CTND2_MOUSE	Ctnnd2	Catenin delta-2	98987.3	105233	339330	865357	529730	499225	693949	642897	314423	246534	736431	154906	636804	619233	716865	708367	222943	50831.9	725699	63437	612777	622113	590587	612075	185555	126273	442530	102824	501371	599119	484720	569107	24	25	48	56	49	49	48	51	48	43	51	30	46
O35943	O35943	FRDA_MOUSE	Fxn	Frataxin, mitochondrial					24353.4	18769.8	27751	31854.9		14547			21329.5	24322.1	27867.4	30190					40229.8	37083.2	40903.4	37765.5					16626.3	19326.4	22025.1	19747.4					4	5	5	4		2			5
O35945	O35945	AL1A7_MOUSE	Aldh1a7	Aldehyde dehydrogenase, cytosolic 1			10718	21435.7				8860.46													15597.3	20855		15799.4			9350.9								2	2	1	1		2					1
O35954	O35954	PITM1_MOUSE	Pitpnm1	Membrane-associated phosphatidylinositol transfer protein 1	28193.7	32133.1	48043.1	78208.1	70143.7	66744	80640.9	81436.8	43852.9	42353.2	62647.6	31447.1	68761.5	72739.9	74287	68890	46601.1	12934.7	70764.8	19251.6	72120.4	72181.5	69756	71320.4	31891.1	31847.9	53450.2	23955.6	71373	66606.3	77040.9	69666.1	23	11	31	35	30	28	26	24	25	24	28	21	28
O35963	O35963	RB33B_MOUSE	Rab33b	Ras-related protein Rab-33B	16480.4		23687.2	71339.6	55035.8	44880.5	73953.5	78316.4	22936.7	20897.2	29053.1	16343.6	47257.5	42331.6	57928.3	55104.6	17443.3	9140.11	33136		56226	47574.2	43985.8	41372.5			29287.3	11279	45424.8	60179.4	45512.7	53897.3	2	1	4	7	6	6	8	9	3	3	4	3	8
O35969	O35969	GAMT_MOUSE	Gamt	Guanidinoacetate N-methyltransferase	8546.13		15057.8	26849.8	25223.8	29517.9	36956.8	38094	15778.4	13484.6	19651.1	10581.2	36331.8	31486.8	38029.5	37384.8	10936.2	6324.38	22939.8	4923.18	39968.9	32657.8	37062.6	35727.7	10261.7	12440.7	15366.4	7124.88	31398.7	26631.9	29223.1	30789.9	6	1	6	12	13	12	13	12	5	6	10	5	11
O35972	O35972	RM23_MOUSE	Mrpl23	Large ribosomal subunit protein uL23m	10920	8916.47	18697	22044	29613.5	29740.6	65481	66913.6	18787.8	21312.2	17994.4	14300.3	44894.7	34876.4	42172.4	41514.2	21202.1	11693.3	20064.9	11351.5	70800.5	50027.6	63772.3	64531.5	8501.1	12348.9	16928	12995.4	34149.5	30761.1	34065.5	41887	5	2	7	8	7	7	8	8	5	7	6	5	9
O35988	O35988	SDC4_MOUSE	Sdc4	Syndecan-4				22876.7	18816.2	16972.7	18555.3	24711.5			18090.2		16642.2	14784.1	16079	19313.3			18127		18858	13790.5	16093.9	18072.4			14036.8		11093.5	14105.4	11753.1	14232			1	3	9	9	5	6			3		6
O54692	O54692	ZW10_MOUSE	Zw10	Centromere/kinetochore protein zw10 homolog	9958.74	4096.06	17376.5	17834.4	22078.7	23192.6	26091.5	28593.4	15395.6	10044.9	16198.5	7806.64	27739.6	25234.6	28821.1	28483.4	10527.7		18701.6	8526.87	24605	23557.2	23101.7	22990.1	5913.31	7318.71	14608.7	6059.71	23504.8	19932.7	22607.9	21446.9	6	4	11	11	13	14	15	16	10	8	11	6	13
O54724	O54724	CAVN1_MOUSE	Cavin1	Caveolae-associated protein 1	11143	5502.95			8767.14	10576.7	17976.5	13798.2		8292.5				7855.32	10473.4	8261.83	12620.9		16127.2	10878.7	13193.1	10796.7	11848.3	11511.8	11099	13696.1	15961.2	13850.1					2	2			2	3	2	2	1	2	1	1	1
O54732	O54732	MMP15_MOUSE	Mmp15	Matrix metalloproteinase-15				15474.2	8925.93		8327.48	7076.83			17179.6		8221.02	8859.09	6656.26	8401.57			12519.9		7447.08	8196.73	6363.93	7494.31			8291.01				8795.85	6477.02				4	2	1	4	4			5		3
O54734	O54734	OST48_MOUSE	Ddost	Dolichyl-diphosphooligosaccharide--protein glycosyltransferase 48 kDa subunit	139425	61128.9	368433	418315	215719	252138	440028	462391	207155	170499	192865	153797	320582	323580	380831	401049	307717	84563	371978	141764	469417	406341	435784	441303	135692	143955	207718	118486	243016	231991	237197	239062	11	7	17	14	16	15	15	15	13	13	15	12	18
O54754	O54754	AOXA_MOUSE	Aox1	Aldehyde oxidase 1			10664	21133.9	12501.8	12638	21053.8	22681.5	9190.95		8485.78		12220.2		11774.9	11666.7	6243.96		10593.6		10348.7	11249.1	11484.2	9937.14			8342.63		10803.7	7378.97	10946.4	10044.7			6	4	6	5	4	6	3		2		3
O54774	O54774	AP3D1_MOUSE	Ap3d1	AP-3 complex subunit delta-1	96965.7	122266	178625	248463	156554	165293	263489	274919	179859	137757	198676	109802	192945	182682	220651	222236	189805	58644.5	265968	82753.4	254377	224439	242164	229467	100766	107513	215559	92085.4	178943	173201	172342	189078	53	28	65	74	64	65	71	70	58	58	64	53	70
O54781	O54781	SRPK2_MOUSE	Srpk2	SRSF protein kinase 2	20256.2	22646.1	34825.5	59011.9	34295.7	40814.4	68959.1	76682.7	34960.8	26802.5	45847	16417.8	54973.1	48877.9	51335.8	54768.8	19581.3	12564.9	43690.3	11194.5	56194.7	48113	49005.1	53899.8	18448	16146.3	28264.2	15604.7	43217.6	38607.4	41287.9	42938.2	9	7	18	18	21	17	23	24	14	13	15	12	18
O54782	O54782	MA2B2_MOUSE	Man2b2	Epididymis-specific alpha-mannosidase					6288.74	6335.83	7151.85	8162.06			4481.91		8402.42	8988.5	6285.1	7859.4					7215.58	5179.15	6297.21	6354.51					5297.65	4927.62	5180.64	5984.32					5	5	7	8	1	2	2		5
O54784	O54784	DAPK3_MOUSE	Dapk3	Death-associated protein kinase 3				11204.2	13457.2	14222	15931.5	17102.1			16325.5		22629.3	18407.8	18363.2	19141.7			18824.8		18699.5	18367.6	19980.7	18337.1			5773.8		13870.3	11215	16015.9	12427.2				5	3	5	6	5		1	3		3
O54785	O54785	LIMK2_MOUSE	Limk2	LIM domain kinase 2			2285.15	3092.1			5541.87	5601.02																											2	2			2	2
O54786	O54786	DFFA_MOUSE	Dffa	DNA fragmentation factor subunit alpha							8774.54						7897.91			9588.45							7653.36	5981.36					4883.47									1	2	1					2
O54790	O54790	MAFG_MOUSE	Mafg	Transcription factor MafG																																							1	1
O54799	O54799	NMBR_MOUSE	Nmbr	Neuromedin-B receptor							3255.99	2902.82					2000.46	1458.3		2080.54					1822.22																		2	2			1		2
O54804	O54804	CHKA_MOUSE	Chka	Choline kinase alpha	6618.85		5998.76		7423.72	9307.86	9264.43	9265.9	9322.34	8225.24	6204.19			17847.1			9738.27	2702.76	8311.58	5182.68	11013.7	9996.58	9882.97	9999.68	9256.95			4328.29	10172.6	8428.63	9036.68	9010.21	2		2	1	3	2	4	4	2	3	2	1	1
O54818	O54818	TPD53_MOUSE	Tpd52l1	Tumor protein D53					11404.1	14795	27062.9	25287.7					14322.7	14278.4	20179.8	19483.4					18669.6	12595.8	15719.8	16315.2					14937.8	10830.3	14094.8	11418.7				1	7	6	6	5					6
O54825	O54825	BYST_MOUSE	Bysl	Bystin	5915.06		10266.6	9119.13	17832.4	16880.7	23992.2	23242.3	6603.73	7417.27	9360.4	5639.04	12841.4	15222.3	16872.4	15108.2	9630.47	4412.04	9552.82	4966.02	19924.5	19281.4	19608.1	17490.7	13867.7	5424.34	9170.63	4660.76	15025	15095.5	16305.9	12950.8	3	1	4	3	4	6	4	4	4	4	3	3	3
O54829	O54829	RGS7_MOUSE	Rgs7	Regulator of G-protein signaling 7	8077.5	18051.9	29204	69895.7	52425.4	50861	110869	131685	25797.7	30009.5	55122.7	15187.7	80975.8	61293.4	85004.7	92492	24626	6535.13	68761	9895.05	86632.1	61293	77439.9	87566.6	16593.6	12833.8	45743.8	9782.86	60121	54781.5	53416.3	65539.8	8	3	15	22	22	28	22	21	11	13	22	7	29
O54833	O54833	CSK22_MOUSE	Csnk2a2	Casein kinase II subunit alpha'	15721.1	15792.8	34348.1	69830.7	67902.4	74576.6	121404	137994	32871.1	23500.6	49679.3	11523.1	88209.4	85591.5	98966.7	101614	23154.1	10196.3	60401.7	11784.2	90208.9	85443.4	84235.7	83859.7	16420.5	16139.9	42958.3	13228.1	68507.6	69300.5	69816.2	69051.5	10	3	16	20	21	22	28	28	7	9	19	5	21
O54836	O54836	ZMAT3_MOUSE	Zmat3	Zinc finger matrin-type protein 3					11395.2	9815.02	11126.7	12740.9					9233.64	8379.99	9692.09	11760.3					13059	10014.4	13429	10107.2					8300.7	9784.99	9285.36	9715.99					4	4	4	3	1				3
O54865	O54865	GCYB1_MOUSE	Gucy1b1	Guanylate cyclase soluble subunit beta-1	12951.6	19769.1	32403	54389.1	33210.3	38798	71000.5	74408.8	26625.8	22939.4	45977.8	14420.9	56227.7	46947.8	59286	61446.6	27053.5	8336.74	51892.4	11607.3	51700.1	45476.7	51130.9	51024.9	11491.8	17559.9	44119.9	12567.5	46772.4	41360.2	44483.9	47049.8	12	4	31	33	23	23	29	31	19	18	26	13	28
O54879	O54879	HMGB3_MOUSE	Hmgb3	High mobility group protein B3	14131.9	17291.4	18444.8	29242.9	44863.9	44692	45742.3	31961.7	12457.9	15340.8	12808.5	11501.5	34750.9	36691.3	35076.4	33553	10973.3	7484.35	16623.3	11190.6	60495.1	59959.4	55247	52230.5	10764.5	8768.05	14398.4		35947.1	36667.6	40486.2	34025.1	4	2	3	6	14	14	8	10	3	3	7	3	7
O54890	O54890	ITB3_MOUSE	Itgb3	Integrin beta-3				6746.58	3661.47						12001.5								7645.57								6176.37									2	2			1			2		1
O54901	O54901	OX2G_MOUSE	Cd200	OX-2 membrane glycoprotein	30485.1	55668.6	35644.9	686099	133823	140082	158386	150253	36127.2	68053.8	415061	24431.3	186598	161618	160017	179598	21492.7	5652.88	562515	11855.5	192732	173976	189985	211497	13705.6	24928.2	395277	17986.3	165043	171795	144586	181620	3	2	7	12	14	14	12	12	6	8	14	3	13
O54904	O54904	B3GT1_MOUSE	B3galt1	Beta-1,3-galactosyltransferase 1																																	1		1	1	1	1	1	1	1	1	1	1	1
O54916	O54916	REPS1_MOUSE	Reps1	RalBP1-associated Eps domain-containing protein 1	4553.85		11336.5	22449.6	15384.6	12944.6	26647.2	27126.1	8961.46	7431.7	18258.1	5373.23	19676.2	21327.7	21630.1	20771.6	8355.52	3461.76	16507.4		23528.8	20927.3	20960.9	21162.5	6132.79	6030.45	11283.6	6223.52	12914	14019	13694.6	14242.7	3	1	8	10	11	15	17	16	10	10	12	5	15
O54929	O54929	WSB2_MOUSE	Wsb2	WD repeat and SOCS box-containing protein 2	10641.6		13451.6	18064.1	20037.2	18044.8	16750.6	15820.9	20159.1	21316.3	18818.1	13349.2	15919.3	17907.2	13975.8	13257.8	21825.8	4771.34	20642.5	7953.96	21983.1	22328	21159.8	22059.8	10326.8	10686.4	19277.7	11438.1	20676.3	21645.5	17989.7	24731.7	6		8	10	7	8	9	8	6	3	7	4	8
O54931	O54931	AKAP2_MOUSE	Pakap	PALM2-AKAP2 fusion protein	3558.68	20240.2	13513.5	36372.6	37514.9	40774.9	62353.3	68220.7	18777.2	16450.3	40205	6057.5	56219.2	50128	57110.2	59335.5	10894.2	6120.08	40988.3	6468.93	53090.6	44817	48043.8	48978.9	8906.97	6273.5	23636	9030.69	42031.9	41736.6	43242	48201.8	5	3	9	22	22	26	33	31	11	12	19	5	31
O54940	O54940	BNIP2_MOUSE	Bnip2	BCL2/adenovirus E1B 19 kDa protein-interacting protein 2																																			1	1	1	1	1	1			1		1
O54941	O54941	SMCE1_MOUSE	Smarce1	SWI/SNF-related matrix-associated actin-dependent regulator of chromatin subfamily E member 1	3911.75		9376.14	10774.1	19968.9	22685.5	19013.3	23948	6876.15	7755.96		8282.26	18719.7	18048.5	24063.1	22281	7276.18		7639.22	4537.11	21782.8	18703.4	19830	20287.7		5599.3	5296.02	4681.39	18981.9	18298.1	19107.8	17849.9	4		4	4	17	17	17	20	4	4		2	19
O54946	O54946;Q9QYI8	DNJB6_MOUSE	Dnajb6	DnaJ homolog subfamily B member 6	11335.8		14076.9		39851.2	31960.2	28190.3	30126.6	13372.5	15620.5			28432.7	31931.1	37760.8	27165.6			17497.2	15196.8	42496.4	43512.7	45210.5	45004.3		7162.31			31980.9	35313.3	29122.3	29726	3		2	1	9	7	12	11	2	3	1	1	7
O54950	O54950	AAKG1_MOUSE	Prkag1	5'-AMP-activated protein kinase subunit gamma-1	4486.88	5313.42	15181	24516.2	12864	12935.8	28539.8	27097	10237.7	10113.7	16560	7029.87	15177.9	12887.7	17270.9	17079.9	9700.88	4138.91	18510.8	5685.85	17664.5	15213.8	16619.7	18416.2	5268.12	8360.48	15409.3	7455.98	13007.2	13163.4	14215.1	14467.2	4	3	11	12	5	8	8	10	7	6	9	5	10
O54951	O54951	SEM6B_MOUSE	Sema6b	Semaphorin-6B				38798.1	24761.2	30440.8	29093.5	28245.1			20998.2		25597.7	29611	24358.7	30421.2			27023.5		28323.7	23190.3	25023	21429.9			28013.4		35344.8	33313.5	25754.4	31128.8				3	5	4	3	5	1	1	4	1	4
O54962	O54962	BAF_MOUSE	Banf1	Barrier-to-autointegration factor	14693		15711.7	19728.8	69490.5	100412	105487	116881		28590.5		18533.5	49952.9	54570.5	78817.8	80178.5	16696.4	12315.4	17938.2	12367.1	109146	89836.8	104795	106994		19701.9	30933.4		99781.9	88013.9	89000.1	94166.3	2	1	6	8	10	9	15	15	1	3	1	2	14
O54965	O54965	RNF13_MOUSE	Rnf13	E3 ubiquitin-protein ligase RNF13				17358.9	31514.2	33280.6	46112.9	43874.3			13965.9		20251.8	28476.2	26281.7	28254.1			14591.8		33066.4	31787.2	33746	31509.4					24413.6	26350.5	26050.4	21170.7			1	5	7	6	6	6	1	1	2	1	4
O54967	O54967	ACK1_MOUSE	Tnk2	Activated CDC42 kinase 1	4445.7		10316.5	11440.5	5500.66	5126.68	9813.93	10589.7	6267.51	6894.61	6635.1		6236.01	8331.78	10325.7	10171.6	8984.7	2246.55	9636.51	2828.63	11733.3	9878.81	8729.95	9426.75	7533.49	5847.18		4869.8	6017.18	5288.99	6739.92	6845.69	3		4	4	4	2	5	4	4	4	2	1	3
O54972	Q61909;O54972;O70374	MTG16_MOUSE	Cbfa2t3	Protein CBFA2T3			6764.61	10286.2	7793.2	9919.36	21253.3	19037.7					11113.5	12905.6	14052.7	13949.7			6944.5	3547.93	17003.2	16290.7	18109.9	14529.5					8187.16	9575.97	11453	9277.92			2	2	2	2	2	3	1	1	1	1	3
O54983	O54983	CRYM_MOUSE	Crym	Ketimine reductase mu-crystallin	146292	283181	305615	355084	391990	486598	713637	735761	288639	319560	351180	247233	690299	753179	947644	951211	180835	52119.8	388655	80337.2	640514	532180	616637	637757	121947	198173	231363	165409	701739	579456	648223	608172	11	7	13	14	16	15	20	21	14	16	19	14	19
O54984	O54984	GET3_MOUSE	Get3	ATPase GET3	35831.7		104262	176607	169449	168322	282334	277114	58933	63827.6	100708	47505.7	209375	247855	261467	258201	99066.5	20971.9	230672	39169.7	352409	286112	322851	342710	35835.6	41990.1	62563.9	28673.9	156890	170427	159385	190070	5	1	10	12	12	12	13	14	7	8	7	8	11
O54988	O54988	SLK_MOUSE	Slk	STE20-like serine/threonine-protein kinase	35535.1	42427.6	96196.4	200002	168329	202459	274617	304708	74754.5	67525.5	177687	67721.1	205195	197142	241126	227165	69142.8	32132.1	147485	36215.4	199528	169342	192342	197149	66074.6	58143.9	122124	49445.4	186025	178569	202033	187273	5	6	14	23	33	34	28	26	12	9	18	3	30
O54990	O54990	PROM1_MOUSE	Prom1	Prominin-1					3112.29	3580.18	3902.15	3963.06							2894.79				5310.72			3028.69		3262.35												1	3	3	3	3			1		1
O54991	O54991	CNTP1_MOUSE	Cntnap1	Contactin-associated protein 1	25094.9	22748.7	36822.3	154411	50859.7	52275.1	67785.9	64169.5	47333.6	36993.3	145100	31346.9	79959.4	72129.4	74095.2	78037.3	33482.7	10907.1	154468	15894.4	61421	56892.8	61639.3	65984.5	18693.6	27657.8	101561	23077.5	56460.4	62347.3	54528.9	66422.7	20	10	30	50	25	30	31	36	27	27	42	15	37
O55003	O55003	BNIP3_MOUSE	Bnip3	BCL2/adenovirus E1B 19 kDa protein-interacting protein 3					9374.5	11058.6	15536.5	19989.5			8204.89		16998.1	18092	23355	20447.9					17164.3	12574.3	15271.9	16187.3					14419.9	15498.3	15188.7	16289.8				1	5	5	4	4		1	3	1	6
O55013	O55013	TPPC3_MOUSE	Trappc3	Trafficking protein particle complex subunit 3	27810	30580.7	40174.1	61208.4	41452.7	40379.7	59036.4	67536.5	45240.8	56540.5	40500	29267.1	69213.3	77583	73258.3	71863.3	36376.3	13120.8	60671.2	15247	84508	79430.1	85795	86536	24699.2	21216.6	51395.6	21356.9	38371.1	42863.5	44569.9	47106	4	2	6	5	10	10	9	10	5	6	5	5	8
O55017	O55017	CAC1B_MOUSE	Cacna1b	Voltage-dependent N-type calcium channel subunit alpha-1B	10701	15226.8	22392.8	40352.3	20151	20530.3	33807.1	36365.7	17484.1	15108.5	33900.5	11319.1	26111.8	22889.6	31157.2	32857.5	14676.1	6600.35	31987.6	6552.84	28242.7	22693.3	25341.4	24517.6	7400.79	12185	27817.1	9135.97	23984.7	22539.3	21345.4	25096.5	13	5	28	32	20	24	38	35	23	25	32	13	30
O55022	O55022	PGRC1_MOUSE	Pgrmc1	Membrane-associated progesterone receptor component 1	55029.5	51417.8	66617.2	161340	469710	510019	550087	451650	89642.7	150578	138864	77430.6	404185	396003	506609	465577	57702.1	35327.6	136951	45628	560613	523604	556985	547566	43211.8	32315.8	84605	15540.9	460939	433009	605278	421814	6	6	6	10	16	15	13	15	7	8	6	6	13
O55023	O55023	IMPA1_MOUSE	Impa1	Inositol monophosphatase 1	32614.3	61088.4	54155	49466.6	57696.9	41322.4	67269.5	71395.5	36244.4	36198.2	44454	25618.3	42637.6	57429	61204.1	62207.6	35413.4	14782.7	64736.8	20098.4	85112.4	78732.5	90382.5	87309.5	31642	21072.4	31429.8	20732.6	56130.5	43143.9	42776.1	48961.6	8	5	11	11	9	10	10	10	8	9	8	7	10
O55026	O55026	ENTP2_MOUSE	Entpd2	Ectonucleoside triphosphate diphosphohydrolase 2			5116.67	21686.9	14203	14856.4	11132.7	13228.1			15960.3		9296.56	10008.5	11363.5	10972.1			11398		10181.1	8375.27	6854.18	8416.1			13374.8		12969.6	10340.6	11101.7	11247.9	1		2	8	5	5	4	6		1	5		3
O55028	O55028	BCKD_MOUSE	Bckdk	Branched-chain alpha-ketoacid dehydrogenase kinase	8878.4	10678.7	20050.8	12175.1	15444	15556.4	10140.1	12812.1	19061.8	15180.8	10137.1	13198.3	17422.8	16024	21456.5	21293.7	12396.3	8961.6	10329.8	12100.4	16269.1	18278.8	17044	18460.1	19581.8	13284.2	9204.3	15744.4	13496.9	14176.2	16108.9	15627.7	7	2	9	4	7	6	5	8	6	8	4	7	6
O55029	O55029	COPB2_MOUSE	Copb2	Coatomer subunit beta'	45384.5	45213.9	80941.9	83161.1	62694.6	58356.8	88036.8	83137.8	54768.2	55185.2	53583.3	45271.3	70499.5	64623.7	73139.3	71342.5	68824.7	23197.8	76780.7	27655.3	79214.4	80891.7	81007.3	71241.4	30437.9	40738.5	46858.7	34987.9	54408.9	55116.1	53371.8	57778.1	30	18	40	38	27	28	38	41	32	36	32	31	38
O55033	O55033	NCK2_MOUSE	Nck2	Cytoplasmic protein NCK2	10889.5		22990.4	48841.2	41903.9	42104	76445	74777.8	31189.5	23465.6	37243.2	17589.9	50804.6	49888.4	60415	58347	24125.1	20318.2	46155.1	6846.56	65066.2	63866.5	69184	62170.3	17536.1	9316.84	33773.1	13408.6	38424.4	35953.6	36445.9	40448	2	1	11	14	15	13	16	15	5	4	11	3	14
O55042	O55042	SYUA_MOUSE	Snca	Alpha-synuclein	25904.7	43594.9	21511.6	290776	505555	416188	392559	343721	52386.5	203209	215981	39197.3	320718	484069	491867	405086	51056	34742.2	464371	27835.8	592794	689861	624754	718917	24375.7	22422.8	326558	14785.2	449776	503327	418423	410492	8	5	5	8	17	19	13	12	7	9	13	9	18
O55047	Q8C0V0;O55047	TLK2_MOUSE	Tlk2	Serine/threonine-protein kinase tousled-like 2			5475.02	9177.58		9096.75	19936.2	15888	4904.74	4166.67	6611.84	2159.88	10132.9	9117.52	12159.7	13145.7	3488.99	2064.32	3820.23	3210.47	9075.73	8673.93	8239.78	8631.84					8840.16	7409.27	9247.84	8431.99	1		4	2	1	2	4	4	2	3	2	2	4
O55057	O55057	PDE6D_MOUSE	Pde6d	Retinal rod rhodopsin-sensitive cGMP 3',5'-cyclic phosphodiesterase subunit delta	7877.51		15978.1	25272.1	42452.7	41886	55306.7	57381.4					38061	40391.7	27168.2	30016.4	17594	3400.58	25831	4754.79	58573	49980.3	60418.1	61314.2		8296.96	14872.4	6647.31	40847.5	47226.5	37284.7	43449.7	2	1	2	2	4	3	3	3		1	1		4
O55060	O55060	TPMT_MOUSE	Tpmt	Thiopurine S-methyltransferase			13217.5	19087.6	10923.8	18571.6	39060.6	42184.4	10370.2	8798.15	9416.94		25010.7	20290.9	30856.9	28845.6	13316.4		17191.7	6753.18	32273.1	20811.7	28082.1	24877.3		5014.43	11240.2	4320.19	20091.8	16885.9	20534.5	20280.2	1		6	2	5	6	7	7	2	5	3	1	4
O55091	O55091	IMPCT_MOUSE	Impact	Protein IMPACT	14341.3	17901.8	24660	39311	27565.9	28016.7	64817.5	68291.8	17525.4	16030.8	31461.3	9604.92	33848.1	27491.9	46281	41026.1	12469	6673.31	33462.5	7774.88	51687.9	42647.5	50356.4	51629.7	18275.4	7497.13	25984.2	8871.62	29866.6	30374.6	29175.4	29341.1	6	2	10	11	13	13	14	15	10	11	12	8	11
O55100	O55100	SNG1_MOUSE	Syngr1	Synaptogyrin-1	118665	199285	131584	188269	127281	140132	167010	136645	252885	207838	159723	123103	106185	63324.3	170949	165349	254322	63216.3	174667	98164.2	145126	138660	141057	116462	61291.5	191601	273807	85059.5	127745	180866	86745.1	157448	4	3	4	4	4	4	3	3	5	5	4	6	3
O55102	O55102	BL1S1_MOUSE	Bloc1s1	Biogenesis of lysosome-related organelles complex 1 subunit 1					5614.57					3611.1											6820.77	8208.91	7825.75	10316.4						4226.14					1	1	2	1				2
O55106	O55106	STRN_MOUSE	Strn	Striatin	23452.1	32372.6	54325.7	103029	103968	110024	151295	148782	50117.6	40097.6	92160.4	26066.9	135093	121366	154710	149507	49760.4	13391.8	94638.6	18307.2	144391	132151	147612	142382	28647.3	30385.4	71901.1	21652.2	115601	109863	112377	119364	18	10	23	31	29	34	31	33	27	25	31	19	35
O55125	O55125	NIPS1_MOUSE	Nipsnap1	Protein NipSnap homolog 1	93199.6	109325	180005	157652	229815	236912	316845	334320	147248	112029	136095	105563	269298	288279	294025	291054	104475	47687.6	164499	74703.2	339031	360448	333405	333451	98616.7	113361	89422	78419.9	220870	228146	233833	229317	16	13	20	20	24	22	23	22	19	20	22	18	26
O55126	O55126	NIPS2_MOUSE	Nipsnap2	Protein NipSnap homolog 2	46787.6	56467.8	84288.5	60780.2	96836.8	104698	128932	143215	76873.3	82674.8	51923.3	57391.2	125133	119004	118821	120298	46932	25579.3	53000.3	34020.8	137981	120522	128198	124184	46765.8	43961.7	30905.5	39693.1	98495	99524	96447.9	101759	13	11	17	16	22	22	19	21	15	14	15	16	23
O55128	O55128	SAP18_MOUSE	Sap18	Histone deacetylase complex subunit SAP18	8497.36	6600.85	10603.7	14144.2	18623.2	19064.4	26881	24830	19149.4	19261.4	9660.64	13965	18343.2	19589.4	18516.4	21876.9	11936.5	8776.62	11689.3	7697.33	26365.5	23956.1	24246.8	24591.3		5724.35	12357	5808.86	20583.7	20213.1	20322.1	17430.9	4	4	2	6	7	10	8	7	3	5	4	4	7
O55131	O55131	SEPT7_MOUSE	Septin7	Septin-7	230944	218169	433899	752681	549195	601275	769330	808750	458315	349434	707948	312182	699766	657424	839157	824642	316205	83967.1	680828	125623	743491	650489	693399	662445	193451	272528	442200	203796	591643	629221	569526	670619	41	28	48	57	73	75	50	54	44	45	54	38	74
O55135	O55135	IF6_MOUSE	Eif6	Eukaryotic translation initiation factor 6	10381.6		16423	13062.5	10408.5	12070.7	27881.9	26793			15461.3	5039.44	25127	22620	27287.7	27438.1	10029.7	5488.71	15097.3	10321	24557	23055.3	26938.9	22988.9	8200.89	14511.3	15369.8		10459.9	12679.2	13857.7	12770.6	4	1	4	3	2	2	3	3	1	1	2	2	2
O55137	Q9QYR7;Q32Q92;Q8BWN8;Q6Q2Z6;O55137	ACOT1_MOUSE	Acot1	Acyl-coenzyme A thioesterase 1			12527.7	11011.4	23132.4	25354.5	21812	20426.3			14795		18065.8	20327.9	17478.4	16254	15992.8	8746.33			22240.6	18084.5	16433.6	14580.5	6210.8		12301.2		18337.9	20634.5	21606.3	21508.7	1	1	2	3	6	5	6	6	1		2		4
O55142	O55142	RL35A_MOUSE	Rpl35a	Large ribosomal subunit protein eL33	46017.6	76442.1	235563	233145	92542.7	111965	75168	83828.7	162501	83602.1	93191	72092.5	136959	143638	136771	147184	93979.5	40453.5	142751	48374.3	144764	148051	139687	140596	90024	52378.5	52995.7	45774	91447.5	96213.6	88129.7	104362	13	9	14	11	14	12	9	9	7	9	9	10	10
O55143	O55143	AT2A2_MOUSE	Atp2a2	Sarcoplasmic/endoplasmic reticulum calcium ATPase 2	103908	120452	251474	336660	250668	265650	304179	357405	212478	197032	227404	137872	273042	263653	325023	317888	194378	60365.2	281606	80407.9	362966	341051	354099	353214	119110	135249	258173	110467	254663	256336	250506	302327	70	40	71	61	67	63	56	54	57	56	59	55	65
O55176	O55176	PJA1_MOUSE	Pja1	E3 ubiquitin-protein ligase Praja-1			6041.26	9070.68	17599.6		16674.5	18734.3	5453.58		15792.8		10506.7	9451.08	12003.4	11932.7	3345.43		10739.8		14476.9	12807.8	13623.2	12356.6	3635.13		11113.6		17275.7	18729	19547.1	19530.6	1		2	2	3	1	5	4	2	1	4		4
O55187	O55187	CBX4_MOUSE	Cbx4	E3 SUMO-protein ligase CBX4			8929.76		9029.92	7875.1	12190.2	17023.2	5987.58				12287.5	9538.97	11194.3	12351.5			7485.62		12225	10067.8	11365.3	13766.5					10955.1	8962.03		8250.35		1	2		3	3	2	2	3	1	1		2
O55201	O55201	SPT5H_MOUSE	Supt5h	Transcription elongation factor SPT5	7331.3	10980.4	19449.1	17732.5	13867.2	14247.1	27246.3	27073.6	12679.9	11071.9	11883.3	10263.9	19267.2	15613.9	20945.2	17905.6	12994.2	5390.06	11103.6	6886.73	20198.6	16943.6	18256.8	17538.2	9296.97	9329.74	9709.4	8597.99	13788.5	12802.3	15740.5	14377.6	13	3	23	17	22	20	26	28	22	17	11	13	19
O55222	O55222	ILK_MOUSE	Ilk	Integrin-linked protein kinase	22571.6	30116.2	43577.9	56770.9	63243.7	58914.3	85951.2	80782.9	30912.7	25960.9	42538.9	20094.4	73952.4	70408.9	75291.3	81181.4	39560.7	11185.8	56794.7	16918.7	77358.9	81643.7	82180.6	80103.7	21053.6	7150.2	32983	16452.3	53029	60455.8	55064.8	57199.4	9	4	12	14	21	20	16	17	13	12	15	9	17
O55229	O55229	CHKB_MOUSE	Chkb	Choline/ethanolamine kinase	11007.9		14270.2	19775	10322.3	14694.3	35662.6	33094.6	10944.1	9905.93	19015	6273.09	23426.3	23149.4	24692.4	26744.7	8320.48		14306.5	4382.07	25160.2	20353.2	24453.7	23662.7		4885.82	10456.5		17322.1	14508.1	15941.7	18276.9	2		5	5	5	7	8	7	5	5	5	5	7
O55234	O55234	PSB5_MOUSE	Psmb5	Proteasome subunit beta type-5	57476.6	56361.3	146182	214002	83610	94536.9	240586	225424	104027	90712.2	125688	69734.2	147378	118462	163184	152316	90065.9	32142.7	139817	43590.1	183010	170289	196278	182251	60999.7	80656.2	103058	63918.6	111073	90200.3	104481	116697	13	12	17	17	17	21	15	16	18	16	20	16	19
O55236	O55236	MCE1_MOUSE	Rngtt	mRNA-capping enzyme	8429.35		21175.5	10722.3	20700	19311	29637.3	28178.9	13496.1	10176.9	10814.9	7493.24	16976.7	23266.3	20147.8	19286.9	17450.1	9281.5	14443.5	10157.5	24694.5	26359.5	27694.2	27387.7	15445.4	11152.9	19283.8	9555.63	17465.1	16596.1	18556.7	21923.1	8	1	6	2	5	6	8	8	4	5	4	4	5
O55242	O55242	SGMR1_MOUSE	Sigmar1	Sigma non-opioid intracellular receptor 1	9579.54		16351.7	21415.6		24180.4	19114.4	21865.5	13411.7	20182.5	17042.2	9110.24	22730.4	21019.5	20086.2	19369.5	8822.97	3544.26		3853.19	21881.9	16719.5	21069.7	22163.8		13271.4			22133.9	25897.5	21822.3		2	1	3	3	2	3	4	3	2	2	3	2	4
O70126	O70126	AURKB_MOUSE	Aurkb	Aurora kinase B																																			1		1						1
O70131	O70131	NINJ1_MOUSE	Ninj1	Ninjurin-1					6574.25									4872.64	4993.13	3412.56					2991.99	4640.77		3907.82					6439.82	5497.03							2	2	1	1			1		1
O70133	O70133	DHX9_MOUSE	Dhx9	ATP-dependent RNA helicase A	150914	139046	320838	270860	208599	230152	390368	387657	253640	211244	191978	162061	267523	242096	276233	282307	204224	82917.5	190475	99423.3	312782	290130	299854	296718	116018	133943	155725	104966	216275	207741	217240	233550	55	32	70	62	71	71	63	61	70	65	62	62	70
O70146	O70146	TESK1_MOUSE	Tesk1	Dual specificity testis-specific protein kinase 1							6727.25	6923.15									2983.42		4738.6		7031.01	5576.43	5552.18	6218.62												1	1	1	2	2			1		1
O70152	O70152	DPM1_MOUSE	Dpm1	Dolichol-phosphate mannosyltransferase subunit 1	22636.4	40955.8	51386.8	70411.5	47994.8	54037	63650.6	71432.8	31224.8	30926.9	45194.5	21381.6	69333	56224.4	62499	59704.1	42553.2	14482.9	51993.9	20858.6	68610.6	70536.5	83030.4	82544.3	19841.6	24174.8	40090.1	21118.1	48020.8	53609.8	50506.4	52666.5	10	4	12	10	11	11	13	13	9	10	10	10	9
O70161	O70161	PI51C_MOUSE	Pip5k1c	Phosphatidylinositol 4-phosphate 5-kinase type-1 gamma	22260.5	10746.9	42487.9	116264	99806	92074	82320.3	98160.6	44996.1	40691.7	90124.5	30703.8	105547	98310.8	109974	109423	28021.9	14055.5	111785	14765.8	108525	101735	117726	110528	24111.5	26379.4	70185.4	20463.5	71237.6	83527.1	85861.7	90691.9	14	7	14	23	22	20	24	21	15	17	20	14	24
O70166	O70166	STMN3_MOUSE	Stmn3	Stathmin-3		8399.29	15394.3	33242.9	49860.7	48092.7	64850.5	62900.3	18031.9	21858.4	37745.8	11615.5	51611.6	47501.8	51355.5	54301.6	8281.73		40167.5		63264.3	65805.4	65846.7	68497.3	6687.98		18837.1	8264.58	52626	46628.9	47640.7	45494.2	1	2	4	10	25	20	11	13	4	9	14	6	16
O70169	O70169	PRS39_MOUSE	Prss39	Inactive serine protease 39																																	1		1				1	1					1
O70172	O70172	PI42A_MOUSE	Pip4k2a	Phosphatidylinositol 5-phosphate 4-kinase type-2 alpha	11104.8		16058.5	27591.3	17839.6	16294	34591.4	42111	23205.4	10833.6	24659.9	12883.2	28583.7	30718.3	36649	36257.4	9879.71	5012.64	20857.7	5246.66	27093.9	26061.8	23848.4	25709.7	12258.8	10191.3	17817.6		16884.6	22238.2	18224	20136.4	2	1	6	8	13	8	7	7	5	5	7	4	8
O70194	O70194	EIF3D_MOUSE	Eif3d	Eukaryotic translation initiation factor 3 subunit D	25534.5	24138.7	47718	57337.9	52427.9	60356.2	71318.3	79742	47906.8	34583.7	49236.8	26307.6	65605.9	63528.7	75723.5	75080.3	42471.1	11308.8	53592.6	19122	89827.5	90710.7	88680.5	83586.3	25869.6	21713.4	41975.6	16425.3	56617.8	51058.6	56809.9	56267.3	14	11	28	26	25	24	29	26	20	19	20	17	27
O70228	O70228	ATP9A_MOUSE	Atp9a	Probable phospholipid-transporting ATPase IIA	64471.1	71280.5	141435	152491	124835	129817	199257	187485	113096	99603.9	124086	85169.2	162201	161315	182957	186995	116624	39616.7	179215	46345.5	190276	180000	179409	187639	64509.8	79127.5	96035.5	56823.6	135343	132140	131783	140068	31	24	29	32	27	29	28	28	31	31	31	29	31
O70251	O70251	EF1B_MOUSE	Eef1b	Elongation factor 1-beta	33627.4	43442.6	56781.2	98674.5	153700	132602	103461	139088	36401.8	40789	38036.9	30673.6	71117	141652	144886	150811	46540.9	30655.6	65608	27425.5	306754	307431	303415	271980	33146.6	36737.6	41565.7	17723.9	111423	140368	122411	127974	4	5	9	8	10	10	11	10	4	5	4	5	11
O70252	O70252	HMOX2_MOUSE	Hmox2	Heme oxygenase 2	18050.6	15276.8	37868	74511.8	111672	120745	190129	154131	24851.5	33418.7	56891.7	13601.5	141484	135684	154832	151380	36589.8		63615.6	13712.9	159072	147490	151600	152931	22585	14967.2	37802.9	11943.3	124409	119375	124517	124412	4	5	16	17	29	27	20	22	6	12	18	4	29
O70258	O70258	SGCE_MOUSE	Sgce	Epsilon-sarcoglycan				13507.5							16684.1								13127.9								10557.5									8	1		1				8		1
O70274	Q63739;O70274	TP4A2_MOUSE	Ptp4a2	Protein tyrosine phosphatase type IVA 2	7299.63		9560.9	30227.3	31806.6	29498	35517.1	34285.5	15176.7	16506	28330.4	7136.84	43935.8	34465.2	42127.3	47326.2	13849	4473.87	28435.2		39831.4	33937	42335.2	39850.7	12573.2	6917.04	13968.6		24471.5	29598	27152.6	28495.2	4	1	5	6	9	9	12	12	5	8	8	5	11
O70279	O70279	ESS2_MOUSE	Ess2	Splicing factor ESS-2 homolog					2630.24		3448.6	4695.13					1682.43	2570.27	4078.72	2721.24					3524.05	3216.46	3138.24	3753.7						3702.73		7276.6					2	2	3	2					3
O70281	O70281	TPST1_MOUSE	Tpst1	Protein-tyrosine sulfotransferase 1				13281.5	16122.5	18335.6	30424	30590.9			15102.5		12933.4	14127.5	20262.6	19771.7	6507.6		14216.5		25842.3	17895	25067.9	21219.5	7755.54	3852.8	13050.2		20272.4	17591.5	21749.3	22050.6	1		1	6	6	7	7	7	1		4	1	5
O70293	O70293	GRK6_MOUSE	Grk6	G protein-coupled receptor kinase 6	9815.53		20522	42433.6	37518.9	42351.9	52632	56268.8	18803	15263.7	31036.8	12061	39199.7	39740.5	45597.9	45361.4	17709.3	4890.01	41809.7	7118.01	48277.7	49965.7	51153.6	50357.1	13448.6	12160.1	36609.9	10353.5	41790.8	44066.1	41154.4	45903.6	6	1	8	13	12	12	12	12	7	9	11	6	14
O70305	O70305	ATX2_MOUSE	Atxn2	Ataxin-2	22095.9	20421.9	56822.4	75752.2	69605.8	64798.2	92464.4	103880	55470.1	31797.6	65142.3	27762.5	75640.9	71056.6	84526.6	76555.2	37070.1	7775.6	69743	14008.9	80398.9	76774.3	76681.4	76301.5	30009.9	23665.9	47052.2	22680.9	59307.8	62233.3	65796.8	63020.6	16	12	26	25	37	37	31	29	35	29	25	21	31
O70309	O70309	ITB5_MOUSE	Itgb5	Integrin beta-5	10121.8		19461.9	145246	53905.3	53441.1	61732.3	58573.7	21753.2	17915.9	106132	12139.5	47765	46332	51860.3	52280.5	22191.8		134191		48169.8	42307.3	46253.9	44581.9			59079.6		37357.4	31878	37987.8	38185.9	3	1	6	29	18	18	16	15	3	4	21	3	15
O70310	O70310	NMT1_MOUSE	Nmt1	Glycylpeptide N-tetradecanoyltransferase 1	21221.5	38492	63422.9	77894.4	62393.6	67759.4	97701	96056.8	69216.5	41565.1	62357.3	41555.7	68285.3	73215.1	86204.8	82239.7	37660.9	16578.7	70280.1	26202.6	75118.2	73525	78243.6	77082.3	38403.1	29315.6	51479.5	33646.1	62365.6	63047.9	65669	68418.5	14	7	13	13	16	15	12	13	13	15	15	13	16
O70311	O70311	NMT2_MOUSE	Nmt2	Glycylpeptide N-tetradecanoyltransferase 2	33524.6	46780.5	37430.6	66107.1	55069	60094.9	75553	75291	40302.1	28760.2	55593.4	24213.3	61855.3	58621.7	65637	67668.3	34784.8	14701.4	59397.2	21125.3	69089.8	63096.6	67681.3	67403.9	21009.3	30044.7	41846.7	21975.8	60038.1	60250.5	56613	68567.6	15	6	22	26	27	27	20	21	18	17	20	15	23
O70318	O70318	E41L2_MOUSE	Epb41l2	Band 4.1-like protein 2	15851.6	15810.8	36547.8	59135.5	68525.7	69523.9	80752.5	87892	27075.7	22578	38797.5	14346.4	59740.9	57539.8	62249.6	60298.6	16005.3	6184.73	32897.3	6860.94	63127.5	61357.2	56388.7	53349.7	19790.7	18844.2	34280.1	12529.7	56646.5	56240.1	57629.2	57487.9	11	6	20	27	31	32	30	30	17	18	21	13	28
O70324	O70324	MOT8_MOUSE	Slc16a2	Monocarboxylate transporter 8			6839.36	6357	6726.24		10269.9	9978.05			8606.03			9686.36	9990.69	11377.6			6259.41		9002.25	6626.61	6510.12	5932.72			5992.67		7708.15				1		2	3	2	1	3	3	1	1	3	1	1
O70325	O70325	GPX4_MOUSE	Gpx4	Phospholipid hydroperoxide glutathione peroxidase GPX4	16561.4	28303.8	53656.3	63065	62064.6	77021.4	81458.1	93269.6	51255.3	52653.7	65317.4	29828.2	86876.9	75698.5	73417.3	75766.3	28199.8	8861.51	55525.6	14860.9	94216.8	77631.2	86083.5	90124.2	21883.4	27838.2	53624.2	23998	67601.4	74138.5	58261.9	79704.9	6	5	9	9	9	8	11	13	12	9	10	9	10
O70340	O70340	NPTX2_MOUSE	Nptx2	Neuronal pentraxin-2				18872.5	9184.33	9463	16574.8	21273			17106.4		9996.83	6531.52	6996.27	10017.3			27106.2		16132.1		15258.5	17450.5					8447.88	8638.01	7017.65	12944.7				4	3	3	3	3			2		3
O70354	O70354	CAH11_MOUSE	Ca11	Carbonic anhydrase-related protein 11				17699.1	6363.87	12900.7	12901.9	15010.1			15822.7				19822.4				7898			9609.75							14712		12278.2	17510.1			1	2	2	2	2	2		1	2		1
O70361	O70361	PER3_MOUSE	Per3	Period circadian protein homolog 3																																		1							1				1
O70378	O70378	EMC8_MOUSE	Emc8	ER membrane protein complex subunit 8	12560.3	17788.1	21524.9	21709.2	38720.1	32016.3	37216.8	38081	27370.7	17164	19507.6	22481.3	34413.6	37611.7	37200.8	36302.8	18576.5	8299.05	25348.1	8573.41	41438.8	39783.6	39256.7	41256	16500.2	15105.1	22303.3	11593.3	30461.5	32749.3	32896.7	30436.4	10	5	11	12	12	15	13	14	6	10	10	5	17
O70400	O70400	PDLI1_MOUSE	Pdlim1	PDZ and LIM domain protein 1				8682.59	7161.36	7904.58	11010.6	14669.6					11994.9	14347.8	17107.4	14045.2			6146.25		12753.8	10482.4	12161.2	13202.4			8382.67		11130.1	8311.63	11009.6	12139.2			1	3	2	4	5	4			1		3
O70401	O70401	TSN6_MOUSE	Tspan6	Tetraspanin-6	29271.4	35509.8	33079.1	36217.6	41847.5	30690.4	38414.5	59254.3	39023.2	40957.7	56460.9	26783.9	32257.3	27704	36202.6	48167.1	34254.3	6529.93	59293.9	13565.3	55095.7	52213.3	61383.4	60113	25270.9	22234	11472.8	19720.9	27499	32021.3	18729.7	29827.5	4	5	5	5	4	5	6	5	6	5	5	4	5
O70404	O70404	VAMP8_MOUSE	Vamp8	Vesicle-associated membrane protein 8																																					1		1	1
O70405	O70405	ULK1_MOUSE	Ulk1	Serine/threonine-protein kinase ULK1			9318.44	17263.5	10672	13788	22700.2	26118.3	8433.35	6238.01	13198.5	4774.25	16762.2	14477.3	19730.2	21825.9	11809.6		16896.9		17249.5	14159.3	15358.3	14686.3			13520.2		13689.6	13221.6	14116.4	13289.9	1		5	6	4	5	9	9	4	5	6	4	12
O70421	O70421	FZD1_MOUSE	Fzd1	Frizzled-1				12498.6			10500				12279.2	5521.47																					1		1	2			2	1	1		2	2	1
O70422	O70422	TF2H4_MOUSE	Gtf2h4	General transcription factor IIH subunit 4			7213.91	7868.47			7402.34	8380.89	4310.42	4980.77	5023.48	4189.94		5853.29	10463.6		6061.52	1970.59	6312.32	3021.48	6707.61	4827.79	8201.4	6273.35		2159.8			7923	8762.75		7059.27	1		6	5	1	1	4	4	3	3	2	3	1
O70433	O70433	FHL2_MOUSE	Fhl2	Four and a half LIM domains protein 2		4819.49	10750	16005.2	17145.3	20087.8	19568.5	26309.6	12880.1	6698.28	17871.3	5461.43	21594.2	19978.8	20969.2	23297.8	8808.76		19963.1		24769.6	22614.4	24793.9	22773.6	4053.98		14485.8	4217.98	14211.4	13866.3	13367.8	15640.5		2	5	9	9	10	13	10	7	4	8	3	11
O70435	O70435	PSA3_MOUSE	Psma3	Proteasome subunit alpha type-3	19432.8	19266.1	34136.5	67136.4	85850	89158.4	190102	190734	37337.4	39695.7	59791.4	32688.9	129345	114042	116646	151080	21599.7	10032.3	35450.6	12797	145211	143675	156613	159279	24302.4	26717.7	33258.1	22962.2	88567.4	91425.4	80945.2	91574.9	11	5	11	13	18	19	16	16	9	13	8	6	19
O70439	O70439	STX7_MOUSE	Stx7	Syntaxin-7	12594.8	15315.1	35132.8	67030.2	107479	82255.2	56883.3	60491.1	23066.4	38304.5	34130.5	14294	91412.6	111306	101408	103268	22037.3	6660.36	68585	9410.81	165687	153846	163886	172983	13455.1	11626.9	37716.2	13027	92338.4	92942.6	87370.4	88615.7	4	4	7	8	12	13	12	12	8	7	9	6	11
O70443	O70443	GNAZ_MOUSE	Gnaz	Guanine nucleotide-binding protein G(z) subunit alpha	66764.3	73598.4	90073.3	216624	74440.1	92978.9	130897	141289	94418.8	81465.7	157160	55071.7	129130	112658	116717	135944	93476.5	28688.2	180596	37301.7	153486	138228	159995	150261	56708.3	62850.3	135917	59181.5	106565	106315	97733.1	120625	17	7	21	23	22	21	19	19	21	23	21	21	22
O70451	O70451	MOT2_MOUSE	Slc16a7	Monocarboxylate transporter 2	2414.37	3076.36	3835.98	4626.24	3904.77	4822.64	8327.24	10050.6	2969.61	3969.27	9109.88	2243.71	6961.22		5412.24	6636.42	3602.49	2287.35	7971.84	2481.82	7073.26	6073.11	6906.34	6270.3			7444.64		5396.54	6007.17	5130.55	4222.45	3	2	5	4	3	4	6	6	4	2	3	4	3
O70456	O70456	1433S_MOUSE	Sfn	14-3-3 protein sigma	9159.5	10291.9	12914.5						9468.57	9866.89	15393.4	11093.4					6298.86		13966.6	17996.3					15268.6	15651.2	13582.2	14012.7					6	4	3	1			1	1	2	4	2	6	1
O70458	O70458	OSMR_MOUSE	Osmr	Oncostatin-M-specific receptor subunit beta			6173.75	19869.3	14982	12713.3	11713.5	11718.2	11732		17867.7		8877.17	13056	9337.7	11630.3	6806.67		13601.5		9589.23	10190.2	8647.12	8357.83			16127.6		11860.4	10463.9	9132.81	6940.64	1		3	14	3	6	8	9	2	1	9		3
O70472	O70472	TM131_MOUSE	Tmem131	Transmembrane protein 131			18866.2	90782.1	8405.74	29319.5	21331.1	32241.1	9202.8	11891.8	203476		21583.5	19915.6	23880.7	27142.6			36184.5		37812	32669	33945	25019.7					18504	23963.3	18243.4	22047.6	1	1	2	2	2	4	4	4	3	3	2		2
O70475	O70475	UGDH_MOUSE	Ugdh	UDP-glucose 6-dehydrogenase	14273.2	13815.3	31189.5	38198.6	33831.1	34842.2	52334.1	61257.5	20939.5	21804.8	30301.9	14813.9	46566.4	43465.1	39968.9	41459.3	26210.9	16948.9	34092.3	8091.64	53332.4	49834.9	47998	45298.5	13110.7	14451.8	26224.3	14136.7	30500.8	33575.3	31473	32096.1	6	3	13	13	14	15	16	16	7	8	7	5	13
O70479	O70479	BACD2_MOUSE	Tnfaip1	BTB/POZ domain-containing adapter for CUL3-mediated RhoA degradation protein 2								8769.4																											1	1		1	1	2	1		1		1
O70480	O70480	VAMP4_MOUSE	Vamp4	Vesicle-associated membrane protein 4					32804.5	23733.3	37166	38690.9		3778.44			32644	28908.9	34173.6	30616.3					32188.6	28366.9	34954.6	33642.2			6477.92		26304	26611.9	24176.1	26038	1	1		1	4	5	7	6		2	1		6
O70481	O70481	UBR1_MOUSE	Ubr1	E3 ubiquitin-protein ligase UBR1	7723.44	5895.6	15210.6	15911.6	14758.6	16187.3	20380.9	20562.4	13046.7	10142.5	14522.8	6946.97	17771.2	17881.4	18561	18606.2	11629	4759.11	15929.1	6135.8	19465.4	18569.6	18348.7	17845	9889.01	9338.96	15377.6	7128.7	14756.1	15253.9	16977.8	16052.6	9	4	20	27	20	22	27	31	16	16	15	14	23
O70492	O70492	SNX3_MOUSE	Snx3	Sorting nexin-3	14350.8	21040.2	20622.7	51941.9	65089.1	61660.3	133786	128570	24393	28654.8	46681.1	18444.4	73837.5	64254.8	78441.5	80390.7	24566.8	8687	46871.8	13149.6	88689.6	80065.4	81182.3	83745.2	15891.8	13836.4	27713.6	9652.62	58103.9	59785.4	63850.7	62390.9	9	4	9	8	14	17	12	12	9	9	8	8	17
O70493	O70493	SNX12_MOUSE	Snx12	Sorting nexin-12	11764	23541.9	14204.2	31133.9	26071.2	32840.1	68290.3	86210.9	12082.1	22954.8	24809.7	15125.7	47804.1	44841.9	54380.4	59608.6	11928	6068.49	29038.8	8111.68	52605.4	38366.4	50491.2	44022.5	11351.3	7253.94	17281.5	9887.77	32845.6	31078.8	33374.2	30071.8	3	2	6	4	10	10	7	6	4	5	7	4	8
O70494	O70494	SP3_MOUSE	Sp3	Transcription factor Sp3					11798.4	10317.8	12595.3	10849.1					10094.3	8815.09	8808.63	9020.99					11050.6	11062.2	10509.9	8981.9					8740.25	11278	8787.22	10181.6			1	1	4	4	3	2	1	1	1		2
O70496	O70496	CLCN7_MOUSE	Clcn7	H(+)/Cl(-) exchange transporter 7	6352.08	14458.8	10633.7	14781.1	8824.75	9771.89	9308.56	11222	8344.4	8780.32	10594.9		13615.8	12105	13139.1	13783.8	9900.52	4019.45	11201.8	6252.89	13186.7	13446.1	12132	12812.7			8703.56		5992.62	10006.6	7850.43	9481.8	2	2	6	5	4	4	8	9	2	3	4	1	4
O70503	O70503	DHB12_MOUSE	Hsd17b12	Very-long-chain 3-oxoacyl-CoA reductase	61197.3	130099	151085	213225	213499	242700	310793	333012	119398	111968	161326	91039.7	225516	245516	280497	292842	191427	71557.9	251542	75851.6	331979	325950	332660	329178	95605.7	86210.9	166631	71961.3	229159	220742	228011	227946	18	10	19	19	22	20	16	17	17	19	20	19	21
O70507	O70507	HCN4_MOUSE	Hcn4	Potassium/sodium hyperpolarization-activated cyclic nucleotide-gated channel 4	3972.23	3614.59	7270.59	16512.9	11039.5	11662.3	16681.5	22025.6	9246.77	6336.04	13927.2	4245.51	14337.7	13907.8	17086.7	17184.1	4916.78		14385.5		14500.6	14041.5	13403.2	13557.7		7539.42	8538.29		15404.6	13235.3	14228.7	13785.8	2	2	4	8	7	7	9	9	6	6	8	5	6
O70551	O70551	SRPK1_MOUSE	Srpk1	SRSF protein kinase 1	7256.21	7016.86	17962.4	38165.1	30352	33723.4	52445.2	52650	17594.5	13994.4	21913.8	8780.68	30289.1	28083.1	37844.7	37101.7	14322.5	4199	23998.8	6729.67	36029.5	31293.4	33391.1	33378.3	12215.9	8902.41	25790.7	9497.04	35320.9	34357.5	38936.6	34901.2	4	5	9	6	6	5	13	14	8	8	11	3	11
O70555;O70559	O70555;O70559;O70562;O70554;O70558	SPR2D_MOUSE;SPR2H_MOUSE	Sprr2d;Sprr2h	Small proline-rich protein 2D																																	1	1	1	1		1		1	1	1	1	1
O70566	O70566	DIAP2_MOUSE	Diaph2	Protein diaphanous homolog 2				11586.7	11980.2	14131.9	20363.5	24041.3			13356		16736	17133.2	18957.9	19527.5	4805.46		13269.5		18107.7	18406.4	16679.7	16458.3			10707.7		15203.7	14578.3	14790.5	17574.2				6	5	6	14	13	1	1	5		8
O70572	O70572	NSMA_MOUSE	Smpd2	Sphingomyelin phosphodiesterase 2	6786.83		16901.5	25894.1	17555.1	20872	33193.8	41570.9	12525.4	9116.94	19671.1	7367.65	23294.4	18811.3	25142.5	25909.8	9896.13	4140.93	18426.5	4610.31	27086.1	20981.6	22805	18992.9	8362.83	6032.43	14457.6	6909.61	17089.8	16002.4	19524.1	18464.7	7	1	12	7	7	8	13	13	14	13	11	9	12
O70579	O70579	PM34_MOUSE	Slc25a17	Peroxisomal membrane protein PMP34			30690.6	49137.6	29447.9	37067.5	53883.2	52606	26362.7	22076.5	32733.9	19271.9	48378.1	40713.8	41189.6	47759.6	25998.9	8877.6	37184.2	15396.1	45711.4	41326.6	53021.1	50333.2	11515.7	16746.9	44503.8	5761.21	38081.4	39254.1	38067.5	36908.5	1		5	6	4	5	7	6	4	6	6	4	7
O70582	O70582	LX12B_MOUSE	Alox12b	Arachidonate 12-lipoxygenase, 12R-type	21185.3	15891.8	11852.2						27759.8	10007.5		9527.51					8020.35	6776	12433	7831.02						23264.6	46511	30345.1					4	2	3	1					5	5	1	3
O70583	O70583	TRI18_MOUSE	Mid1	E3 ubiquitin-protein ligase Midline-1			5586.51	4577.33	5507.09	5929.38	6475.25	6603.49			6305.55		6986.42	5269.03	10080	7125.4	4597.99		3421.03	2823.76	5943.77	4571.18	5423.82						6004.83			5855.58			3	2	2	2	3	4	1		2	1	2
O70585	O70585	DTNB_MOUSE	Dtnb	Dystrobrevin beta			3224.71	13923	11394.2	11458.4	16213.2	17080		5533.5	8863.24		9440.76	10638	14039.5	14325.5	10073.4		16660.2		20082.5	18159.9	18456.4	18557.4			16990.6	4716.71	10284.8	13190.3	11782.2	13674.8	1		2	3	2	3	4	4	1	3	3	1	4
O70589	O70589	CSKP_MOUSE	Cask	Peripheral plasma membrane protein CASK	41092.1	45932.1	116782	270699	176502	190236	254378	272892	102990	87083.1	213676	57444.7	232522	224360	238789	240574	77537.2	21817.6	212787	28046.6	220474	227466	222524	213557	53290.7	50515.5	151335	39411.9	186074	184705	196756	188673	35	16	46	53	66	60	55	57	46	41	51	35	51
O70591	O70591	PFD2_MOUSE	Pfdn2	Prefoldin subunit 2	14141.6	3876.29	11596.3	22523.1	50476.9	44107.1	64467.4	58707.4	19798	20874.9	27465.9	18606	55744.1	53848.1	68457	72456.9	10927.6		22130.7	13248.6	65317.1	67196.3	70111.8	73031.8		17229.6	20153.2		52202.6	44220.9	55408.4	41511.2	4	2	3	5	12	14	9	10	7	9	5	2	12
O70622	O70622	RTN2_MOUSE	Rtn2	Reticulon-2			4511.54	14029.8	13437.1	18332.9	27068	31199.5	5311.58	3663.14	18051.1	3037.42	27610.6	26116.6	29651.5	27167.9			12080.4		24940.7	23783.5	25529.7	24183.7			6257.84		17550.2	16771.8	16751.6	17986	1		3	4	4	4	5	5	2	3	3	2	4
O88196	O88196	TTC3_MOUSE	Ttc3	E3 ubiquitin-protein ligase TTC3	10649.5	11039.8	32265.8	29453.1	28093.7	26990.8	46225.7	50192.5	24100.3	14002.9	23866.8	11196.9	34343.9	30955.8	35189.1	36723	23794.1	6458.42	26819.9	10877	35810.5	32541.9	36016.9	35213.2	16063.2	11405.4	19323.7	10005.3	26437.6	24898.1	26725.6	28669.1	23	13	41	32	31	30	45	41	29	22	26	16	39
O88271	O88271	CFDP1_MOUSE	Cfdp1	Craniofacial development protein 1					28219.6	27683.5	38588.7	30969.2					21159.3	21416.8	29367.9	27940.3					31277.4	27489.1	27931.9	26069					27227.5	28550	31365.3	26131					6	6	6	8		1		1	4
O88286	O88286	WIZ_MOUSE	Wiz	Protein Wiz	5514.75	3871.75	6108.76	11199.4	7789.27	6533.54	9721.84	11176.5	6696	5701.24	4496.17	5193.84	7825.3	7745.07	8950.21	9149.33	3686.55		6233.72		10164.6	9379.68	9698.47	8639.23	5515.62	5126.8		4266.22	6857.65	7034.13	10842	8242.08	3	3	5	2	8	8	10	10	7	3	2	4	7
O88291	O88291	ZN326_MOUSE	Znf326	DBIRD complex subunit ZNF326	12861.1	10703.9	24246.7	33647.9	54455.8	57905.1	79646	87945.6	22219.2	20473.4	27849.1	11646	51524.5	50062.5	59356.2	62887.5	16394.4	7401.82	26280.8	6403.39	79026.8	71119.2	73071.6	73447.2	10107.6	9087.12	19223.7	7043.61	55602.9	54597.3	57334	55237.8	7	3	14	21	38	35	43	39	15	15	14	8	33
O88307	O88307	SORL_MOUSE	Sorl1	Sortilin-related receptor	10821.3	9809.3	19451.4	33375	26624	29809.7	48514.5	47580.2	18928.3	16598.9	24710.2	13129.8	34649.6	33899	38360.3	38471.9	19224.5	7117.8	30692.8	11276.7	44560.6	40612.8	39071.8	41240.7	10397.9	11558.7	20643.6	9811.41	22236.8	25669.2	22317	28075.7	14	7	24	26	28	33	35	36	11	16	21	11	31
O88319	O88319	NTR1_MOUSE	Ntsr1	Neurotensin receptor type 1				6106.81				10775.7			4846.86				4884.15	5959.96			4364.68		5091.71	5765.62					3566.37		3198.69			3278.74	1		1	3		1	1	3			3		1
O88322	O88322	NID2_MOUSE	Nid2	Nidogen-2				6982.5							6381.87																								1	4							2
O88325	O88325	O88325_MOUSE	Naglu	Alpha-N-acetylglucosaminidase	5219.79		12789.6	19569.1	28430.9	32709.9	41996.4	42598.1	14980.4	11993.3	17467.3	9629.7	25343.3	22612.3	29918.8	30991.1	8445.39	2974.65	20640.8	5209.24	33035.2	30619.4	37749.2	30895.9	6513.38	7186.19	15723.9	7637.61	22360.4	21331.7	20821.3	22349	6	1	5	7	11	10	11	13	5	4	5	4	6
O88342	O88342	WDR1_MOUSE	Wdr1	WD repeat-containing protein 1	143902	134737	412458	593470	426264	417394	387451	440466	255912	208617	363593	138849	456090	436381	499206	474730	251529	82285.9	426314	103599	495195	489531	474128	469128	150110	167881	288328	106650	374628	406031	373840	442203	34	23	38	34	48	47	36	35	35	36	39	31	40
O88343	O88343	S4A4_MOUSE	Slc4a4	Electrogenic sodium bicarbonate cotransporter 1	101143	145129	243986	412993	250498	241747	418070	384016	222211	193114	258960	136286	277606	281973	341656	339246	175427	61939.9	279125	64249.6	338532	310157	315581	313182	102416	119726	194265	106117	209435	245772	206649	245371	22	7	31	40	38	37	35	39	22	22	25	21	36
O88351	O88351	IKKB_MOUSE	Ikbkb	Inhibitor of nuclear factor kappa-B kinase subunit beta	5661.56		11452.8	22964.4	17385.3	13881	21594.3	23559.5	10402.6	8596.97	16287.8	6751.5	19229.6	17767.1	23008.3	22700.4	12949.8	4289.75	24448	6080.23	25549.6	22263.6	23520.5	24589.8	9010.42		15226.6		15633.5	15548.3	15849.4	14622.1	5	1	7	9	6	7	13	11	6	3	6	4	10
O88384	O88384	VTI1B_MOUSE	Vti1b	Vesicle transport through interaction with t-SNAREs homolog 1B	5075.77		20799.7	42438	108564	126763	164119	154745	12207.2	36517.6		5260.88	140860	124664	159677	149306	3983.46		33505.9		164475	133462	151369	142374					104136	123609	110416	104023	2	1	2	3	13	12	9	8	2	6	1	2	5
O88393	O88393	TGBR3_MOUSE	Tgfbr3	Transforming growth factor beta receptor type 3																			5127.21																	1		1	1	1			1
O88396	O88396	GRPE2_MOUSE	Grpel2	GrpE protein homolog 2, mitochondrial	12063.2		18043.1				14987.5	12950.8		17317.7		18203.6		7808.25	8654.43	7361.41	16677.8	10741.7	7786.39	14739.3	13123.7	10705	11330.6	12331.2	13458.6	18099.8		20669.5	9457.29	11572.7	11327.6	14494.1	4	1	3	1	1	1	2	3	1	2		2	1
O88413	O88413	TULP3_MOUSE	Tulp3	Tubby-related protein 3					5562.45	4294.49		4880.53					5552.29	6169.69							5371									4260.56					1		2	3	1	2					3
O88427	O88427	CAC1H_MOUSE	Cacna1h	Voltage-dependent T-type calcium channel subunit alpha-1H				5920.97	4324.32	2793.72	7443.22	6998.62	2030.69		3063.81		4707.6	5015.53	7022.67	6579.99			3485.23		5679.8		3480.22	5922.55			3222.2		2805.87	3944.05	5236.37	3749.29				2	2	2	5	5	2		3		4
O88428	O88428	PAPS2_MOUSE	Papss2	Bifunctional 3'-phosphoadenosine 5'-phosphosulfate synthase 2							5193.47	3869.09																					1020.15							1	1	1	2	2			1
O88441	O88441	MTX2_MOUSE	Mtx2	Metaxin-2	35248	43801.1	56538.9	75042.9	89565	79592.6	153995	156757	49173.2	38222.1	47518.3	26000.7	99186.6	69670.9	114401	115359	33291.3	21688.4	62060.1	26447.7	129707	100835	130646	134709	31908.1	26109.8	46141.7	20862.5	85888.9	84307	78313.8	101083	6	5	8	7	11	12	11	13	5	8	6	7	11
O88444	O88444	ADCY1_MOUSE	Adcy1	Adenylate cyclase type 1	11377.7		32564.9	70523.1	40217.1	43703.5	57532.4	59662.5	22414.7	16477	56847.7	14448.1	43838.1	40675.2	48779.7	52959.7	19494.7	5413.08	53712.7	7088.01	47686.3	43346.2	45605.4	44109.2	20954.7	17101.8	59907.2	16358.5	51035.2	49183.3	50588.7	56809.9	4		10	14	12	10	17	15	11	7	13	6	9
O88447	O88447;O88448	KLC1_MOUSE	Klc1	Kinesin light chain 1	33842.8	37805.5	108745	264393	191827	207318	349799	262280	82289.6	79624	200469	38828.5	241394	237204	241377	250136	66564.2	18866.5	217053	23791.2	254219	224523	262926	271992	40771.8	39871.9	133710	33737.6	213309	221125	211019	215774	21	13	27	39	58	60	35	41	34	33	49	24	55
O88448	O88448	KLC2_MOUSE	Klc2	Kinesin light chain 2	22657.7	43809.1	53266.3	90192.5	120553	90135.8	104706	122433	66193.3	72360	92986.6	32202.6	136715	196396	177461	172607	43556	16763.9	111971	22905.6	171544	162709	155461	163493	39215	27919.9	52818.4	20362.3	93223.9	103453	94641.9	103865	7	7	13	16	23	28	17	17	9	12	18	8	26
O88455	O88455	DHCR7_MOUSE	Dhcr7	7-dehydrocholesterol reductase	151488	266772	209867	180402	110316	147887	144570	139775	285928	214220	145700	164558	127892	164571	104671	102156	179128	58494.1	174940	72145.3	104140	132594	133088	137458	88383.8	98793.4	126550	78470.6	168799	144126	139545	152967	5	5	5	3	6	4	2	3	5	5	2	5	4
O88456	O88456;Q9D7J7	CPNS1_MOUSE	Capns1	Calpain small subunit 1	8171.48	20268.1	19263.8	29836.3	33076.2	42360.7	48049.6	39272.5	12249.2	21982.6	23515	11364.3	48152.5	51463.8	47862.2	47493.5	18154.1	7287.37	22656.2	9372.31	51580	51592.5	52413.2	51340.2	9933.66	11309.9	18069.7	7217.33	40671.3	36624.8	36480.4	41696.5	3	3	5	8	18	15	7	8	5	4	5	3	11
O88477	O88477	IF2B1_MOUSE	Igf2bp1	Insulin-like growth factor 2 mRNA-binding protein 1					3300.03																																2	1				1	1		1
O88485	O88485	DC1I1_MOUSE	Dync1i1	Cytoplasmic dynein 1 intermediate chain 1	22323.2	28329.2	60034.2	122858	58606.3	56616	85456.5	94742.6	40448.2	40494.4	54793.6	27641.8	71908.8	64056	79897.2	85627.9	39787.4	16959	62215.6	26437.7	102690	81192.2	86911.2	95751	43413.5	34053.4	47008.6	28199.7	62630.1	65762.5	60457.8	68750.4	12	10	16	17	16	16	16	14	11	9	12	8	14
O88487	O88487	DC1I2_MOUSE	Dync1i2	Cytoplasmic dynein 1 intermediate chain 2	13658.5	16923.7	37490.2	59099.9	26564.2	33268.2	104406	101950	29048.2	21617.3	40485.2	19223.9	65633.2	49228.8	63108	66041.8	25005	8974.65	47403.5	10740.5	56794.9	46195.4	57544.5	52370.6	16468.5	12508.6	40314.5	13797.5	43107.2	34619.3	39944.7	45644.3	10	10	23	24	17	19	22	22	17	17	19	16	22
O88491	O88491	NSD1_MOUSE	Nsd1	Histone-lysine N-methyltransferase, H3 lysine-36 specific			6803.93	9128.47	8660.25	7649.79	13076.6	14155.3	7001.09	4552.03	13800		8162.54	7685.72	9990.01	10915.7	6203.98		6014.5		8730.68	9741.6	9810.74	10077.9	7893.86		4743.59		8941.3	7667.02	7404.32	7695.3			5	3	4	6	4	5	5	2	2	1	6
O88507	O88507	CNTFR_MOUSE	Cntfr	Ciliary neurotrophic factor receptor subunit alpha		7486.52	22844	454647	47153.6	50086.6	100041	110895	19388.7	24739.5	411183	12644.6	78610.4	69095.2	72351.5	78526.3	21084.1		271348		56801.5	59283.4	58282.5	55387.3	11052.1	8994.05	218208	5797.71	59737.4	51642.5	57185.2	58908.6	1	4	8	21	9	12	17	14	3	6	17	5	14
O88508	O88508	DNM3A_MOUSE	Dnmt3a	DNA (cytosine-5)-methyltransferase 3A	17479.4	12388.8	37880.6	39073	36362.3	39099.3	89691	88129.7	36117.2	29811.4	34125	21336.9	50282.4	44164.9	57431.6	57950.5	32923.4	16169.5	30999	19256.3	60070.2	55005.5	60298.9	60618.6	19065.6	20774.3	29285.7	19139.6	40050	36719.5	41997.1	40024.3	18	7	29	28	29	32	38	40	25	26	21	21	32
O88520	O88520	SHOC2_MOUSE	Shoc2	Leucine-rich repeat protein SHOC-2	7155.89		11341.4	21049.6	24655.6	20045.7	33663	34934.2	10358.7	10186.1	14220.3	4756.88	23175.7	24331.8	30856.2	28131.5	10734.1	3180.4	17633.4	6450.12	34266.3	35012.2	36617.3	35360	6234.95	6356.11	15974.8	5561.7	21342.1	24410.3	23301.6	21113.6	5		5	8	8	10	8	8	6	6	6	3	8
O88522	O88522	NEMO_MOUSE	Ikbkg	NF-kappa-B essential modulator			22494.8	19668.9	21805.2	20498.3	26521.1	23379.3	14688.2	13287.3			24868.8	22225.6	27275	27651.6	11878.8		15653.9	6061.35	31694.8	26514.4	26242.5	28100.2			12462.2		21642.6	19947.1	21202.9	19926.8			2	4	6	8	9	8	2	2			8
O88531	O88531	PPT1_MOUSE	Ppt1	Palmitoyl-protein thioesterase 1			8887.15	15462.4	32676.4	30600.5	42246.7	47153.4	5862.6	9992.58	13087.5		34536	27832.7	33110.1	35591.1	6651.35		10181		40685.3	30016	37773	36627.3			9378.77		27643.6	27443.5	26711.2	37316.6			4	4	7	7	11	11	2	5	3		9
O88532	O88532	ZFR_MOUSE	Zfr	Zinc finger RNA-binding protein	11908.4	10385.3	26750.9	26579.1	45941.8	47612.8	51399.3	54580.4	26069.3	18780	24991.8	13601.4	47222.2	45661.2	52549.3	52684.8	18993.4	8483.08	21327.8	10100.6	52471.4	48629.7	52691.9	51065.7	14439.5	10766	14844.8	10884.8	39863.2	39225.9	44511	42004.2	21	12	26	23	38	35	26	27	28	24	26	25	32
O88543	O88543	CSN3_MOUSE	Cops3	COP9 signalosome complex subunit 3	74509.4	87906.6	144487	203277	188281	209765	311891	332515	103617	106240	148540	81405	195912	214492	263853	230068	108962	38243.3	185078	53511.2	291049	233841	267895	274182	65160.2	79911	156258	59420.6	211015	198301	196770	223846	14	11	19	28	18	19	21	23	24	23	27	19	27
O88544	O88544	CSN4_MOUSE	Cops4	COP9 signalosome complex subunit 4	9520.01	25960.8	24560	43421.2	47261	55108.9	84599.3	93582	22079.7	23880.7	39280.7	14498.6	72886.3	63733	79355.1	86477	21888.8	8752.96	36622.4	11105.2	77167.9	65221.1	76693.1	78629.4	11556.6	11369.9	28234.7	10378.1	60152	49847.9	51255.3	61821.6	13	6	18	21	32	33	33	31	24	25	23	18	36
O88545	O88545	CSN6_MOUSE	Cops6	COP9 signalosome complex subunit 6	12144.9	14824.2	32751	48692.4	45562.1	64083.8	79111.5	94867	28575.4	24075.3	46529.2	14645.9	66162.3	55678.3	67260.5	75400.4	24511	6193.25	43667	9283.06	77467.6	62310.8	77846.3	75003.1	14379.1	19488.6	39494.3	18808.4	57313.6	52886.1	60407.6	64413.8	12	3	16	14	18	19	17	18	10	14	16	11	22
O88559	O88559	MEN1_MOUSE	Men1	Menin																																	1		1		1	1	1	1
O88561	O88561	S27A3_MOUSE	Slc27a3	Long-chain fatty acid transport protein 3			8753.53	11894.1	14088.1	9939.25	11402.4	13403.2	10638.8	11410.8	13114.8		15863.1	14779.7	15054.5	13311.9	7619.92		7863.02		12207.3	11460.3	12899.1	11517.2	20858.4	9621.57	15847.2	9154.18	15240.7	17337.7	16937.9	21926	1	1	2	4	2	2	6	4	2	5	3	1	5
O88569	O88569	ROA2_MOUSE	Hnrnpa2b1	Heterogeneous nuclear ribonucleoproteins A2/B1	141140	154067	389202	629028	907938	1025590	1111550	1315060	453165	373920	530215	269290	1085680	1143130	1305640	1179040	262895	96882.6	523193	125536	1411360	1375110	1353440	1392330	145091	181822	325579	150439	909738	888768	908802	961375	27	20	35	39	66	68	58	57	35	37	44	29	72
O88572	O88572	LRP6_MOUSE	Lrp6	Low-density lipoprotein receptor-related protein 6				12504.8			9737.2	10425.7			7178.41				6320.55	7728.84			11832.6		8339.33	7474.43	8153.82	7358.5			10438.8		5847.11				1			8		1	5	5	1		6		1
O88574	O88574	SAP30_MOUSE	Sap30	Histone deacetylase complex subunit SAP30					7905.08		3081.31	3135.61																								8055.29					2	1	2	2
O88587	O88587	COMT_MOUSE	Comt	Catechol O-methyltransferase	11037.6	21151.7	27788.8	38433.9	37717	54191.7	61828.4	62814.8	24883.5	24453.6	39801.8	13139.6	70463.4	54311.4	71716.4	88297.6	26815.5	10920.6	53708.8	16288.2	70134.1	60585.2	70647.3	71640.4	9005.5	25310	39166.2	14378.1	66578	52324.2	55422.5	58778.5	8	3	14	16	11	13	13	13	7	7	8	8	9
O88597	O88597	BECN1_MOUSE	Becn1	Beclin-1			5149.38	8499	9126.88	9161.62	10598.9	13884.7	5511.67	4293.17	7926.6		7685.99	10577.6	10247.1	12255.4	1958.99		8155.82		9282.02	10324	8906.08	10037.4			4768.9			8578.28	8356.33	8247.28	1		3	4	4	4	6	6	3	2	2	1	4
O88602	O88602	CCG2_MOUSE	Cacng2	Voltage-dependent calcium channel gamma-2 subunit	12908.9	12497.3	27229.5	22659.8	18211.4	17933.2	17841.6	20105.7	22909	19730.6	21730.5	13122.2	24489.3	20192	25538.2	24942.5	20269.4	5226.46	30708.9	6088.77	22913.8	21292.8	19735.7	20676.9	12081.2	13019.1	27800.7	12568.7	19332	21398	21840.9	23048.2	4	2	5	5	7	5	5	5	4	2	6	3	7
O88622	O88622	PARG_MOUSE	Parg	Poly(ADP-ribose) glycohydrolase			15084.2	26025.1	30064.8	28465.4	42586.2	40386.1	16016.7	11730.3	23014.8	10752.1	36086.3	38507.8	43982.2	37032.9	23630.5		30494.8	14197.4	37856.6	33762.9	36153.3	36404	16255.7		23474.9		24138.8	25909.5	25573.3	30257.8	1		4	5	4	5	11	10	4	2	5	2	4
O88630	O88630	GOSR1_MOUSE	Gosr1	Golgi SNAP receptor complex member 1				21126.3	19340.8	22291	42444.4	46871.9			13781.1		29674.3	23165	27056.8	28083			11151.2		27467.6	24217.9	24346.2	24398.2			11940.3		22302.4	19824.9	21775	20621			1	3	12	10	10	10			3		10
O88643	O88643	PAK1_MOUSE	Pak1	Serine/threonine-protein kinase PAK 1	5072.2		15497.4	31532.2	41216.8	43229.2	57688.8	69570.4	7786.86	10345.7	20668	5891.26	42066.4	48231.4	51426.8	57273.8	7541.72		35324.1		53369.1	48990.1	55700.1	56267.7	9313.23	8747.35	15072.7	8147.48	44047.5	41400.6	46778	50085.9	2		3	7	9	11	9	9	5	3	6	2	10
O88653	O88653	LTOR3_MOUSE	Lamtor3	Ragulator complex protein LAMTOR3	9168.78		31179.4	49347	31829.1	52194.1	92426	94368	19385.8	16581.4	20442.2		41727	38263.7	51606	58115.9	20590.7		26733.3	8117.77	67562.1	55588.6	70641.6	73413.2		16603.6	45218	13353.8	53097	50470.5	52201.7	64576.5	2		3	4	2	3	5	5	2	3	4		5
O88665	O88665	BRD7_MOUSE	Brd7	Bromodomain-containing protein 7							6253.98	5632.18					3450.06	3581.35	4768.12	4727.14			1961.83		3322.72	3525.1	3851.11	5027.23													1	1	3	3	1		1		2
O88668	O88668	CREG1_MOUSE	Creg1	Protein CREG1						13539.7	26767.6	36246					11824.5	12738	20103.9	17839.7	9216.06		15440.7		29345.6	25206	25697.7	27832.8					13081.6		10943.5	15138.9					1	2	4	3	1	1			2
O88673	O88673	DGKA_MOUSE	Dgka	Diacylglycerol kinase alpha																																	1					1	1	1
O88685	O88685	PRS6A_MOUSE	Psmc3	26S proteasome regulatory subunit 6A	23661	27128.4	61555.4	81896.3	125607	139009	210029	212549	51181.4	52081.9	67543.5	35965.9	145674	144851	183412	176967	54991.7	21801.2	93721.7	26220.3	203146	186080	205339	202409	31974.8	30657.8	61008.7	28193.9	135794	121946	142447	148029	18	6	35	30	39	41	41	39	24	26	26	17	40
O88689	Q91Y12;Q91Y16;Q91Y21;Q91Y14;Q91Y13;Q91Y17;Q91Y18;Q91Y19;O88689;Q91Y15	PCDA4_MOUSE	Pcdha4	Protocadherin alpha-4		5139.03	20917.4	243930	31175.7	39400.4	57621.1	62206.3	11124.5	14309.5	201884	9404.43	38788.8	43650.3	46224.5	42625.7	9317.27		209822		42141.3	43746.2	44922	45522.8	11961.9		142139	9299.53	45211	39864.8	44060.1	47404.6	1	2	2	18	4	5	8	6	4	3	18	3	6
O88693	O88693	CEGT_MOUSE	Ugcg	Ceramide glucosyltransferase	5559.27		11304.5	17023.8	13092.4	12298.9	19244.9	19008.9					15177.9	14196.3		14777.9	9852.54		11821.5	3224.26	19670.1	16075.3	19008.3	16127.2		6158.61	7935.99		15756.9	13580.6	13386.8	15138.1	4		3	5	4	4	6	6	1	2	1	1	2
O88696	O88696	CLPP_MOUSE	Clpp	ATP-dependent Clp protease proteolytic subunit, mitochondrial	35303.9	29432.1	40144.9	54721.2	50351.6	52131.6	71539	63827	36854.2	37929.6	38793.3	29087.1	62604.3	66327.7	59732.9	60590.9	31958.5	17391.3	42935.8	24044	72225.3	62026.4	68391.4	76933.9	32805.4	28353.9	33142.1	28428	54250.3	59538.6	52731	56778.2	11	7	12	7	11	11	9	11	10	10	6	9	10
O88697	O88697	STK16_MOUSE	Stk16	Serine/threonine-protein kinase 16			8044.94	13386.4	9918.66	7934.34	16625.7	18402.6	6431.21	5797.21	10976.3		17020.9	13923.8	15428.5	14467.3	4326.99		11282.7		18711.5	16262.9	16001.1	16782.8			6696.86		8717.79	9241.17	8826.18	6262.19	1		2	7	5	7	8	8	5	5	5		7
O88703	O88703	HCN2_MOUSE	Hcn2	Potassium/sodium hyperpolarization-activated cyclic nucleotide-gated channel 2	5146.8		6636.26	14336.6		12291.7	13481.1	14129.5	7940.24	9060.26	13880.4	8686.51	15945.2	16896.7	15423.4	17310.3	6625.55		19463.3		18674.2	16233.3	16183.1	16469.3	4450.04	6258.89	14644.3		12136.2	12599.8	12658.9	11258.6	2	1	3	5	1	2	4	5	5	3	5	2	5
O88704	O88705;O88703;O88704;O70507	HCN1_MOUSE	Hcn1	Potassium/sodium hyperpolarization-activated cyclic nucleotide-gated channel 1	10422.4	12160.3	20098.9	45311.5	24743.7	26789.1	42080.7	41667.3	21158.9	16851.3	42840.7	20028	37511.1	34129.7	37004.8	39001.7	14946.3	5847.1	39481.7	7149.69	36532.3	32157.4	33724.6	36834	12041.2	13468.4	33834.2	13396	32487.8	32125.2	35290.7	38187.4	11	6	13	18	20	17	19	20	13	14	19	10	21
O88705	O88705	HCN3_MOUSE	Hcn3	Potassium/sodium hyperpolarization-activated cyclic nucleotide-gated channel 3	6716.78	5806.68	7780.47	16796.7	13495.8	13174.1	16222.2	16841.5	9558.52	8389.21	17213.3	5214.35	12417	15762.6	18108.8	16447.3	6865.81		18361.1	3101.51	16490.3	15336.4	15054	15515.9	11968.1	6551.67	12550.2	7875.79	17228.7	13565.9	12605	14519.3	4	4	7	6	4	4	8	9	8	8	6	8	6
O88708	O88708	ORC4_MOUSE	Orc4	Origin recognition complex subunit 4				3347.35			5325.96	5133.9													2586.98			4223.13											1	2		1	3	3
O88712	P56546;O88712	CTBP1_MOUSE	Ctbp1	C-terminal-binding protein 1	28370.7	21803.7	67349.3	87708.5	61171.4	61571.8	129979	130320	45958.3	47379.7	62611.4	34311.4	79217.4	75754	97365.7	94455.9	64471.8	19005.6	60990.8	26939.8	114647	92120.1	107191	100555	17376.4	30739.3	42509.5	22536.6	60093.9	56790.8	53959.4	65536.7	12	5	17	16	22	22	14	15	15	13	17	12	22
O88735	O88735	MAP7_MOUSE	Map7	Ensconsin			10597.7		19769.6	17601.6	28071	21497		6427.79	8282.93		18492.1	15089.3	17515.9	17552.5			15765.6	3820.79	26943.2	21618.9	24060.8	23321			10734.2		16126.2	19600.4	18227.1	17844			3	1	8	7	8	7	1	2	3	1	8
O88736	O88736	DHB7_MOUSE	Hsd17b7	3-keto-steroid reductase/17-beta-hydroxysteroid dehydrogenase 7	22847.5	18081.6	45391.8	69788	59492.1	61912	114769	117670	41874.9	38909.6	70373.6	44796.3	89987.4	88459	96779.1	101175	32849	15285.7	57232.5	17093.5	91381.1	78577.5	98574.6	89856.6	21430.9	26596.7	62922.6	30051	70407.7	70122.9	71235.7	74957.4	5	4	10	8	10	11	13	13	8	9	8	4	11
O88737	O88737	BSN_MOUSE	Bsn	Protein bassoon	50254.9	47662.4	153185	241541	142352	118280	165236	171457	125878	94589.1	180375	69572.8	166532	138026	180077	156284	71987.7	23452.3	153548	28152.1	139800	139954	130850	122695	88702.3	62095.5	133943	61834.6	131998	134114	126278	144966	110	74	151	140	123	116	116	124	131	127	118	108	130
O88738	O88738	BIRC6_MOUSE	Birc6	Baculoviral IAP repeat-containing protein 6	20592	18768.9	46924.3	56785.6	40905	45057.8	67461.1	72875.1	37024.3	26183.9	41822.6	20759.9	57533.2	51059.2	62193.9	62878.9	37861.4	12555.7	51888.5	15554.4	60796.9	56161.5	58367.5	56440.1	20600.3	22336.3	38793.3	18787.1	44195	41014.7	43707.2	47867.4	36	10	80	76	66	69	85	90	82	76	69	57	76
O88741	O88741	GDAP1_MOUSE	Gdap1	Ganglioside-induced differentiation-associated protein 1	68039.6	64274.8	129147	202242	153553	140962	256529	222516	140402	129528	167426	110409	168834	155267	183539	187819	71875.5	23347.9	189643	33938	211262	178939	204788	198298	74020.5	68161.4	129184	59482	129266	157895	126838	158867	16	9	17	18	24	20	20	20	18	19	17	16	26
O88746	O88746	TOM1_MOUSE	Tom1	Target of Myb1 membrane trafficking protein	17495.7	11266.2	28173.4	42110.4	64507.7	58274.6	77009.7	73818.4	23783.1	23785.4	30601.3	12601.5	71442.3	69101.6	77430	83853.3	20995	9900.1	38217.4	11679.7	89186.8	77537.9	81321.9	81537.7	8415.46	7598.23	24456.8		58587.5	58263.4	58058.9	61829.7	3	2	8	8	13	16	16	16	8	10	7	8	14
O88796	O88796	RPP30_MOUSE	Rpp30	Ribonuclease P protein subunit p30	11517.3		20579.1	24124.4	22429	21692.5	34204.5	39250.5	15604.9	14342.3		10371.8	16591.6	14324.2	20082.9	23613.5	16661	8689.34	22658.8	9652.1	26681.4	25775.4	27617.1	27176.4	14710.3	12307.5	28294.8	12498.1	23788.6	23899.1	23115.7	22563.4	5		11	9	5	5	8	8	4	3	1	3	6
O88809	O88809	DCX_MOUSE	Dcx	Neuronal migration protein doublecortin	19645.9	24812.2	61581	145168	206264	194364	190319	174079	51811.3	72649.3	119586	49727	176541	214886	263561	219985	40842.2	11036.4	131102	16754.1	236545	261512	236948	238080	46280.4	31272.5	65055.2	23352	187030	185413	180495	187685	8	6	14	18	24	23	22	25	10	9	20	9	29
O88811	O88811	STAM2_MOUSE	Stam2	Signal transducing adapter molecule 2	2912.33		6594.42	11953.9	12473.2	16673	17530.7	22717.2			10267.9		17944.7	15618.7	21092.6	21086.4	9362.19		16777.5		20591.5	17164.1	21042.7	20109.5			10389.9		20998.7	18625.6	15958.1	19425.9	2		2	6	3	3	7	7			2		5
O88819	O88819	FUT9_MOUSE	Fut9	4-galactosyl-N-acetylglucosaminide 3-alpha-L-fucosyltransferase 9				6302.28	6366.55	4274.22	9019.82	7696.84					5712.79	4782.15	5297.23	5092.51			4624.61		5597.73	5065.41	4953.28	5406.77								4490.65				2	2	3	4	4		1	1		3
O88822	O88822	SC5D_MOUSE	Sc5d	Lathosterol oxidase		8609.85							9511.16	10572.9	12335	9375.99	7477.68	6676.08			4291.41	1802.33											6866.72	6015.74		7699.84	1	2	1	1				1	2	2	2	2	2
O88824	O88824	JTB_MOUSE	Jtb	Protein JTB																																				1	1	1					1		1
O88829	O88829	SIAT9_MOUSE	St3gal5	Lactosylceramide alpha-2,3-sialyltransferase					8411.07	7853.99							6155.38	7065.85	8735.48	9355.3	2734.44				9803.87	10194.6	9631.3	9686.23					7187.98	7327.81	7586.24	6366.59	1			1	3	4	2	2		1		1	2
O88839	O88839	ADA15_MOUSE	Adam15	Disintegrin and metalloproteinase domain-containing protein 15				7670.25	9112.06	8893.75	11198.8	10292.8			7621.97		13394.3	11915	14591.9	13433.3			9719.79		15701.9	11662.4	13992.9	13946.7					9367.91	9091.22	10172.6	11401.2				3	6	6	7	4			2		6
O88843	O88843	CRADD_MOUSE	Cradd	Death domain-containing protein CRADD				6560.19			13625.5	14457.5						5037.47	7989.18	7735.55					10661.2	9179.45	9770.13	10032.2											1	2	1	1	2	2				1	1
O88844	O88844	IDHC_MOUSE	Idh1	Isocitrate dehydrogenase [NADP] cytoplasmic	117427	135920	265320	402456	495122	538646	917371	834031	189344	273425	292993	122407	628931	596153	760999	804770	175300	57657.6	429621	85365.2	873968	763522	868436	936186	131959	117571	268170	110839	637556	588933	610226	652424	32	15	31	35	50	49	33	36	26	30	31	21	48
O88845	O88845	AKA10_MOUSE	Akap10	A-kinase anchor protein 10, mitochondrial	5538.81	4167.65	12781.4	20620	20478.9	19823.9	21025.5	21277.5	12232.8	9874.26	14714.8	9046.84	19463.3	18885.7	21201.6	21421.8	10739.5		17591	7054.43	20628	21150.3	21042.5	21656.6	9085.42	6064.09	11588.5	7322.15	18772.8	18901.3	19165.5	18923.5	7	3	11	12	12	10	17	16	12	12	14	7	13
O88848	O88848	ARL6_MOUSE	Arl6	ADP-ribosylation factor-like protein 6	5681.1		18305	38660.7	27559	31988.9	52432.9	60136.2	15850	13355.9	39031.5	9198.92	48869.1	41494.2	51291.2	49111.4	15058.6	8337.66	30986.9	6197.77	43014.5	44186.6	44442.1	44692.9	8639.59	9310.68	28383.2	6532.59	32424.7	28847.4	32383.3	32425.8	3		6	10	5	6	11	12	3	2	5	3	9
O88851	O88851	RBBP9_MOUSE	Rbbp9	Putative hydrolase RBBP9	15666.5	17905.9	20614.9	51147.7	27353.9	24156.9	58806.3	68278.2	22292.4	28193.5	27561.4	25793.9	41141.6	28628.8	31006.8	36542.4	21694.6	8904.49	26708.3	11334.3	38469.8	30518.9	31977.3	32905.7	14330.6	15527.8	19704.2	19019.3	25322	25715.2	24591.9	23842.8	7	2	8	8	8	9	11	11	7	8	9	6	8
O88856	O88856	TPST2_MOUSE	Tpst2	Protein-tyrosine sulfotransferase 2							7839.6	7855.82					3955.99		7513.31						5558.2		5145.87	5468.72															3	3					2
O88874	O88874	CCNK_MOUSE	Ccnk	Cyclin-K			6922.27				9099.9	11271.7					6775.73	6762.55	10338.1	9935.06	3371.15	1320.69			7234.24	7110.61	7308.53	6157.56						4414.03					2	1		1	3	3			1	1	3
O88876	O88876	DHRS3_MOUSE	Dhrs3	Short-chain dehydrogenase/reductase 3						8692.76								10692.3	7568.09	6274.61			6808.73		12530	11687	12102.7	13078.5					7513.05				1		1	1	1	3	1				1		1
O88878	O88878	ZFAN5_MOUSE	Zfand5	AN1-type zinc finger protein 5				10040.9	10264.9	9587.32	13222.7	12498.7	4744.2	6421.45	6030.59		9421.18	9026.83	11101.9	10049.6			4859.76		13347.2	14852.9	13115.6	12438.4			4242.77		10054.2	10138.9	9386.05	10867.3		1		3	6	6	5	5	3	2	2	1	6
O88879	O88879	APAF_MOUSE	Apaf1	Apoptotic protease-activating factor 1			8747.13	10646.7	7719.27	7414.65	12382.6	13521.7	9634.28	6464.75	9925.84	5228.92	10233.5	8626.54	11804.3	10750.9	5344.8		9178.52	3698.27	10328.6	10772.3	10823.2	10022.3			7654.02		10062.2	10517	9034.42	10326.7		1	10	9	5	5	11	11	5	4	8	3	10
O88895	O88895	HDAC3_MOUSE	Hdac3	Histone deacetylase 3			10639.8	14653.3	10085.8	10559.8	13279.1	14135.2	7303.63	5319.2	9698.72	3990.66	14411.8	12321.7	15441.1	18124.2	7508.03	5086.82	11469	4530.15	13754	11056	12764.4	12450.6		6003.85	9946.57		11299.5	9508.44	12945.4	11699.3	1		4	4	3	3	6	8	3	4	3	3	4
O88907	O88907	PIAS1_MOUSE	Pias1	E3 SUMO-protein ligase PIAS1					15197.6	19295	8320.45	9201.92									4183.54		6847.94	1979.93	13898.6	15067.4	13891	13805.7					21045.3		16956.7		1	1			2	2	3	4					1
O88910	O88910	MPP3_MOUSE	Mpp3	MAGUK p55 subfamily member 3			19996.2	51349.2	44717.7	51171.4	67457.6	68087.5	21127.6	25820.1	43812.9	10448.3	66540.6	59800.9	73264.3	79653.5	11751.3		38944.1	5582.05	57454.3	53882.2	58579.8	61407.7		7361.05	31367.9		46611.5	48462.9	48089.8	49045.8	1		5	19	19	16	27	26	5	9	14	2	20
O88935	O88935	SYN1_MOUSE	Syn1	Synapsin-1	498583	589299	806510	1425050	1053770	1039810	1437080	1487290	850901	854615	1077110	551736	1408430	1546620	1498540	1595000	580639	167868	1308500	259331	1748440	1579710	1724930	1765790	416997	516433	975200	384309	1206340	1287260	1116040	1390160	35	23	38	43	46	48	47	48	41	41	43	41	49
O88939	O88939	ZBT7A_MOUSE	Zbtb7a	Zinc finger and BTB domain-containing protein 7A							4191.68	4362.9																															3	3		1
O88951	O88951	LIN7B_MOUSE	Lin7b	Protein lin-7 homolog B					104509		44373.2	53288.9		12930.6				54043	71285.7	70932.5	10467.3		21146.8		68002.8	65767.7	78582.2	75389.2									1		1	1	2	1	3	4	1	2	1		1
O88952	O88952	LIN7C_MOUSE	Lin7c	Protein lin-7 homolog C	11152.8		13835.6	17682	64438.5	45460.3	61095.7	39572.3	11310.2	27926.5	23815.6	21234.3	56283.9	74611.3	64436.8	64075.6	13991.3		23099		84401.2	81771	85311.4	81001.5	7718.32		11789.6		60889.8	50281.2	54247.2	44841.8	2	1	3	3	10	11	6	9	3	6	4	3	10
O88958	O88958	GNPI1_MOUSE	Gnpda1	Glucosamine-6-phosphate isomerase 1	7880.59	10135.9	10655.4	13934.6			17537.3	16391.3	6019.37	7121.36			12960.7	7644.51	11276.3	16043.6	7991.42		12664.6		13653.3	14453.9	13397	15084.9				4539.09		5924.74		9802.89	2	3	4	5		1	4	6	2	3		1	5
O88967	O88967	YMEL1_MOUSE	Yme1l1	ATP-dependent zinc metalloprotease YME1L1	18225.8	6004.87	25190.5	27405.7	58857.5	52289.9	63058	68112.2	22520.7	28159.7	25978.2	21720.7	62336.7	69613	65823.7	63621.7	19705.4	13066.1	27727.3	15071.6	78986	77560.1	75607.9	78291.8	21095.6	18814.6	20824.6	13722.7	56543.4	55941.3	56169.8	54172.3	7	2	11	10	22	27	16	15	10	13	5	8	19
O88974	O88974	SETB1_MOUSE	Setdb1	Histone-lysine N-methyltransferase SETDB1			5624.49	9044.17	6428.06	6127.03	10047.5	11690.7	5434.53	7134.25	7198.87		8871.02	7241.24	10600.7	8449.27	4873.33		6555.26	2746.28	8670.84	7471.74	8303.37	7094.83	3639.64		4569.78		6130.56	5702.87	5311.89	6437.31			4	3	5	7	8	6	5	3	5	1	5
O88983	O88983	STX8_MOUSE	Stx8	Syntaxin-8	10334.3		14639.5	19679.2	25024.8	26749.1	28510.4	27162.1		38444.7		14788.8	29184.7	38618.6	44195	43854.5	13874	5992.08	14418.1	8990.2	55678.8	51601	49013	53178.7		5184.66			30697.3	26706.7	27259.9	30292.8	4	1	4	4	11	9	9	9	1	3	1	2	10
O88986	O88986	KBL_MOUSE	Gcat	2-amino-3-ketobutyrate coenzyme A ligase, mitochondrial	27941.2	30566.8	63512.8	36840	30772.7	28741.1	42135.6	42860.3	47498.7	46676.6	34811.1	43502.1	35107.4	33755.7	41900.7	41433.4	30771.9	28115.9	28954.7	29129.9	36592.1	38735	36306.5	36521.9	39522.7	45628.7	30101.4	36160.3	36344.9	27886.1	36105.1	32883.4	17	9	18	13	13	17	17	16	13	15	10	15	15
O88990	O88990	ACTN3_MOUSE	Actn3	Alpha-actinin-3																																					1								1
O88998	O88998	NOE1_MOUSE	Olfm1	Noelin	11058.4	22542	39741.8	546349	123399	96333.7	156503	158011	67866.5	63317.1	466280	17231.2	151882	158891	150421	144567	42394.1	16855.6	515692	16673.8	124886	141905	119020	130206	26851.5	29072.4	264981	19161.8	102648	97381.6	113606	112638	6	5	7	23	19	20	13	13	9	10	27	6	15
O89001	O89001	CBPD_MOUSE	Cpd	Carboxypeptidase D	20979.9	18935.6	27548.4	53004	87730.8	94684.9	140022	146040	31112.3	48188.6	63572.7	26572.3	133279	119648	129081	139885	28565.7	9446.82	54840.2	12307.7	129175	116388	126073	134463	14214.8	19607.9	44564.2	20808.1	107199	101035	108142	105193	14	6	19	24	34	34	39	37	18	27	22	18	43
O89013	O89013	OBRG_MOUSE	Leprot	Leptin receptor gene-related protein																																			1	1	1	1	1	1	1	1	1		1
O89016	O89016	ABCD4_MOUSE	Abcd4	Lysosomal cobalamin transporter ABCD4	2764.93		7690.44	9902.45		5460.66	9754.33	11366.3		10723.8		2033.65	9653.38		7892.66		5959.73	3432.08	5516.41		9683.95	7363.24	9216.35			3309.66	6738.67		5252.17		8478.95	8917.71	2	1	3	5	1	2	6	6		2	1	2	2
O89017	O89017	LGMN_MOUSE	Lgmn	Legumain	4576.97		7252.28	8316.73		7630.48	8704.49	9051.43					14266.8	7774.69	10786.2	11372.6					6910.23		7915.06	6954.14			9605.17		6818.83		9727.14	6476.33	2		3	2	1	4	4	5			1		2
O89023	O89023	TPP1_MOUSE	Tpp1	Tripeptidyl-peptidase 1	5773.9		7526.2		26381.7	31617.1	29236.2	32645	11921	18740.7		9079.23	30170.5	32386.2	26378.5	29973	13207.2		11092.1		37995.5	32924.1	36917.3	38160.2		6676.53			25252.7	24513.8	26030.2	25844.3	2		2	1	8	7	8	8	3	2	1	2	6
O89026	O89026	ROBO1_MOUSE	Robo1	Roundabout homolog 1	20354.8	13043.8	22336.8	224284	46552.5	51655.1	56144.4	53426.7	26615.4	21629.5	167703	15329	61634.5	61032.7	57811.7	57781.1	24556.9	7277.97	170937	8672.89	59840.3	58476	55362.3	58325.7	14830.3	17032.6	147344	11250.3	54947	60833	61218.4	58423.1	4	3	12	45	23	26	25	25	15	13	41	10	24
O89032	O89032	SPD2A_MOUSE	Sh3pxd2a	SH3 and PX domain-containing protein 2A	2160.45		5485.36	12317.4	9070.7	9539.55	9900.51	12511.1	5914.57	5704.02	12459.5		12655.5	10439.6	14603.7	15529.9	3584.5		9889.01		10115.6	9146.01	9231.95	8852.76		3271.96	7925.17		11952.2	13092.1	10380.2	12591.1	2		6	9	10	8	9	9	3	3	9		9
O89050	O89050	MKLN1_MOUSE	Mkln1	Muskelin	4858.44		10563.9	14004.6	16220.1	14819.6	17644.1	16750.7	10720.8	9505.77	10635.9	6057.92	15676.1	19113.4	15213.6	15705.5	10260	3107.31	10707.8	3162.29	17866.7	16137.3	16215.9	16463.8	4325.82		9003.07		12520.7	14573.3	13535.4	14123.2	3	1	12	9	6	6	15	14	4	2	10	4	11
O89051	O89051	ITM2B_MOUSE	Itm2b	Integral membrane protein 2B	8080.09	12110.1	21569.5	45689.1	20852.1	16347.3	39043.2	33145.2	18920.8	12339.5	38241.5	14025.6	29533.2	32482.9	34645.9	37465.7	12143.2	4875.79	30845.8	5909.2	34946.3	36570.8	37212.9	37249.4	4969.52		14920.6		14704.3	22177.8	15960.9	20501.2	5	2	5	7	8	9	9	9	3	6	5	3	8
O89053	O89053	COR1A_MOUSE	Coro1a	Coronin-1A	105457	133087	139080	161007	204881	194780	205792	231428	156965	176091	195123	127068	220234	216046	228968	253574	104844	33176.7	213697	43227.5	257977	232913	259801	270123	58788.1	95213.1	111441	106708	193030	231238	179531	238877	17	14	17	20	27	29	21	23	24	21	24	21	31
O89079	O89079	COPE_MOUSE	Cope	Coatomer subunit epsilon	12426		28597.9	29366	25562.9	20638.3	36421.4	38742.9	21396.4	20448.2	20828.7	13453.1	31879.1	29124.6	34129	32843.1	17094.3	5913.31	27397.9	10030.6	44943.4	40109.6	41496.2	41307.5		9894.27	17383.5	13394.5	21277.9	23123.4	19901.3	26346.2	5	1	5	7	9	8	14	13	6	5	4	3	10
O89084	O89084	PDE4A_MOUSE	Pde4a	3',5'-cyclic-AMP phosphodiesterase 4A								6016.31					6762.43	6564.21	4226.42	4632.13					3879.26	4261.32		4784.97					4997.27			4696.64						1	1	2					2
O89086	O89086	RBM3_MOUSE	Rbm3	RNA-binding protein 3				17445.7	93632.2	88981.4	127955	120865	41683.9	21817.2	14940.3		87185.9	102428	110193	123900			28750.1		115096	101068	112816	106334					87272.3	89435.5	81305	93522.3	1	1	1	5	11	13	8	8	3	5	3	1	7
O89094	O89094	CASPE_MOUSE	Casp14	Caspase-14																																	1	1	1						1	1	1	1
O89106	O89106	FHIT_MOUSE	Fhit	Bis(5'-adenosyl)-triphosphatase				3729.75	4928.29	3554.33	6007.26	8005.59			4636.7		4308.25	5331.88	6198.05	5506.65			2688.49		5705.62	5221.82	5096.93	5073.13					4637.15	3551.85	3901.49	3766.13			1	2	3	2	3	5	1		4		4
O89112	O89112	LANC1_MOUSE	Lancl1	Glutathione S-transferase LANCL1	28611.9	71184.2	68276.5	113498	67611.4	65627.4	109989	115384	70700.3	59311.5	71743.6	61670	75096.4	76029.4	83500.1	76056.2	57285.2	16492.8	80454.2	23088.2	94290.6	93982.4	95166.7	93977.3	36000.1	25158.8	62639.6	30248.6	62983.8	62396.9	57146	69668.1	15	6	22	22	21	19	18	19	17	19	16	15	19
O89114	O89114	DNJB5_MOUSE	Dnajb5	DnaJ homolog subfamily B member 5	8925.8		14485.9	11473.4	17768.7	15699.6	22233.8	27134.2	9394.16	16364.2	13689.7		17668.8	16592	19536	19567.2	8685.17		12952.8		23151.5	19809.8	21916.6	21457.8			10915.3		13247.7	14219.5	12769.7	15022.1	2	1	6	7	7	12	11	10	8	2	6	1	11
O89116	O89116	VTI1A_MOUSE	Vti1a	Vesicle transport through interaction with t-SNAREs homolog 1A				7771.58	33040.3	36350.8	32206.3	32667.8			19025		27992.8	30881.9	33636.8	33936.3			17148.1		36918.3	35949.3	37647.2	34496.3					34250.3	35694.1	36251.6	28365				3	8	10	9	11			3		8
P00158	P00158	CYB_MOUSE	Mt-Cyb	Cytochrome b																																	1	1	1	1	1	1	1	1	1	1	1	1	1
P00375	P00375	DYR_MOUSE	Dhfr	Dihydrofolate reductase				17359.8	28985.9	31552.6	13442.6	13046.2											12717.4		33432	30364.9	36922.7	33596.3					31180.5	26841.7		28837.1	1		1	2	2	2	2	2			1		1
P00397	P00397	COX1_MOUSE	Mtco1	Cytochrome c oxidase subunit 1	90021.9		218396	340910	117500	189157	475326	596244	158848	163260	232183	114941	223182	144479	230156	244655	143656	48593.2	196186	53943.7	242266	162319	241920	233259	49116.2	116937	223263	42749.6	188935	172015	183336	224919	3	1	3	3	3	3	3	3	3	3	3	3	3
P00405	P00405	COX2_MOUSE	Mtco2	Cytochrome c oxidase subunit 2	196211	359524	384654	669202	755831	1286340	839411	1038400	266542	533377	694137	236650	1228220	1073830	1310830	1291160	457811	81314.7	506831	176366	1482010	1124510	1314230	1443950	95939.3	132107	278804	140419	1019280	700312	1204810	1246600	11	3	6	9	11	10	11	11	8	12	8	10	11
P00416	P00416	COX3_MOUSE	mt-Co3	Cytochrome c oxidase subunit 3																																	2	2	3	3	2	2	2	3	3	2	3	2	2
P00493	P00493	HPRT_MOUSE	Hprt1	Hypoxanthine-guanine phosphoribosyltransferase	19287.9	23831.8	52595.2	117813	147855	177314	321919	371786	41978.6	54535.8	62792.7	25544.2	182317	169670	185098	204726	38641.4	13529.5	89725.4	20950.8	248888	184582	239289	245086	21856.9	32302.1	79229.3	22963.5	220789	189825	212472	246987	9	2	9	13	13	16	14	13	9	10	11	8	12
P00520	P00520	ABL1_MOUSE	Abl1	Tyrosine-protein kinase ABL1	2218.79		7015.02	13096.2	8959.08	8860.41	13714.1	13445.8	8802.76	6497.22	10558.5	6290.96	9096.72	9629.48	10710.9	9884.58	3985.55		10030.7		10036.3	11001.2	11190.8	8652.87	5880.72	5232.19	8118.7	5237.57	8641.5	9058.38	8494.62	8147.82	3	1	5	7	8	7	8	7	5	4	4	2	5
P00687	P00688;P00687;E9PV85	AMY1_MOUSE	Amy1	Alpha-amylase 1	15419.4	12044.4		10838.5						6771.3	9517.01						8058.28	21821.4	11121.1	6978.2					9089.21	16727.5	18703.7	13883.7					6	2	1	2						2	2	1
P00848	P00848	ATP6_MOUSE	Mtatp6	ATP synthase subunit a	5860.25		15277.1	39939.3	15967.8	21518.3	44332	45613.6	22330.9	14514.9	26559.5	13131.5	19044	14666.9	21301.3	26834.8			22550.7		26973.5	23423.5	23914.3	26679.3		6768.82	18775.2		23429.1	19533.6	19635.7	20101.1	2	1	3	3	2	2	2	2	3	3	2	3	2
P00920	P00920	CAH2_MOUSE	Ca2	Carbonic anhydrase 2			5111.01	11632.2	12417.8	15383.7	20164.4	22595.7	9900.5	9244.94	8529.12	10321.4	12207.7	10947.9	12077.2	15664.1	4684.01		8119.24	6152.41	12562.9	13944.6	13156.2	12584.7	5077.64	4933.51	7086.16	1862.95	18131.7	16499.3	21217.2	15215.4			4	4	6	6	6	6	3	4	3	4	5
P01027	P01027	CO3_MOUSE	C3	Complement C3	7541.9		20346.7	11345.1					9507.48	6199.53		6262.15					11811	15056.5	8571.07	8489.04					9701.47	20975.5	9842.01	14356.1					4		6	4					2	3		2	1
P01632	P01632	KV1A1_MOUSE	Igkv7-33	Ig kappa chain V-I region S107A																																					1	1
P01831	P01831	THY1_MOUSE	Thy1	Thy-1 membrane glycoprotein	83181.1	50384.1	132699	5430130	2579510	2333090	2513880	2386430	185883	717579	5570350	125978	2911360	3504540	3246240	3095850	108133	18102.9	4923280	26811.9	3403450	3568360	3614320	3583550	89592.1	108015	2819300	63441	2655140	2734090	2420150	2518910	4	2	6	12	11	11	10	10	6	7	13	4	12
P01887	P01887	B2MG_MOUSE	B2m	Beta-2-microglobulin					20656.7	16143.6							18653.1	18775	22361.5	25286.7					17368.6	16913.9	14886.3	15658.5					16453.7	12680.3	13359.5	13508.1			1	1	2	2	1	1			1		2
P01897	P01897	HA1L_MOUSE	H2-L	H-2 class I histocompatibility antigen, L-D alpha chain	5022.9		8763.79	16488.1	10305.4	11545.3	9568.65	10301.1			7535.08		10868	12628.2	10811.2	10519.5			10316.4		7988.38	7166.43	10271.8	8203.45			6480.64		7960.96	7826.3	7566.02	8808.11	2		3	9	8	9	4	5	1	1	5	1	4
P01898	P01898;O19441;V9GXR0;Q8HWB2;G3UXE9;Q4KN81	HA10_MOUSE	H2-Q10	H-2 class I histocompatibility antigen, Q10 alpha chain																																				1	1	1	1	1
P01901	P01901	HA1B_MOUSE	H2-K1	H-2 class I histocompatibility antigen, K-B alpha chain						4916.38	9633.16	9315.33																			6048.78		6610.77			7271.86				1		2	4	4			1		1
P01942	P01942	HBA_MOUSE	Hba	Hemoglobin subunit alpha	25608.9	18784.9	45068.7	41755.5	45502.2	33051.8	40194.2	37690	75478.7	170156	61560.1	112289	47632.3	42454.5	37429.1	35815.3	52608	25152.6	46646.2	23187.8	40892.8	47313.8	42094.6	44641.1	21298.4	20505.7	56916.1	13259.5	30250.6	19640.8	34401.4	22305.8	5	4	8	7	9	10	7	7	15	15	12	16	10
P02104	P02104	HBE_MOUSE	Hbb-y	Hemoglobin subunit epsilon-Y2								20927.1																															1	2
P02463	Q63ZW6;P02463	CO4A1_MOUSE	Col4a1	Collagen alpha-1(IV) chain							16808.2	12003.4							7692.36	5427.19																					1	1	2	2			1		1
P02468	P02468	LAMC1_MOUSE	Lamc1	Laminin subunit gamma-1			10688.8	22221.8	14732.9	10846.4	16080.2	13827.3			17773.2		15304.5	12510.8	15338.6	21606.4	6419.93		12047.3		10225.8	10355.1	12050.7	11431.5	3679.62				12468.9	8958.08	11045.9	8220.51	1		3	9	2	6	7	6	1		3		4
P02469	P02469	LAMB1_MOUSE	Lamb1	Laminin subunit beta-1			10011.3	11877.6	12766.2	13432.7	17954.8	18068.6	5769.72		11334		12801.3	11155.7	15122.1	15087.3	4987.98		14556.9		15965.1	13717.4	15152.7	13611.2			8555.95		12762.8	11919.2	11729.4	12969.8			2	8	5	6	12	11	3	1	5	1	7
P02535	P02535;CON167	K1C10_MOUSE	Krt10	Keratin, type I cytoskeletal 10
P02798	P02798	MT2_MOUSE	Mt2	Metallothionein-2					83284.2	67387.3	35546.5	30262.9		13112.8	15643.4	5608.89	47180	48226.7	46177.3	46097.4					32737.8	28185.6	25738.3	27095.7					34950.9	33723.9	34049.5	34696	1	1	1	1	2	2	2	2	1	2	2	2	2
P02802	P02802	MT1_MOUSE	Mt1	Metallothionein-1		6912.06			70744.2	42998.1	27142.1	22555.1					71680.8	74904.1	75812.3	74144.3	4258.01		7672.01		37874.8	36432.1	28656.9	31966	3536.87				38275	42582	32420.6	38725.8	1	2	1	1	2	2	2	2	1	1	1	1	2
P03888	P03888	NU1M_MOUSE	Mtnd1	NADH-ubiquinone oxidoreductase chain 1	45882.4		102666	142444	34101.9	34877.5	122563	118730	68360.2	103304	73507.7	80568.5	98501.2	69135.4	71346.4	81711.2	107299	42616.5	135369	52275.6	120971	111491	109898	113755	14161.5	60533.2	79973.5	40223.7	41237.7	59825.8	35333	67025.6	6	1	8	8	7	7	6	7	8	6	9	8	8
P03893	P03893	NU2M_MOUSE	mt-Nd2	NADH-ubiquinone oxidoreductase chain 2	20706.3		36403.1	37239.6	23722.1	31815	40856.3	39534.3	32332.1	33906.1	40000.9	25281	51643.4	40433.4	32800.2	43944	22655.8	12294.1	34859.6	16582.4	32924.7	22597	30825.9	30894.1		9487.19	38605.1	10591.1	40279.7	39879.4	35402	41335.8	3	1	3	3	3	3	3	3	3	3	3	3	3
P03899	P03899	NU3M_MOUSE	mt-Nd3	NADH-ubiquinone oxidoreductase chain 3																																	1	1	1	1	1	1		1	1	1	1	1	1
P03911	P03911	NU4M_MOUSE	Mtnd4	NADH-ubiquinone oxidoreductase chain 4	24930.8		51763.7	68116.3	69576.5	97815.3	119805	128244	55447.2	53247.7	72853.1	47523.4	95353.6	77372.8	96066.4	101730	41562.3	16542.7	93915.1	21763.2	81779	77721.9	71348.8	78965.9	32312.9	48753.9	92578.5	29829.5	115852	97540.7	93879.3	112153	5	1	9	8	8	7	10	10	12	12	11	13	11
P03921	P03921	NU5M_MOUSE	Mtnd5	NADH-ubiquinone oxidoreductase chain 5	43688	58589.2	46335.5	66812.9	24543.4	40020.9	114446	143423	45379.3	49949.4	65093.3	50390.4	67151.9	51499.3	66033.6	77804.1	40769.7	18746.5	68137.6	27796	58587.5	54797	55847.6	51654	21782	40081.7	52218	22087.7	45692.2	42645.7	37034.6	41493.9	8	4	8	8	9	10	12	11	10	11	13	9	14
P03930	P03930	ATP8_MOUSE	Mtatp8	ATP synthase protein 8				27485.6	42217.4	34409.5		14539		61253.7		20954.1										85295.5			11313.9		8638.08		34736.4	51279.7	35104	51057.1	1	1	1	2	2	2	1	2		3		3	1
P03958	P03958	ADA_MOUSE	Ada	Adenosine deaminase						9743.04	15566.4	16554.9							13361	11880														8560.54	11152.3	10689.3					1	2	4	4					1
P03975	P03975	IGEB_MOUSE	Iap	IgE-binding protein	3332.51		4364.66			4690.42	5240.61	5559.6	4362.88	2818.81						4169.92	4334.13											3801.07	4290.02	4022.08	3757.52	4566.23	4	1	2		1	2	2	2	2	3	1	1	1
P03995	P03995	GFAP_MOUSE	Gfap	Glial fibrillary acidic protein	352841	346227	872623	532944	476371	513422	661906	849786	472021	647633	354464	382541	701259	448038	817910	595361	587551	196244	291551	186313	740641	568564	639564	519483	178513	263649	181789	195925	399068	414442	344449	394223	59	27	65	63	72	71	57	57	53	59	58	46	75
P04104	P04104	K2C1_MOUSE	Krt1	Keratin, type II cytoskeletal 1																																			1	1		1		1		1	1		1
P04184	P04184	KITH_MOUSE	Tk1	Thymidine kinase, cytosolic																																							1	1
P04186	P04186	CFAB_MOUSE	Cfb	Complement factor B					14468.5	15271.6	13054.9	13711.2	5447.14		13599.8		11024.2	8214.07	9885.54	13441.6		5035.5	18151.6		11678.2	13086.3	10342.8	8982.07					11772.5	12261.5	11734	8718.69	1		1	1	2	2	2	2	2	1	2		2
P04247	P04247	MYG_MOUSE	Mb	Myoglobin										3787.33								3196.05																								2		1
P04370	P04370	MBP_MOUSE	Mbp	Myelin basic protein					31742.2	29842.6	21036.7	20766					16472.3	12394.7	14134.8	16144.4					16768.5	16010.6	14755.5	13220.2					7807.95	9888.46	12745.5	14610.7	1	1			6	7	6	8					5
P04627	P28028;Q99N57;P04627	ARAF_MOUSE	Araf	Serine/threonine-protein kinase A-Raf	13130.8	8735.45	22599.1	32526.7	24220.9	22359	36978.8	37743.4	22824.3	25783.2	28296.7	16438.4	29679	24732	30007.4	32145.2	14879.9	9705.3	25313.7	9300.68	31914.1	29099.4	30550.1	29240.4	11756.3	12607.1	18868.4	15142.5	26699.5	25511.4	24393	29404.4	4	5	12	14	11	13	14	16	10	10	12	7	13
P04919	P04919	B3AT_MOUSE	Slc4a1	Band 3 anion transport protein									6378.21	9133.91	4402.52	5189.99																							1	1	1		1	1	2	2	2	2	1
P04925	P04925	PRIO_MOUSE	Prnp	Major prion protein	6106.18	14477.7	26263.3	1077510	138358	154957	336544	292608	54818.2	55492.2	1093460	18530.9	247731	210397	246558	255917	10947.5		543011		133108	131545	131895	135259	11512.3	12708.5	420729	7827.84	176005	159797	162874	167286	2	3	4	15	11	12	13	11	5	7	16	2	16
P05063	P05063	ALDOC_MOUSE	Aldoc	Fructose-bisphosphate aldolase C	43615.1	73197.8	122606	195601	279168	317694	444480	458746	115953	139318	216398	78197.8	497047	486526	531969	547133	109198	34550	140330	35164	526735	454852	443519	442200	40810.9	51268.5	112381	41886.9	373323	327704	360798	377734	18	10	25	23	34	29	27	30	23	26	25	24	32
P05064	P05064	ALDOA_MOUSE	Aldoa	Fructose-bisphosphate aldolase A	143380	139168	298105	782930	992875	953097	1131030	1314330	369900	412592	832378	218627	1523130	1519990	1628180	1597950	194744	68171.1	981763	110187	1555660	1448080	1574560	1589500	175746	179134	406355	130511	1213560	1195510	1167440	1309160	29	21	34	41	53	52	54	52	42	38	43	38	52
P05132	P68181;P05132	KAPCA_MOUSE	Prkaca	cAMP-dependent protein kinase catalytic subunit alpha	78091.8	91320	201534	295050	204340	200642	197804	212846	180790	118917	208360	121671	204885	230467	229956	219900	113523	31456.6	217078	58469.1	257175	274682	245268	246717	93589.4	67178.5	158056	66612.6	211714	192484	208572	194927	20	14	22	26	33	35	28	28	29	27	32	24	36
P05201	P05201	AATC_MOUSE	Got1	Aspartate aminotransferase, cytoplasmic	37773.6	39536	69567.5	80159.4	156348	159270	206724	191694	55686.9	79681.6	66577.4	40501.2	159145	183888	203110	203041	53062.8	19970.8	85107.9	27984.3	216983	221801	216997	228574	38460.1	47519.2	72827.1	40293.9	168813	186336	165687	202285	21	12	19	24	38	35	30	28	21	25	21	18	31
P05202	P05202	AATM_MOUSE	Got2	Aspartate aminotransferase, mitochondrial	401415	434488	515781	442071	776424	822161	955125	889924	618158	607813	479110	525736	1038150	1159930	1235030	1222430	392308	202230	447833	302006	1266490	1237730	1217820	1285840	252441	375567	267014	265245	843685	895152	797526	876122	33	23	34	32	58	52	42	44	38	44	39	39	51
P05480	P05480	SRC_MOUSE	Src	Proto-oncogene tyrosine-protein kinase Src	26238.4	29828.8	59901.6	100158	42175.2	53979.6	57153.8	65387	44140.1	36165.1	50642.4	32080.3	55566.6	53885.2	61103.8	68219.6	40294.8	16912.4	71934.2	16820.7	71829.6	74247.7	70643	67884.2	27952.7	25056.3	49033.1	21322.4	58545.2	47292.9	50216.6	54825.7	12	8	18	14	16	13	16	15	19	16	17	12	17
P05532	P05532	KIT_MOUSE	Kit	Mast/stem cell growth factor receptor Kit	3744.15	4783.71	14074.8	117415	40086.7	43071.7	52398.6	56208.9	18131.6	13110.5	110246	9139.12	56236.5	57584.1	62291.4	65612.6	13682.7	3332.78	93346.1	4094.35	43077	42825.6	42054.5	43437.4	9243.8	10945.6	87814.7	6292.08	52126.5	51875.9	54654.4	56619.5	3	2	10	30	20	20	19	21	13	12	28	8	22
P05627	P05627	JUN_MOUSE	Jun	Transcription factor Jun																																					1	1	1
P05784	P05784;CON172	K1C18_MOUSE	Krt18	Keratin, type I cytoskeletal 18																																							1	1
P06151	P06151	LDHA_MOUSE	Ldha	L-lactate dehydrogenase A chain	1065450	941232	2390830	3118440	1997700	2097990	2280150	3168600	2182960	1758540	1992810	1596720	1983210	2425100	2457560	2460010	1345670	423341	1958600	570359	2313990	2090750	2078800	2123730	1102670	1744160	2638660	1265800	2657120	2859750	2617280	3324330	32	15	35	35	42	41	30	32	26	27	36	25	36
P06339	P06339	HA15_MOUSE	H2-T23	H-2 class I histocompatibility antigen, D-37 alpha chain																																							1	1					1
P06537	P06537	GCR_MOUSE	Nr3c1	Glucocorticoid receptor				4544.7	4914.06	6166.97	6538.86	7366.99		1632.08			4567.61	4038.4	6981.75	5506.74	3575.88				5282.8	4861.93	5261.98	4282.28	3451.81			4096.47	5067.5	4122.32	5500.86	4836.91			1	2	3	3	2	2	1	2	1		3
P06745	P06745	G6PI_MOUSE	Gpi	Glucose-6-phosphate isomerase	86488.7	80227	160455	213117	362866	419472	433449	463292	209085	174411	311617	135360	631358	692914	692354	708279	111989	42266.6	270570	59914.9	560350	521703	583214	584493	100115	133762	225664	109684	581417	539833	565201	724410	27	14	26	30	48	44	36	43	33	40	41	29	47
P06795	P06795;P21447	MDR1B_MOUSE	Abcb1b	ATP-dependent translocase ABCB1				6944.73			5475.93	5822.02							6347.81	6424.93			7143.53		5520.6			5655.4			4128.2									2	1	1	2	2	1			1	1
P06797	P06797	CATL1_MOUSE	Ctsl	Procathepsin L					10464.2	10128.1	20024.1	17138.8					9828.67	9441.19	12550.7	13098.8					11216.2	11728.7	10233.1	14221.9					9034.8	7683.21	9877.79	10120.5					4	5	2	3					3
P06801	P06801	MAOX_MOUSE	Me1	NADP-dependent malic enzyme	44799.7	40585.6	93629.4	136106	62497.4	78082.6	103094	131573	84266.2	69775	107106	60570.3	100153	87059	113643	113647	67156.2	30416.8	106372	35675.5	120823	93815.8	116287	104642	44111.5	60476.7	89753.8	43065.7	104847	96767.4	97482.5	119817	18	10	28	24	20	21	26	26	22	26	21	22	31
P06802	P06802	ENPP1_MOUSE	Enpp1	Ectonucleotide pyrophosphatase/phosphodiesterase family member 1				8220.84			5572.14				7367.33								5526.72								5870.79									7	1	1	2	1			5		1
P06837	P06837	NEUM_MOUSE	Gap43	Neuromodulin	35554.8	26594	76135.5	211858	753226	785416	1250250	1334970	103314	237350	178383	63926	934971	869418	1022060	986421	20373.2	9498.85	116834	14125.9	707164	658742	688951	690436	28942.1	47224.2	103428	32988	886318	907136	920738	893157	17	17	11	15	44	42	30	29	18	27	21	16	33
P07091	P07091	S10A4_MOUSE	S100a4	Protein S100-A4																																							1	1
P07214	P07214	SPRC_MOUSE	Sparc	SPARC				19817.7	20427.6	25998	38659.2	41243.1		6704.33			29672	25702.2	33898.6	33144.8					26811	20452	22408.3	25111.9					12672.6	10097.9	13087.9	12708.9			1	3	6	6	7	6		3	1		7
P07309	P07309	TTHY_MOUSE	Ttr	Transthyretin							21436.5	24872.4																												1			2	2					1
P07310	P07310	KCRM_MOUSE	Ckm	Creatine kinase M-type																	15168	15109.1		15953.3		11191.4	14339.8														1
P07356	P07356	ANXA2_MOUSE	Anxa2	Annexin A2	114532	62359.8	124296	95363.7	82378.7	82241.7	125615	151393	109025	81694.1	128319	77999.7	109276	102009	117272	122151	78651.5	43012.7	122484	79376.5	103356	107990	103725	98910.9	80158.6	108330	97021	195503	76935	72376	69449.2	67704.5	24	15	23	15	18	20	18	17	18	19	15	21	21
P07724	P07724	ALBU_MOUSE	Alb	Albumin	2219260	1289280	5080850	4372830	1176520	1939790	2972520	2374770	3962930	6343470	2972330	5798950	2071750	1771070	1679580	1957730	3635220	2238770	3276960	3670610	2127070	1678220	2089620	2156880	972225	3324940	2208820	1906760	1394250	1291900	1520290	1815410	11	7	17	13	7	7	7	7	21	20	19	21	15
P07742	P07742	RIR1_MOUSE	Rrm1	Ribonucleoside-diphosphate reductase large subunit	5875.25	6152.53	11690.1	15728	12606.3	13948	25039.5	27287.5	9813.85	8110.98	14379.1	5193.08	16725.8	14593.2	16220.7	16174	10543	4864.91	14933	4303.25	21944.2	17487.5	19900.9	17844.4			13743		13600.5	13359.5	14240.1	16505.1	3	4	11	12	6	8	20	19	13	8	7	8	15
P07759	P07759	SPA3K_MOUSE	Serpina3k	Serine protease inhibitor A3K																																										1		1
P07901	P07901	HS90A_MOUSE	Hsp90aa1	Heat shock protein HSP 90-alpha	127188	226648	406514	617480	697143	677195	1006640	935568	254561	228555	374240	169551	751108	772537	915676	848426	202286	57473.1	434363	84121.4	1001750	949087	991920	1011680	135456	122415	303845	108625	649867	683621	663647	679008	44	20	46	49	73	69	45	46	43	45	49	40	58
P07903	P07903	ERCC1_MOUSE	Ercc1	DNA excision repair protein ERCC-1					7753.61	10601.6	10983	12765	3527.02				13351.4								9158.05	7170.96	9118.22	8104.38					10615		9756.54	11591.4	1			1	2	2	4	4	2	1			2
P07934	P07934	PHKG1_MOUSE	Phkg1	Phosphorylase b kinase gamma catalytic chain, skeletal muscle/heart isoform	6228.09				11727.2	7964.95	13217.4	11633.8	8649.03	8068.38	9377.5	5088.98	10554.1	14158	11391.8	11798.3	7474.11	2976.31			12506.7	12434.5	12335.8	12152.5	14905.4				9062.09	10998.1	7668.24	8863.56	2	1		1	2	4	7	5	4	3	3	3	4
P08003	P08003	PDIA4_MOUSE	Pdia4	Protein disulfide-isomerase A4	35085	37820.1	44062.3	61280.2	170835	166900	140325	152184	54393.2	61119	71927.5	41171.4	139742	156519	166518	163763	32841.6	10613.8	52790.4	18194.6	217608	194867	199826	203781	24464.3	23595.9	35857.8	18578.4	140414	143662	143579	145417	20	15	30	29	45	45	42	44	28	27	25	19	47
P08030	P08030	APT_MOUSE	Aprt	Adenine phosphoribosyltransferase	53626.3	33505.7	63464.4	118739	135086	150546	232347	212858	35217.2	29655.1	62717.4	12980.3	123441	133505	149637	155389	36557.6	17686.6	75827.1	17567.8	159368	152971	154616	157437	37884.2	27463.1	82468.9	19040.4	162260	133135	135942	151474	2	2	5	7	7	7	7	8	3	3	5	2	8
P08046	P08046;P08152;P43300	EGR1_MOUSE	Egr1	Early growth response protein 1																						3308.04		2096.41															1	1
P08071	P08071	TRFL_MOUSE	Ltf	Lactotransferrin	10291					27383.6			8807.62	9710.89		7086.92					5363.36		16529.6				37957.8		25037.6	26551	21162.5	22334.7		10016.7		23959.2	2	1	1	1	1	2			2	2	1	2
P08103	P08103	HCK_MOUSE	Hck	Tyrosine-protein kinase HCK																																	1								1
P08113	P08113	ENPL_MOUSE	Hsp90b1	Endoplasmin	44585.8	76120	128805	141641	306468	307208	312084	277154	95405.8	131314	102412	69866.4	333468	348864	363120	377792	64931	33270.8	100539	39018.7	427799	403610	418280	441508	53732.5	55380.1	77002.1	41117.1	281809	286424	310183	281959	38	18	40	41	85	83	66	72	34	43	47	33	76
P08207	P08207	S10AA_MOUSE	S100a10	Protein S100-A10					8657.71	11952.2	17566.8	15987.8						14799.4	14258.8	13133.7	5264.5				10283.2		8136.44						7864.12						1	1	3	3	4	4					2
P08226	P08226	APOE_MOUSE	Apoe	Apolipoprotein E	41723	57354.1	164366	289567	414266	428209	402232	522752	88484.3	133519	126144	46329.3	287259	250351	261647	318040	68208.2	20622.7	168234	17200.6	439145	349016	370336	359428	38677.6	31950	131989	27848.5	366161	301313	316673	279397	14	10	24	26	52	52	35	31	15	19	25	8	34
P08228	P08228	SODC_MOUSE	Sod1	Superoxide dismutase [Cu-Zn]	13210.5		17913	39062.3	78388.6	103395	207372	199383	27012.7	49097.7	46384	19941.3	138387	132198	121957	135009	19872.4	8684.65	27980.1	25473.9	115399	96813	102909	100715		16049.8	24013.5	6757.88	105721	98773.2	104064	115682	6	1	5	5	16	13	8	9	6	6	8	6	14
P08249	P08249	MDHM_MOUSE	Mdh2	Malate dehydrogenase, mitochondrial	1329190	1558740	2270810	1336300	2435390	2407340	2911710	2912050	1847410	2365250	1336200	1826190	2560220	3189540	3000250	2850190	1921190	1020190	1528810	1577080	4570420	4460210	4839050	4905220	1241250	1627330	1073570	1202940	2482990	2692250	2507280	2700600	29	18	28	28	47	41	30	28	29	28	26	28	33
P08414	P08414	KCC4_MOUSE	Camk4	Calcium/calmodulin-dependent protein kinase type IV	17191.2	21415.5	41186.5	90207.9	91353.5	93088.9	119623	114678	39505.8	36459.9	94153.6	29009.8	97850.6	115189	118091	117829	30775.6	16003.8	112104	16031.4	119743	108891	116143	113290	18841.7	16152.1	56900.9	19408.9	76920.4	89818.2	79637.9	89162.9	15	11	21	29	39	36	31	31	19	18	26	15	27
P08551	P08551	NFL_MOUSE	Nefl	Neurofilament light polypeptide	53022.9	71732.7	165309	214116	110692	117331	149571	165330	197971	131447	233285	128071	195283	178738	246179	210053	108596	26215.1	251771	46839.4	197355	162992	180672	176417	77088.6	82273.9	151008	57570.1	137968	162962	127684	163298	25	18	36	41	35	39	32	32	31	29	36	21	39
P08553	P08553	NFM_MOUSE	Nefm	Neurofilament medium polypeptide	36731.3	56745.3	109879	213229	94845.9	110434	158815	195466	129248	65801.7	197039	59635.3	181728	144692	211610	189674	61817.9	18094.7	178278	26685.7	151431	139352	146662	137018	59035.3	67645.5	149009	56158.3	142495	142375	141582	142542	32	23	54	52	51	51	42	42	50	46	48	35	64
P08556	P08556	RASN_MOUSE	Nras	GTPase NRas	12341			36999.1	25550	21371.8	17555.4	14686.9	29156.6	26091.8			19671.4	44560	28451.3	25658.8	17530.2		21671.6	6161.69	19654.5	23077.2	22175.4	25869.6			27041		20292.8	22994.6	17833.5	20555.6	2		1	2	5	4	2	2	2	2	1	1	4
P08752	P08752	GNAI2_MOUSE	Gnai2	Guanine nucleotide-binding protein G(i) subunit alpha-2	79828.8	94095.3	200598	399750	224828	263617	295703	300323	212729	169964	312442	121912	348623	271804	324396	362133	120575	55059.7	307004	60914.7	288093	285799	300772	296420	68340.3	109841	204634	68716.4	294824	314789	289129	317465	16	10	24	25	32	31	24	26	20	21	27	20	31
P08775	P08775	RPB1_MOUSE	Polr2a	DNA-directed RNA polymerase II subunit RPB1	14901.8	12831	22215.7	22649	25085.6	24762.6	31360.2	37414.5	20997.3	14025.5	18760.7	13258.3	27010.7	26974.4	29281.3	28287	20902.3	11699.1	20089.7	14898	28089.3	27891.1	28782.4	27985.2	14622.2	13864.5	15155.5	15364.3	22860.3	21873	24117.6	24460	17	6	27	20	21	29	39	42	32	26	20	17	26
P09055	P09055	ITB1_MOUSE	Itgb1	Integrin beta-1	26583.1		20382.4	241458	50671.3	50284.9	73861.5	76936.9	15992.7	19305.3	213918	12946.2	64884.4	54393.6	73698.6	73645	15142.8	10024.9	163799	5886.56	71136.6	62613.6	63266.4	63277.5	12797.6	19711.3	104246		45997.4	44157.9	44236.7	46670.6	2	1	8	34	30	27	25	24	12	17	33	6	27
P09103	P09103	PDIA1_MOUSE	P4hb	Protein disulfide-isomerase	47793	55538	91535.9	142891	543161	676777	844546	897540	87372.3	136959	114043	39937	727836	755643	820997	828780	69008.2	42797.8	127018	47329.1	906024	814171	870518	847265	31697.7	33375	83593.8	31138.3	626155	632854	656882	647044	16	8	21	23	68	67	49	50	14	21	23	11	56
P09240	P09240	CCKN_MOUSE	Cck	Cholecystokinin																																					1	1	1	1	1	1		1	1
P09242	P09242	PPBT_MOUSE	Alpl	Alkaline phosphatase, tissue-nonspecific isozyme				12430.8	12573	14707.9	14075	14574.4			20655.6		15688.3	14452.6	16493	17538.1			13476.5		14410.3	15705.5	13814.3	14120.2			8130.45		13304	13823	12097.8	13133.6				4	4	2	3	4			2		2
P09405	P09405	NUCL_MOUSE	Ncl	Nucleolin	160360	155768	392122	395239	654021	628806	1092540	1115510	362506	453426	210999	328691	561321	587383	613184	569982	249410	125817	309993	166883	1232490	1076350	1098990	1208660	148703	158792	175952	106889	522081	566513	617586	612543	20	19	16	14	50	44	27	23	20	21	9	17	27
P09411	P09411	PGK1_MOUSE	Pgk1	Phosphoglycerate kinase 1	167307	258321	615416	1144180	1188230	1290680	1733810	1906170	587713	585409	840828	352370	1431140	1594450	1484820	1555230	402964	90664	804777	124457	1361210	1163330	1301320	1308300	338267	321797	741682	243607	1490320	1465160	1512720	1796400	30	14	42	41	52	52	42	44	40	45	39	35	52
P09470	P09470	ACE_MOUSE	Ace	Angiotensin-converting enzyme				11053.8			6954.25	8273.42			19115.9		13362.1	12307.5	10173.8	10573.9			9739.62		6707.62	6421.58	6146.38	6650.27			17631.3			5193.67	7689.58					2			3	3	1		4	1	3
P09528	P09528	FRIH_MOUSE	Fth1	Ferritin heavy chain	22715.3	21190.7	60074	67087.5	63550.4	72270.6	127532	121107	39759.2	37539.1	52610.3	36003.1	67739.3	74839.7	82204.9	84763.9	27267.3	12419.5	42986.7	20078.4	74472.3	64161.9	72950.5	79683.8	19766.6	25545	31471	20163	62141.1	56870.8	62821	64758.9	6	5	14	12	17	21	16	18	7	9	9	5	18
P09535	P09535	IGF2_MOUSE	Igf2	Insulin-like growth factor II													14409																								1	1	1	1			1		2
P09542	P09542;P05977	MYL3_MOUSE	Myl3	Myosin light chain 3								6997.77							12024.9	12082.2							12475.9	9424.93									2				1	3	2	4	1	1	1		2
P09602	P09602	HMGN2_MOUSE	Hmgn2	Non-histone chromosomal protein HMG-17	18458.3	13739.9	19993.8	16631.1	93055.2	76466.5	36405.9	36397.1	31326	29138.2	10568	24736.1	41985.4	51799.8	50899.5	43986.6	7151.78	3371.87	9069.49	4656.02	65085.4	67599.3	57160.9	64275.5	24649.2	12098.8	10112.9	15471	65109.9	70793.3	66794.8	49242.6	2	2	3	4	8	7	7	6	4	4	4	3	6
P09671	P09671	SODM_MOUSE	Sod2	Superoxide dismutase [Mn], mitochondrial	119169	63663	88724.9	85847.8	253686	229723	434497	496132	67478.6	96328.2	73184.5	69491.9	378895	365634	409018	412033	109366	34177.8	63752.2	52808.9	457686	449206	457425	450471	58142.2	47401.7	42799.4	42480.6	232381	239185	232979	236918	6	5	9	6	13	14	11	11	9	10	7	9	13
P09925	P09925	SURF1_MOUSE	Surf1	Surfeit locus protein 1			6419.96	6802.77	7619.73	9033.24	16521.5	15941.5		5928.41			10899.1	9897.82	11169.2	11345.9			7914.01	5980.09	15894.1	11389.8	13757.2	12384	7052.92		6666.89	5863.05	9516.62	7170.35	7666.95	9426.67	1		2	3	3	2	6	6	1	4	1	1	5
P09926	P09926	SURF2_MOUSE	Surf2	Surfeit locus protein 2					4481.7	3899.03	6722.83	8026.53						3752.08							5199.46	4219.32	4843.62	3788.94					3468.67	3469.38	3641.24	3948.94				1	2	2	2	2					1
P0C027;P0C028	Q8R2U6;P0C027;P0C028	NUD10_MOUSE;NUD11_MOUSE	Nudt10;Nudt11	Diphosphoinositol polyphosphate phosphohydrolase 3-alpha			11360.6	19570.6	23052.6	23655.7	36589.5	37306	8714.09	19059.7	15908.2		27511.6	26820.8	27082.2	33951	12988.1	10569	11842.7	5038.65	31958.4	25742	31738.4	31607.9			10288.9		23123.8	20443.5	23965.9	23063.7	1		3	8	9	10	10	10	4	2	7	1	10
P0C090	P0C090	RC3H2_MOUSE	Rc3h2	Roquin-2	4046.53		10970.4	18330.9	14319	13677.6	18845.3	19038.1	9061.49	7187.29	15445.1	4864.92	16563.4	15531.5	19040.1	18250.4	9259.59	5746.37	11744.7	4639.73	15135.7	15180	15228.5	15814.6		5763.94	10403.2		13159	12638.8	15378.2	13960.1	2	1	9	8	5	6	16	16	7	5	7	7	10
P0C0A3	P0C0A3	CHMP6_MOUSE	Chmp6	Charged multivesicular body protein 6				10374.7	12213	16140.7	18654.3	23252.9					26531	21194.8	22552	23895.8			11361.5		24517.9	17703	22556.4	22319.3		3417.43	8352.61		17178.2	17164.1	15699.9	18416.8	1			5	8	8	7	7	1	1			5
P0C0S6;Q3THW5	Q3THW5;P0C0S6	H2AV_MOUSE;H2AZ_MOUSE	H2az1;H2az2	Histone H2A.Z	65838.7		84178	71539.6	381238	586565	836150	869831		45267.7	41837.5		538258	582130	506061	652690	69733.3	30199.3	80979	42097	759283	624887	768631	711033	29982.1	107208	36756.5		444201	417383	534525	406559	4		5	3	6	6	5	5	2	3	4	2	5
P0C192	P0C192	LRC4B_MOUSE	Lrrc4b	Leucine-rich repeat-containing protein 4B	9379.6	35788.7	27663.2	488847	29140.8	38700.7	94972.6	99318.6	20903.2	18350.4	401319	9581.16	73594.4	54481.1	61572.4	69449.1	22246.1	8749.86	395453	9783.53	68235.7	49495.8	58293.3	55335.1	62451.7	12598.7	237886	13327.9	41861.4	34714	40956.9	43772.1	7	2	16	43	14	15	28	30	11	13	41	8	26
P0C605	P0C605	KGP1_MOUSE	Prkg1	cGMP-dependent protein kinase 1			4247.85	6927.66			8350.32	10781.6	5616.79				6972.89		7238.71				7104.86		8433.14	6258.4	6822.85	7345.05			6375.93						1		2	2		1	2	3	2		1	1	2
P0C7L0	P0C7L0	WIPF3_MOUSE	Wipf3	WAS/WASL-interacting protein family member 3	17739.6	12772.5	24062.6	42397.3	76753.6	64942	84632.6	69424	52870.9	44217.4	40896.1	38973.6	66877.3	74794.9	64166.5	75181.3	19105.1		64604.7		74228.4	71528.9	69511.2	70525.7	17913.5	15321.4	40186.6	20923.1	58457.7	73540.3	63241.2	75973.9	3	3	7	2	7	8	6	7	7	7	4	6	6
P0C7M9	P0C7M9	CLC2L_MOUSE	Clec2l	C-type lectin domain family 2 member L				36867.5	33152.1	29240.9	33344.3	39827.1		10081.4	36639		31381.6	32042.4	40068.2	38172			31306.7		37224.6	35839.2	40259.7	37381.2			19222		29426.5	35435.2	28770	33721.5	1		1	12	10	10	12	12		5	10		14
P0C7N9	P0C7N9	PSMG4_MOUSE	Psmg4	Proteasome assembly chaperone 4					7146.47	8312.06	16585.7	20750					13631	13069.1	14204.8	19387.2					14074.3	11491.8	11142.4	12286.3					8119.92	8757.67	9488.68	7277.27				1	3	4	4	4		1			4
P0C7T6	P0C7T6	ATX1L_MOUSE	Atxn1l	Ataxin-1-like							7878.43	9307.84													8185.45	7130.96							3825.67			4318.38					1		2	2					1
P0C913	P0C913	OCC1_MOUSE		Overexpressed in colon carcinoma 1 protein homolog																																				1	1	1	1	1		1	1		1
P0CB42	P0CB42	ALKB1_MOUSE	Alkbh1	Nucleic acid dioxygenase ALKBH1					6546.55		13707	14631.7	8468.58			7337.99			14259.8		4223.34				14999.5	12042.3	13524.9		7964.34	6790.25	6038.38						1	1	1	1	2	1	2	2	2	1	1	2	1
P0CG14	P0CG14	DERPC_MOUSE	Derpc	Decreased expression in renal and prostate cancer protein							10120.1														7815.13	7885.56	7166.88	7107.36													1		2	1					1
P0DJF2	P0DJF2	PT117_MOUSE	Pet117	Protein PET117 homolog, mitochondrial																																					1	1	1	1					1
P0DN34	P0DN34	NDUB1_MOUSE	Ndufb1	NADH dehydrogenase [ubiquinone] 1 beta subcomplex subunit 1			5274.32	13893.8	42277.6	35968.9	111126	107143	20303.7	45468.1	22413.8	11501.5	85420.1	69465.2	85438	106506	4452.91		15010		77312.3	63855.5	68299.8	60371.7		2683.29	13935.5		44285.3	38039.2	51923.8	60692.4	1		2	3	4	4	2	2	2	4	2	4	4
P0DN89	P0DN89	TM254_MOUSE	Tmem254	Transmembrane protein 254	19149.6		32456.9	41601.4	38212.3				65753.3	45483.3		33051.5			39164.8	45353.8	26698.8		40738.7	10988.9	52691.6	38748.5	38590.8	38702.5		22476.5				42379		44164.2	2	1	2	3	3	2	2	2	3	2	1	2	2
P0DP26;P0DP27;P0DP28	P0DP26;P0DP28;P0DP27	CALM1_MOUSE;CALM2_MOUSE;CALM3_MOUSE	Calm1;Calm2;Calm3	Calmodulin-1	37102.7	51592.6	58436.3	84136	242510	340902	502559	633909	61313.5	270548	55807.7	43043.4	507652	358434	553100	562822	22145.8	24073.1	75049.9	31424.5	434662	267511	415842	456376	7299.27	23456.7	40785.9	16966.6	378125	382682	408454	435601	8	2	8	9	23	25	27	27	4	9	10	2	23
P0DP60	P0DP60	LYNX1_MOUSE	Lynx1	Ly-6/neurotoxin-like protein 1				67409.5	18661.7	18598.4	22030.8	21084.5			116884		39172.9	44429.6	42711.8	39880.8			65934.1		26594.1	26562.3	23682	27456.5					14140.7	15377.8	13462.3	19329.7		1	1	5	5	5	5	5	2	2	5	1	5
P0DW86	P0DW86	TM276_MOUSE	Tmem276	Transmembrane protein 276						5618.3							5136.2		5632.4		4763.6		8728.09								5396.44				5377.55				1	1	1	2	1	1	1				2
P0DW87	P0DW87	ZTRF1_MOUSE	Zftraf1	Zinc finger TRAF-type-containing protein 1	5343.25		15443.9	14607.2	16856.2	17042.8	26924.6	31277.2	15746	10460.3	16616.8	7781.28	19908.6	18713.4	18448.8	21821.1	16337.1	5688.32	14049.1	8609.87	22825.4	25387	25383.6	21344.2	11134.3	7071.64	10769.6	5240.01	17568.7	17157.9	17711	18233.4	5	1	5	5	7	7	8	8	7	5	4	5	11
P10078	A0A1B0GT13;P10078;Q9Z116;A2AHM2;Q6PGD2;A0A1D5RM15;A2ARV7;A0A087WRH0;A2ANU7;Q3UVL3;E9QAG4;E9Q2M4;A2ART0;A2ART4;G3X9T2;Q9DC47;A2AQA0;Q02525;Q3URY5;A2ARX0;Q08BU3;A2ARR8;Q640N4;Q3UTQ6;Q6NXM6;A2AW66;A2ARW8;Q8R1D1;A2AW67;E9Q980;Q6PCM4;A2ARR6;Q99K45;A2ART2;A0AA74KUN0;A2ARR7;A2BG91;Q8BIB6;A2ARW3;A0A1B0GRI2;G3X964;A2BFG8;P10076	ZFP28_MOUSE	Zfp28	Zinc finger protein 28																																			1		1	1	1	2	2	2	1		2
P10107	P10107	ANXA1_MOUSE	Anxa1	Annexin A1	16617.3	8323.35	15099.5	9725.9	17189.2	17059	15857.2	15314.3		5229.58	8755.32	7945.94	12317.3	12973.6	14798.6	11420.4	18249.9	4649.02	9875.54	7752.62	13658.5	10521.7	12421.7	11995.3	15675.2	13510.4	12194.4	21912.3	12123.2		8695.7		6	3	8	7	6	6	8	9	1	5	4	3	6
P10126	P10126	EF1A1_MOUSE	Eef1a1	Elongation factor 1-alpha 1	733193	1084020	3996300	4059640	1682180	1647310	2758020	3265720	1783760	1451000	1982750	1034060	2391270	1982460	2320680	2591890	1702570	681672	2563240	841108	2578510	2320460	2333920	2258670	1184600	1017660	1461170	736752	1532950	1584980	1435300	1617970	38	24	38	42	49	54	45	47	42	44	46	35	53
P10166	P10166	MYCL_MOUSE	Mycl	Protein L-Myc																																							1	1
P10404	P10404	ENV1_MOUSE		MLV-related proviral Env polyprotein				24180.4	12398.1	12130.1	11111.8	14997.1			20753.6		14019.8	10740.4	10751.7				25922.7		17114	17440.1	15285.8	15627.3			13319.9		11205.1	10870.7	10810.4	10779.3				2	2	2	5	5			2		2
P10417	P10417	BCL2_MOUSE	Bcl2	Apoptosis regulator Bcl-2					10339	15619.6	28905.6	27891.6					15449.1	15408.7	23501.2	21739.3	4816.07		8356.53		27250.4	22214.6	23891.7	20116.4			4796		11333		9442.95	9035.95			1	1	2	2	3	3	1	1	1	1	2
P10493	P10493	NID1_MOUSE	Nid1	Nidogen-1			5526.96	17193.1			8872.67	8393.7			9008.17								11504.9								10574.9								2	12			2	2			3
P10518	P10518	HEM2_MOUSE	Alad	Delta-aminolevulinic acid dehydratase	21187.1		13840.1	12346.1	23284.7	20430.8	45316	46679.8			17023.3	7134.32	31797.5	32268.8	40791.5	41691.6	11559.6	4340.8	19614.6	9176.71	28878.2	28864.3	29481.5	30706.7	12308.1	9216.27	10606.3	27167.4	21934.3	22682.5	26670.1	20655.5	4	1	4	7	6	5	8	8	1	1	4	2	7
P10605	P10605	CATB_MOUSE	Ctsb	Cathepsin B	10581.3	9920.51	4204.86	16946.7	28719.8	35301.2	49497.7	50372.2	6275.77	8971.72	13781.6	4694.19	43539.2	34102.6	44092.2	40573.6	10802.8		10637.8	12198.1	39912.6	32622.7	35595.1	34209.8			9149.97	11082.4	30575.8	31583.6	31257.3	35688.3	3	2	4	10	17	18	13	13	4	8	11	2	16
P10630	P10630	IF4A2_MOUSE	Eif4a2	Eukaryotic initiation factor 4A-II	42926.1		132249	185704	116443	130215	169053	194165	87107.3	70783.8	146175	56366.7	175832	151661	239455	228009	104560	21868.6	166546	35439.8	199995	179308	200040	193558	67164.4	50984.2	111416	49851	139870	114014	133510	132003	15		17	17	17	19	18	17	12	14	14	12	16
P10637	P10637	TAU_MOUSE	Mapt	Microtubule-associated protein tau	183042	284557	331303	1294610	1891150	1754280	1663600	1933230	452233	636256	1345130	257309	2057850	2144100	2404570	2457910	306940	150633	1317590	207414	2300320	1961850	1995940	2079980	223847	193239	677251	118686	1925870	2073910	2008240	2033660	24	14	28	36	44	40	42	41	27	27	28	24	36
P10639	P10639	THIO_MOUSE	Txn	Thioredoxin	68770.6	82740.2	132548	155682	195340	270650	321248	342529	88332.1	94825.5	90947.1	69831.8	256133	260415	244959	224627	80437.4	30120.3	136696	66321.5	270968	245623	277864	284387	64991.9	95758.9	81715.3	90293.2	262199	260916	278439	194055	7	5	8	8	13	10	13	12	9	12	9	8	12
P10649	P10649	GSTM1_MOUSE	Gstm1	Glutathione S-transferase Mu 1	107995	102987	178969	171214	431809	551176	685746	676998	142820	155901	152274	87307.5	530698	444056	544049	554766	155339	53940.7	191331	75524.3	673259	475561	561019	600447	59946.2	85775.7	116032	61439.7	417868	421582	398189	451025	21	12	29	28	45	43	39	41	23	26	23	15	42
P10711	P10711	TCEA1_MOUSE	Tcea1	Transcription elongation factor A protein 1	7802.63	9704.23	24622.6	23037.8	38143	42785.2	61619.6	59541.1	23457.6	19570	18830	6836.02	38612.3	37058.7	43235.2	46742	15165.5	8420.64	15173.1	10178.6	47556.6	41151.9	46195.1	46387.8	11658.4	7126.58	11233.7	15489.6	42344.2	38357.8	42234.8	44427.4	4	3	4	9	18	19	18	19	4	8	7	4	17
P10833	P10833	RRAS_MOUSE	Rras	Ras-related protein R-Ras			5121.66	8141.47	14114.9	12566.1	18114.4	16875.9		2681.99		1866.96	16934.8	18959.3	14820.2	16294			8995.66		11612	9532.62	11138.9	9979.48			4446.78		10135.6	9954.17	10311.2	10032.5			4	4	3	4	4	5	1	2	1	2	2
P10852	P10852	4F2_MOUSE	Slc3a2	Amino acid transporter heavy chain SLC3A2	211388	232571	456458	909119	1061720	967721	1037710	1172240	533189	505561	1063620	338903	1393720	1349530	1289990	1303880	349136	149909	1126610	183139	1485140	1414960	1404840	1362380	230340	307345	655560	198696	1015790	1109880	957387	1069260	26	15	23	25	42	41	28	28	29	29	31	29	33
P10922	P10922	H10_MOUSE	H1-0	Histone H1.0	1576410	2046720	2698990	2967230	194924	187955	242343	256163	3167320	3657220	2740300	4092050	164724	179013	214288	176403	895354	407267	1163360	678373	139221	147727	131655	120082	2269080	1372300	1584170	1208320	179909	146138	184264	150955	27	24	26	22	11	10	7	7	27	27	18	31	9
P10923	P10923	OSTP_MOUSE	Spp1	Osteopontin																																				1			1	1		1	1
P11031	P11031	TCP4_MOUSE	Sub1	Activated RNA polymerase II transcriptional coactivator p15	5663.33		7836.1		19869.8	19604.9	32489.2	34091.8	10819.2	8306.78	5114.58	6720.21	20828	20844.9	21004.5	17677.1	13572.7	7447.51		5896.2	28849.8	24348.7	27760.3	27788.2	2867.03	8359.23			19957.2	19115	19957.2	20855.7	3	1	6	1	12	10	16	17	2	6	2	3	15
P11087	P11087	CO1A1_MOUSE	Col1a1	Collagen alpha-1(I) chain	15769	57058.4					10709	7918.38					3183.69													10129.6							2	2			1	1	3	3		1	1		2
P11103	P11103	PARP1_MOUSE	Parp1	Poly [ADP-ribose] polymerase 1	34847.1	35305.9	66709.9	50965.1	55464.5	59601.5	101247	104975	59169.1	41943	49366.4	30241.1	77651.1	60267.9	71173.4	72950.3	47031.7	23847.2	46819.3	30172.4	78306.7	73632.4	72736	70528.5	40560.3	39541.7	42298.7	42122.4	61303.7	55396.4	58308.7	60523.6	32	7	35	29	33	35	36	38	26	26	22	23	31
P11152	P11152	LIPL_MOUSE	Lpl	Lipoprotein lipase			17129.9	32531.1	13982.8	13124.6	24613.3	28240	13777.1	13245.9	18204.3		17528.3	15401.6	20274.9	21926.8	11121.4	9714.97	20616.7	6950.75	19363.1	15434.6	17629.9	16528	11235	11982.2	22011	6736.08	19884.6	16895.1	18748.7	16942.3			8	11	8	7	8	7	3	2	8	1	5
P11157	P11157	RIR2_MOUSE	Rrm2	Ribonucleoside-diphosphate reductase subunit M2							19218.2	21298					12809.3		10684.9	12707.4	7183.16		8591.96		17497.5	11002.1	16001.4	14488.9					10265.5		11132.8	14531.8			1	1	1	1	2	3			1		2
P11214	P11214	TPA_MOUSE	Plat	Tissue-type plasminogen activator	4065.26	5109.92	23577.2	32093.6	19560	16657.6	25561.3	21329	15502.2	7945.32	16396.7	6038.26	17132.5	15892.6	15901.5	17977.8	14335.8		19599.2		19842	21179.1	21368.2	20683.5	7303.53	5183.89	11084.9	5812.42	11276.4	13803.7	13113.4	14704.1	5	3	10	10	14	14	13	13	7	6	8	4	11
P11247	P11247	PERM_MOUSE	Mpo	Myeloperoxidase	11918.8	7052.87															4058.79		6563.61	5176.71					9363.36	18394.5	10663.6	11082.6					6	2	1			1
P11276	P11276	FINC_MOUSE	Fn1	Fibronectin			9300.24	8708.8							6196.1								6473.44						3340.95					4315.56					3	4		1		1	1		2		1
P11352	P11352	GPX1_MOUSE	Gpx1	Glutathione peroxidase 1	11971		22032.8	20269.1	37522.5	47176.1	46182.3	48460.3		17141.9	11193.2	7311.31	40372.1	45535.7	50157	53136.6	16545.1	10573.1	14605.5	10050.4	50531.4	46482.6	49782.8	48977		10329.3	14667.4	9096.57	33280	41201	40864.1	42648.7	5	1	5	2	8	5	11	9	1	4	2	3	7
P11370	P10404;P11370	ENV2_MOUSE	Fv4	Retrovirus-related Env polyprotein from Fv-4 locus						18836.9	9476.96	12759.3		6363.56			13780.2	7504.63		4782.09			15319.3		18734.2	17637.4	18893.2	19105.4					23411.1		17874.8	17171.6	1		1		1	3	3	2	1	2	1		3
P11404	P11404	FABPH_MOUSE	Fabp3	Fatty acid-binding protein, heart				31084.7	26444.9	28901.5	57581	52861.7	19570.8	26671.1	15671.1	16357.7	37872.3	31277.9	51349.8	53708.6	13439.3	12289	24478.6	8274	47553.8	46057.7	51459.1	54745.7	10859.1	20401.9	12617.7	16582.2	42305.6	34263.3	43175.1	45287.2	1	1	1	4	11	10	5	6	4	6	2	5	9
P11438	P11438	LAMP1_MOUSE	Lamp1	Lysosome-associated membrane glycoprotein 1	14897.7	19658.4	18629.6	37338	55683.6	74568.7	92862.1	63711.4	30100.2	37972.9	28737.2	24001.2	92315.6	65978.8	90611.1	80768	21636.9	5536.28	45438.4	12117.1	140312	120695	135196	124974	15944.2	16863.4	38038	12184.8	56282.4	83668	50204.4	82501.4	3	4	4	6	10	12	9	9	4	6	5	3	9
P11440	P11440	CDK1_MOUSE	Cdk1	Cyclin-dependent kinase 1				7939.75	8556.66	7187.27	11166.8	8800.68			5350.13		8430.61	10559.8	8044.34	10153.8	4927.7		6921.16		15420.8	13970.3	14505.2	13437.6					4044.62	6803.1	7257.7	6137.7	1		1	2	4	4	10	8		1	2		5
P11499	P07901;P11499	HS90B_MOUSE	Hsp90ab1	Heat shock protein HSP 90-beta	262137	420697	822500	997670	1253660	1225010	1765180	1758470	641211	590090	752513	414835	1479320	1376810	1680990	1686470	502535	146519	973196	198437	1893220	1720240	1826790	1804440	367141	224777	563379	234582	1198230	1111590	1187260	1223280	61	40	80	76	112	96	83	82	57	59	67	49	77
P11531	P11531	DMD_MOUSE	Dmd	Dystrophin	11053.8	12945.3	41637.3	63567	56413.7	59688.1	94205.2	103297	33632.2	21335.1	58840.4	16397.6	68003.3	53447	75548.9	77633.6	37669.4	9592.53	55683.2	12593.5	75282.5	62768.4	68193	63097.8	18751.6	15491.5	43392.3	10950.2	48543.3	48017.9	43742.9	54267.7	5	2	17	16	15	16	24	21	9	10	15	7	17
P11609	P11609	CD1D1_MOUSE	Cd1d1	Antigen-presenting glycoprotein CD1d1						9359.15	15801.5	15563.3								9361.15					9622.85	7642.04	9835.49	9045.25					14481.9			9664.51						2	2	2					1
P11627	P11627	L1CAM_MOUSE	L1cam	Neural cell adhesion molecule L1	29339.3	39257.5	65952.6	2804330	313311	307925	524333	529345	70579.3	84976.7	2046260	35668.4	404094	373674	429487	485553	48343.1	18274.8	2099110	22830.5	482837	431559	462368	463137	40745.7	34154.6	1446110	26089.8	340979	346074	354314	354178	12	5	27	83	62	63	58	57	28	42	86	24	58
P11688	P11688	ITA5_MOUSE	Itga5	Integrin alpha-5				173879	20211.3	23532.9	37231.7	36727.6			143239		32677.4	29958	35163	35474.6			105642		27019	26756	27445.5	25840.6			81582.3		23263.4	23140.1	24286.7	25677			1	23	6	8	8	8		1	19		6
P11798	P11798	KCC2A_MOUSE	Camk2a	Calcium/calmodulin-dependent protein kinase type II subunit alpha	514485	425482	1441730	1891710	1431570	1529100	1654870	1527050	1242040	1032230	1631790	865123	1791890	1947570	2151820	2082750	1057850	226134	2147890	351660	2131790	2226470	2122460	2157280	549269	537356	988759	335691	1245730	1493910	1336170	1433340	30	21	25	35	46	49	34	40	31	27	36	25	47
P11881	Q9Z329;P11881	ITPR1_MOUSE	Itpr1	Inositol 1,4,5-trisphosphate-gated calcium channel ITPR1	12625	10118	25031.6	37458	28509.1	31776.5	45040.3	46333.6	22133.5	17190.2	29738.6	12354.9	36060.4	34912.6	40101.9	41670.5	21480	7987.78	31285.4	9176.02	40710.7	39513.7	37707.3	38071.2	12647.8	15803.8	22997.1	11243.8	27911.9	31907.3	28647.5	31364	23	7	39	44	40	46	61	63	31	28	29	18	47
P11930	P11930	NUD19_MOUSE	Nudt19	Acyl-coenzyme A diphosphatase NUDT19	11500.3		17507.1	18493.2	15240.7	17941	34914.7	30663.1	20699.8	12296.7	23481.8	14710.8	42844.1	22553.7	30152.1	33112.5	19501.3	9260.01	17481.7	11008	33537.1	29262.2	27891.7	27158.3		10907.7			18303.2	18600.1	18784.2	19389.5	5	1	5	4	3	4	4	5	3	4	2	3	3
P11983	P11983	TCPA_MOUSE	Tcp1	T-complex protein 1 subunit alpha	154754	115517	381585	481082	338761	328999	475977	480537	270913	220441	292396	166039	338711	364353	406203	411884	308825	98319.9	453585	128121	537603	493496	527167	531261	162650	203374	317176	171239	311146	328413	299390	347964	34	30	36	36	47	46	44	41	42	42	39	42	51
P12023	P12023	A4_MOUSE	App	Amyloid-beta precursor protein	8701.46	17958	20591.8	128774	126962	129451	156116	175684	18725.3	24950.1	148515	18819.5	159831	149126	168555	169949	12667.3	2878.33	112979	7357.53	138231	130561	133113	141849	12659.9	10964.5	82889.5	7818.97	123798	118997	122926	121368	3	3	7	38	36	39	34	33	8	19	37	8	41
P12025	P12025	MK_MOUSE	Mdk	Midkine	4874.47	4697.22	9922.4	21127.9	16766.1	11156.4	24450.2	23145.4	5591.4	6593.26	10706.5	4171.1	16054.1	14581	16752.9	18658.9	5729.94		19177.4	4416.34	20671.9	18870.2	20395.3	18750.8	8002.89	4238.22	8309.75	3196.76	13647.6	9208.4	13790.7	9950.14	2	2	3	3	4	4	4	4	3	3	3	3	4
P12265	P12265	BGLR_MOUSE	Gusb	Beta-glucuronidase	8969.12		9638.28	16503.6	16973.3	16314	22627.2	25573.8	9152.08	8402.65	9683.47	8477.86	12824.4	14491.9	16634.3	16045.8	5862.64		11219	5077.83	17289.1	11769.5	16333.6	16249.9		6067.92	8393.92		10724.2	13660.4		6483.73	4	1	4	5	4	5	6	4	4	4	3	3	6
P12367	P12367	KAP2_MOUSE	Prkar2a	cAMP-dependent protein kinase type II-alpha regulatory subunit	11517.4	14934.8	24653.2	34624.7	44536.6	48123.3	71232.7	67524.3	13567.9	16303.4	24580.2	13746.2	53855.2	64870.1	78617.4	68920	25179.3	9209.22	40351.8	13164.3	86759.9	85893.5	90050.3	86155.8	15071.4	12542.3	34473.6	13131	48471.2	42745.2	53792.1	50622	11	5	7	14	18	17	15	20	6	11	9	5	18
P12382	P12382	PFKAL_MOUSE	Pfkl	ATP-dependent 6-phosphofructokinase, liver type	38970.2	62389.4	85156.4	163563	88273.2	94323.5	135711	150367	66479.4	71796.1	113090	60540.3	138156	145592	158968	160255	62889	20775.9	103761	30120.9	109405	104735	103266	108437	84967	70079.4	148993	67410.2	160082	146284	151644	177516	23	6	30	35	32	35	35	37	29	26	32	22	41
P12388	P12388	PAI2_MOUSE	Serpinb2	Plasminogen activator inhibitor 2, macrophage	24168.6	10582.6										11739.8																12287.9					2	2								1		2
P12657	P12657	ACM1_MOUSE	Chrm1	Muscarinic acetylcholine receptor M1	4916.58	6957.69	18440.8	22860.2	23278.5	20690.3	33951.6	32821.9	20274	16604.3	27486.2	13185.1	24535.2	23920.6	28606.1	26971	9842.94		21513.4		20935.8	21112.2	21351.3	18740.5	12663	5857.59	13632.7	8862.39	25045.4	28671.8	22751.4	27213.2	2	4	4	5	4	6	4	5	3	5	5	2	4
P12658	P12658	CALB1_MOUSE	Calb1	Calbindin		8152.77	12840.3	15987.8	25753.8	20773	29143.4	28790.2	12285.3	15485.7	12914.1	11241.9	24716.5	26475.9	33350.7	37141.7	8233.13		14047.1		25879.7	22459.8	29675.5	27458.1	8186.05		8447.63	6562.12	32257.3	27021.1	25942.2	29637.2	1	3	2	3	14	15	8	9	3	7	7	3	12
P12787	P12787	COX5A_MOUSE	Cox5a	Cytochrome c oxidase subunit 5A, mitochondrial	62458.5	49707.1	59015.5	120812	522623	420060	442239	377591	93274.5	174037	88826.6	53498.7	671640	707754	517593	429249	55986.3	33689.6	78960.7	37118.4	823248	837870	813666	910983		42926.6	53471.5		433980	427705	437658	472696	4	4	9	8	8	9	9	8	4	7	7	5	8
P12815	P12815	PDCD6_MOUSE	Pdcd6	Programmed cell death protein 6	22270.4		35551.4	69648.3	86503.7	86210.5	101343	111710	38730.4	44808.7	42134	24781.1	86907.2	83876.5	111761	90445.4	37807	12311.3	65131.6	23169	128530	114117	113937	101881	28208.5	41435.8	52301.4	30870.7	92860.3	73876	84006	91111.9	7		5	11	11	13	14	14	6	6	8	4	13
P12849	P12849	KAP1_MOUSE	Prkar1b	cAMP-dependent protein kinase type I-beta regulatory subunit	18003.5		35378.8	57832.3	87592.2	93462.6	107841	101374	25642	25525.4	51827	15587.5	95226.2	106042	116625	111701	26710	6636.72	56194.8	8554.97	124128	126803	113513	122958	19826.6	13384.4	26796.8	12755.8	85413.3	88940.4	86394.3	86724.3	5		10	10	17	14	15	16	6	8	9	5	15
P12960	P12960	CNTN1_MOUSE	Cntn1	Contactin-1	207779	237697	584748	9813670	750290	831090	995032	1077620	511560	516025	8033230	311476	1249880	1137960	1168090	1235390	324583	96109.7	8169070	126357	1249340	1180850	1169930	1245390	308755	270089	6299920	256410	974630	955389	943849	1055390	53	28	61	117	87	87	78	78	68	71	110	58	84
P12961	P12961	7B2_MOUSE	Scg5	Neuroendocrine protein 7B2				31069.8	32250.1	41532.8	68899.7	79031.7			12313.9		62497.2	48748.5	67995.9	67661.4			13840.6		47754.7	34245	46019.1	51128.3					40677.9	44566.5	54289.1	51818.3				3	5	4	8	8		1	3		9
P12970	P12970	RL7A_MOUSE	Rpl7a	Large ribosomal subunit protein eL8	390367	260773	699852	687827	615612	609342	695314	677928	539645	431525	513527	354255	560323	631142	633434	605613	383889	186373	490960	259999	640421	665987	673313	650545	349115	404412	445973	217979	544363	557446	522245	610873	18	16	21	18	27	27	17	17	21	22	22	21	25
P13011	P13011	SCD2_MOUSE	Scd2	Stearoyl-CoA desaturase 2	16935	11611.5	40551	57383.4	42766.5	42282.1	58661.7	48737.1	37457.7	25258.7	51899.9	19867.5	49406.1	48263.2	54800.7	55329.5	19888	7048.15	30342.9	8197.24	34347.7	33311.9	33711.3	31482.3	30381.5	27220.1	40761.7	25142.7	42059.7	47708.4	42421.8	45653.5	7	7	9	11	10	11	7	9	9	10	9	9	13
P13020	P13020	GELS_MOUSE	Gsn	Gelsolin	20762.5	18754.2	27541.9	44589.7	66426.6	68696.5	96454	90594.9	21080.3	22838.9	34073.3	14281.8	63932.9	66638.4	70072.6	66781.8	22755.7	9409.98	38384.6	12249.2	81407.8	72994.2	74461.4	70945.5	17359.9	17507.8	34145.9	16250.7	47200.3	49122.7	56097.6	50584	9	11	14	14	20	24	24	24	7	14	10	10	22
P13405	P13405	RB_MOUSE	Rb1	Retinoblastoma-associated protein				7228.63		6139.3	10387.7	14107.1					6213.46	5779.5	6498.26	8187.38					10904		9076.78	7044.63							6398.41	6894.35			1	3	1	2	3	3	1	1		1	3
P13439	P13439	UMPS_MOUSE	Umps	Uridine 5'-monophosphate synthase			8595.59	7020.97	11455.7	13260.4	17321.7	18953.4	3201.18	5016.55	5642.37		10424.7	11966.6	16029.7	15490.9	7234.88	4432.41	8698.89		17691.3	14204.8	16973.6	15354.5			8404.25		13216.8	12007.8	12580	12052.5			3	5	8	10	10	7	2	2	2	1	5
P13516	P13516	ACOD1_MOUSE	Scd1	Acyl-CoA desaturase 1																																	2		1	2	1	2	2	3		1			2
P13595	P13595	NCAM1_MOUSE	Ncam1	Neural cell adhesion molecule 1	71299.5	74697.3	230117	4123850	883748	963903	1045720	1010390	252397	274192	2408850	145034	1101480	1023460	1089620	1184330	96958.1	26051.8	3154040	36143	1039630	945323	1024330	1044130	119827	115166	2063290	89851.2	1131600	1142740	1050930	1163880	47	38	54	91	95	100	71	74	52	58	86	46	80
P13597	P13597	ICAM1_MOUSE	Icam1	Intercellular adhesion molecule 1				13053.9	11215.3	10739.1	22313.3	24106.6						16735.5	19236.3	17966.3					33302.3	31386.9	31932.9	31411.8											1	2	4	2	6	5		1	1		1
P13705	P13705	MSH3_MOUSE	Msh3	DNA mismatch repair protein Msh3								7126.62									4267.48				5854.16	5611.05	6256.66	5220.49	5609.32										1				1	3	1
P13707	P13707	GPDA_MOUSE	Gpd1	Glycerol-3-phosphate dehydrogenase [NAD(+)], cytoplasmic	17440.9	16614.7	31157.8	45909.7	52470	56084.8	64135.1	71473.8	30373.1	20755.2	32207.4	18300.8	58760.2	49881.6	59054.2	58163.8	26524.4	9448.26	39818.9	10830.8	72164.1	72170.7	67823.6	67504.4	21500.3	18328.4	26964.3	16700.2	44824.4	49018.9	47875.4	47605.4	7	5	10	11	21	23	17	17	10	14	15	8	18
P13864	P13864	DNMT1_MOUSE	Dnmt1	DNA (cytosine-5)-methyltransferase 1	13859.6	16539.8	29845	32478.8	23304.2	28991	51530.6	52818.5	25376.5	19959.7	23013.5	17680.6	31523.1	29335.6	30334.8	34537.3	19604.2	13615	25785.9	12342.9	37937.5	35839.9	39367.1	33636.9	15903.6	14509	15673	17994	27356.1	22741.3	28791.8	27496.9	23	12	35	22	20	20	29	29	22	24	13	23	16
P14069	P14069	S10A6_MOUSE	S100a6	Protein S100-A6																																	1								1
P14094	P14094	AT1B1_MOUSE	Atp1b1	Sodium/potassium-transporting ATPase subunit beta-1	738514	543962	1290890	3217620	2706700	2358880	1045450	1284580	1295120	1430290	3579810	895059	2905280	3486470	3154180	3332180	719516	197994	3547020	284302	3153100	3067700	2633830	2930740	491229	813886	2281630	428084	2476630	2551170	2592230	2272780	21	18	21	28	44	43	28	29	20	19	28	21	36
P14115	P14115	RL27A_MOUSE	Rpl27a	Large ribosomal subunit protein uL15	632226	539044	842891	507181	580696	415971	198752	231631	570657	491881	214435	452439	445538	468700	562346	528838	539231	259851	679469	398242	754461	751749	805704	768186	471865	432637	423644	435788	348430	411527	343235	440710	4	4	6	5	9	7	5	5	6	6	5	6	4
P14131	P14131	RS16_MOUSE	Rps16	Small ribosomal subunit protein uS9	519134	492561	1103900	1492350	1208070	956512	824364	781723	577633	556151	826561	564996	1189310	1454280	1335750	1145210	761525	297076	1420100	406051	1716300	1747800	1645650	1575490	949397	648124	517738	454406	872230	940398	938074	928926	17	12	12	10	18	21	16	15	11	14	14	12	17
P14148	P14148	RL7_MOUSE	Rpl7	Large ribosomal subunit protein uL30	497265	456834	800661	577173	741567	704143	533620	524151	678973	593765	678939	532698	683109	815320	856915	853601	624223	221756	789278	347847	998831	1041290	919953	921625	756255	366920	399622	327321	601984	663551	578669	610169	28	21	30	30	34	31	30	26	31	31	29	33	34
P14152	P14152	MDHC_MOUSE	Mdh1	Malate dehydrogenase, cytoplasmic	263385	270058	479636	491974	469561	455498	484897	449984	500990	617548	253648	491774	363157	502633	425044	448584	308404	106519	409858	184302	852081	733704	966411	1053570	158120	284228	514668	193802	415989	471861	389721	567453	12	8	10	8	18	18	10	10	9	10	12	8	14
P14206	P14206	RSSA_MOUSE	Rpsa	Small ribosomal subunit protein uS2	180718	324560	262541	368095	485401	444990	657753	747930	270214	257518	258586	178053	528005	425380	515719	562395	304862	122784	302179	168462	712059	625970	653123	660884	157908	197670	268251	169795	499421	427894	506670	456992	11	6	18	19	19	20	24	25	14	15	13	13	21
P14211	P14211	CALR_MOUSE	Calr	Calreticulin	75465.4	79142.5	162628	252821	363919	420059	727453	915399	185094	149090	208012	140350	435216	393677	504299	546374	82140.6	47735.3	194345	66559.6	506073	441306	476524	498733	54348.1	95357.2	127623	58977.5	400818	465739	399355	474853	15	13	21	24	29	30	29	25	12	15	20	13	31
P14231	P14231	AT1B2_MOUSE	Atp1b2	Sodium/potassium-transporting ATPase subunit beta-2	29693.7	29606.8	62143.4	572566	297821	296530	353327	370907	77967.3	73043.8	459776	40000.3	330115	328478	308752	317838	36658.2	10470.2	542504	17121.2	374794	367070	349349	338081	26624.1	25532	278910	17577.4	265430	266680	272738	264576	10	6	11	17	21	24	20	20	13	17	21	9	23
P14576	P14576;E9PXC0	SRP54_MOUSE	Srp54	Signal recognition particle subunit SRP54	15301.6	11481.8	18595.2	30051.8	23643.2	25921.2	44198.2	50465.7	19561.2	19417.6	20572.7	12406.3	29889.9	30709	30543.4	33136.8	18028.1	6565.25	21759.5	9449.72	44592.5	41811.2	42977.8	46427.3	8700.65	12130.9	15934.9	10629.3	26086	27939.6	23650.9	27898	12	6	14	14	23	24	16	17	9	12	12	10	17
P14602	P14602	HSPB1_MOUSE	Hspb1	Heat shock protein beta-1	14120	9922.89	14450.8							10952.3		13877.6					4316.88		10096.9	6189.28						16165.1		16126.4					3	4	4	2					1	2	2	2
P14685	P14685	PSMD3_MOUSE	Psmd3	26S proteasome non-ATPase regulatory subunit 3	73605.4	105734	193176	284516	156248	178112	305565	360110	149099	126666	177720	115371	228304	200182	247241	237638	111391	43095.3	201963	61922.5	239350	209120	225105	216974	62569.6	71849.7	167560	65234	172621	169895	178177	194471	30	22	42	42	47	48	44	41	33	38	41	30	49
P14733	P14733	LMNB1_MOUSE	Lmnb1	Lamin-B1	59502.9	55109.5	205912	186737	114980	115986	191782	216739	125395	115185	97760.3	83523.7	166975	123465	163717	143172	89814.2	36528.3	73543.9	43790.7	179575	151378	167191	136012	58570.5	78023.2	56523	66168.1	120681	105486	115598	114368	45	29	53	42	57	58	54	57	36	45	36	34	60
P14824	P14824	ANXA6_MOUSE	Anxa6	Annexin A6	24535	51267.7	49545.6	93300.5	132886	140314	176990	189886	40144.4	46375.1	68090	37001	153723	150497	175818	185150	47124.1	20577.5	93046.9	20608.7	172108	160554	165957	175604	22743	20665.9	54712.6	17687.7	107954	108073	110404	114236	20	9	29	36	57	65	52	54	31	31	46	22	59
P14869	P14869	RLA0_MOUSE	Rplp0	Large ribosomal subunit protein uL10	48458	132238	129120	170048	267278	290054	420490	393040	79807	102794	154519	46096.3	356733	331374	373217	396060	126701	49639.6	210003	63534.8	519991	398399	525559	525710	82831.3	69846.2	148395	69853.7	295197	247677	281734	363480	16	4	13	14	22	21	19	20	14	17	19	14	21
P14873	P14873	MAP1B_MOUSE	Map1b	Microtubule-associated protein 1B	142899	131786	403948	1508340	670056	668727	834300	846762	392739	260892	979482	170122	751727	774746	899589	913423	320763	93994.4	1310090	119194	914016	820091	876688	901549	200850	154021	771008	128354	720997	693294	715722	728333	123	75	139	171	202	189	144	149	117	119	156	109	169
P14901	P14901	HMOX1_MOUSE	Hmox1	Heme oxygenase 1	25972	21069.1	34554.8	60034.3	94320.2	117318	115622	129863	29659	31573.1	38883.5	17922.5	90782.6	82548.3	101950	105391	22296.1	13852.8	42036.6	10966.6	138322	106889	115546	112476		21976.6	30679.7	16165.1	72305.4	84709.5	65322.3	83451.5	5	2	6	8	12	12	11	10	5	7	9	5	13
P15066	P15066	JUND_MOUSE	Jund	Transcription factor JunD																																	1				1	1	1	1	1	1
P15105	P15105	GLNA_MOUSE	Glul	Glutamine synthetase	196561	158968	446359	374434	628440	566203	534485	621721	378091	295406	377120	216897	552143	527992	602705	572245	234213	59163	255926	78696.4	592881	544188	495187	483542	294852	266377	341185	235767	620365	676253	596482	638602	25	13	26	27	36	31	31	31	27	26	25	23	35
P15116	P15116	CADH2_MOUSE	Cdh2	Cadherin-2	6996.35		20722.8	1725170	114384	137260	219978	230155	18585.8	32127	926286	8617.58	153625	128903	152358	166633	22298.2	4287.32	1191250		188028	151263	177203	183839	11859.4	18181	979649	7461.14	157404	143713	146183	162337	4		13	39	21	24	31	27	8	11	35	3	22
P15208	P15208	INSR_MOUSE	Insr	Insulin receptor			6614.42	14150.1	6793.65	5822.29	13307.1	17507.6			13094.7		7731.75	6130.27	7802.44	9286.41			10984.4		7378.55	7372.21					11592		7485.49	4991.45	7718.9	6910.3			2	15	2	5	9	5	1	2	9		6
P15209	Q6VNS1;P15209	NTRK2_MOUSE	Ntrk2	BDNF/NT-3 growth factors receptor	23893	17977.9	63054.1	418573	133981	136801	169471	164568	53402.7	40604.4	255203	26393.6	152154	166264	171919	186265	58853.5	10760.9	317322	13594.8	196873	182314	185896	190531	36377	38533.8	236113	23275.4	140443	144367	161548	153461	12	5	19	34	26	24	23	23	17	17	32	14	26
P15261	P15261	INGR1_MOUSE	Ifngr1	Interferon gamma receptor 1															3250.14				9025.62		4854.4		4447.96													1	1	1	1	1			1		1
P15327	P15327	PMGE_MOUSE	Bpgm	Bisphosphoglycerate mutase			7137.83	14883.9	12400.6	13406.3	22936.8	26036.8	5802.74		14493.3	5055.24	16078.1	15865.2	22329.6	20152.7			18424.1		24403.2	21099.5	20593.1	21539			8707.59		13266.7	12328.6	14013.7	13207.7	1		3	5	6	7	7	7	3	1	5	2	6
P15379	P15379	CD44_MOUSE	Cd44	CD44 antigen				281259	38258.3	37570.7	55112.9	54910.9			258826		43709.7	41447.4	47172.6	43679.2			188934		59950.6	59263	43427.3	62006.3			92715.4		43173.9	34436.4	38156.8	38177.5			1	5	2	2	2	2		1	5		3
P15388	Q14B80;P15388;Q8R1C0;Q63959	KCNC1_MOUSE	Kcnc1	Voltage-gated potassium channel KCNC1		5585.07	9514.34				10356.8	14387.7	11048.1	8639.9	8721.33		9146.51	8336.82			8930.64	2227.06	11226.5		11798.6	11640.6	10709.6	11437.5			9658.21		8485.49	8444.4		9057.38	1	2	3	1		1	4	2	2	3	2	1	3
P15508	P15508	SPTB1_MOUSE	Sptb	Spectrin beta chain, erythrocytic	5500.9	7785.14	16549.3	21776.1	20161.1	22138.7	27885	30911.5	13458.2	9275.4	17651.1	8551.4	24496.7	21140.5	28244.4	27071.7	8948.61	4723.23	15607.1	5801.36	24370.3	20522.6	23181.7	21920.8	9769.52	8396.36	16717	7242.22	23561.3	22978.4	22666.8	26665.7	2	2	34	34	27	39	46	48	25	9	26	10	39
P15532	P15532	NDKA_MOUSE	Nme1	Nucleoside diphosphate kinase A	16400.2		85542.3	323652	280157	423613	712009	732816	69369.4	85800.9	173247	33294.2	405050	319025	506226	472717	54553	12981.3	199349	19171.7	563346	396843	493543	516267	22558.6	24745.4	108106	16255.1	377413	308276	373166	449727	5	2	9	10	10	9	11	12	5	10	7	5	9
P15535	P15535	B4GT1_MOUSE	B4galt1	Beta-1,4-galactosyltransferase 1																																	1		1
P15864	P15864	H12_MOUSE	H1-2	Histone H1.2	4144970	4806380	5082610	5610360	1380590	1134910	502349	641110	5982830	5421910	4965220	6736270	679161	1031400	945486	853750	5135230	2598400	6626920	3978960	1745180	1925950	1479210	1386180	11223800	2210600	3553400	3668720	1081320	926005	952793	711565	34	41	35	36	24	20	11	15	38	36	28	40	14
P15920	P15920	VPP2_MOUSE	Atp6v0a2	V-type proton ATPase 116 kDa subunit a 2	13541.9		18952.3	21430.8	15346.4	18832.8	26130.5	29333.6	10791.5	9705.69	10545.7	8069.59	17804.6	14780.9	20228	20898.3	20577.6	7555.14	22508.7	9864.64	21569.3	19567.1	19265.3	19459.6	14944.3	10651.5	14551.1	12197.1	15786.8	14905.9	15961.7	15019.6	3	1	8	8	5	6	11	12	8	6	3	5	7
P16014	P16014	SCG1_MOUSE	Chgb	Secretogranin-1				36144.2	31913.6	31530.8	59753.4	65452.8		9604.09	13008.5		39462.2	40034.4	44594	44907.7			28787.2		35974.9	34956.6	37153.7	37050.2	4041.17		19353.1		29178.5	23909.4	28796.5	27949.4				9	14	16	18	16		2	6		12
P16045	P16045	LEG1_MOUSE	Lgals1	Galectin-1	23097.5	17829.8	44219.8	116082	206363	265945	362803	395571	73169.5	48177	93569.9	30708.7	324185	276335	315564	331459	36462.4	35121.5	68889.8	11570.9	276744	182391	246652	210518	12639.8	8693.45	51564.1	7320.47	201497	197676	203107	226606	4	2	6	7	10	11	11	10	5	8	7	4	11
P16054	P16054	KPCE_MOUSE	Prkce	Protein kinase C epsilon type	49234.8	52065.7	108442	233637	170348	184467	236798	245017	141206	87822	216324	69014.9	231676	213772	236784	241221	93647.4	29160.6	212394	35734.2	217607	208344	209860	216558	58465.3	62776.1	158086	49466.5	188599	171143	196655	203656	31	19	47	59	59	59	54	56	41	36	50	34	51
P16056	P16056	MET_MOUSE	Met	Hepatocyte growth factor receptor				8036.62			4599.63												5794.86								8622.96								1	2	1	1	2	1
P16092	Q61851;P16092;Q03142;P21803	FGFR1_MOUSE	Fgfr1	Fibroblast growth factor receptor 1	8491.79		14079.5	53120.9	20934.2	25348.5	24886.1	28171.2	13536.8	7407.42	43405.7	8542.56	25596.1	26587.3	29161.1	28687.8	15019.3		32985.7	4325.66	21037.3	21444.9	21605.9	20094.8		9559.18	26969.1		19087.6	17820	18412.1	19784	2	1	7	21	13	11	16	14	7	4	19	3	14
P16110	P16110	LEG3_MOUSE	Lgals3	Galectin-3																	3885.23			43225							11855.8						1	1	1			1	1	1	1	1	1	1	1
P16125	P16125	LDHB_MOUSE	Ldhb	L-lactate dehydrogenase B chain	131503	139610	287816	488988	524459	532446	630511	636354	239613	198403	413869	174884	464213	511717	593835	639737	223572	79572.6	383085	141577	641522	549407	639387	619792	171556	142459	339826	118845	561231	593509	554111	624497	13	8	20	21	24	25	25	23	16	19	19	16	24
P16254	P16254	SRP14_MOUSE	Srp14	Signal recognition particle 14 kDa protein	6301.31		14606.7	12813.9	23515.5	29122.4	41508.6	47651.4		10447.6	8909.79		32210.1	37467.3	45453.5	38458.6	9377.25		8467.68		55825.2	47099.4	48538.9	51922.4			7412.34		28015.8	26646.3	26653	31778	2		3	3	7	7	6	5	2	6	2	1	7
P16283	P16283	B3A3_MOUSE	Slc4a3	Anion exchange protein 3	7185.98	5285.72	9858.23	23370.7	18864.7	22496.4	25329.6	24909.1	11739.1	14587.3	16068.3		22447.2	21592.6	23835.3	26029.4	8905.32		19868.9		22961.2	20640.6	20515.5	21176.5	7119.39		16466.8	4790.92	19081.8	20576.8	18458	18741.8	4	2	9	12	14	14	14	16	5	2	10	1	13
P16330	P16330	CN37_MOUSE	Cnp	2',3'-cyclic-nucleotide 3'-phosphodiesterase	28633.5	22478.5	58480.8	96633	64469.1	71492	83451.7	108827	40953.7	33581.9	48735.3	24975.9	77034.9	57499.3	64586.1	76733.4	32143.4	13383.7	53020.4	14605.2	89417.9	78979.3	71458.9	62180.2	39800.5	25719.5	51809.4	28691.4	62838.7	60507.6	67226.1	71852.2	15	12	19	17	22	21	21	21	18	19	17	16	21
P16332	P16332	MUTA_MOUSE	Mmut	Methylmalonyl-CoA mutase, mitochondrial	118719	131752	207479	78084.7	94127.1	112842	141183	150601	109253	120168	57276.6	107402	116380	114535	133507	140384	139860	88031.1	67694	115068	137977	133272	124888	134280	90121.2	113984	55235.1	86239.8	101209	98778.1	105796	101494	35	19	39	19	31	30	23	26	26	29	15	31	25
P16388	P63141;Q61762;P16388;P16390	KCNA1_MOUSE	Kcna1	Potassium voltage-gated channel subfamily A member 1	11631.4	13702.5	23598	56657.2	42974.7	41332.5	41067.1	42496.2	26991.1	23696.6	59044	20462.6	40621.1	36090.3	39039.3	42765.5	32821.2	10091.6	53707.4	13233.3	32787.8	41005.5	37628.8	40626.8	10425.9	19134.6	42027.4	15836.9	38194.1	41489.7	34803.3	38388.1	4	4	9	13	7	6	12	13	8	8	9	6	7
P16390	P16390	KCNA3_MOUSE	Kcna3	Potassium voltage-gated channel subfamily A member 3																															3451.46		1		1	1		1	1	1	1	1	1		1
P16460	P16460	ASSY_MOUSE	Ass1	Argininosuccinate synthase	20093.4	16326.1	29784.6	29737.1	30312.4	26549.3	25536.1	21802.3	31152.9	26145.2	22140.5	20171.5	22923	21896.4	31163	22980.4	16938.3	6705.34	19583.1	11263.6	26187.9	26946.8	22772.7	26261.7	14086.6	23485.7	14512.1	9809.3	16929.7	16893.6	26715.8	17995.3	7	4	7	6	6	10	7	8	5	5	6	4	7
P16546	P16546	SPTN1_MOUSE	Sptan1	Spectrin alpha chain, non-erythrocytic 1	164263	210891	535109	1176500	929652	997150	1131730	1238060	480126	384987	817129	238057	1211760	1197560	1433540	1417090	329365	92698.5	922125	129304	1319080	1142310	1246470	1283140	197147	183139	654126	150870	980341	981592	995075	997290	181	121	285	341	432	439	322	333	239	235	303	197	408
P16627	P16627	HS71L_MOUSE	Hspa1l	Heat shock 70 kDa protein 1-like				15168.8	10415.6	15481.4	33292.5	33866.2	7151.68		7387.92		21226.3	26754	25297.3	26488.4					21311.3	24176.7	26113.4	23560					15358	15411.7	12593.9	18787.5	1		1	2	2	4	7	5	3		2	1	4
P16675	P16675	PPGB_MOUSE	Ctsa	Lysosomal protective protein			7667.19	12798.4	13443	11675.7	21732	25220.8		9075.66	8628.61		13582.6	15830.3	16010.8	13758.4			8581.09		19181.3	18340.7	17447.7	16519.2					12016.5	12687.4	11379.2	13889.1		1	3	3	9	12	11	11	1	3	4	1	10
P16858	A0A1D5RLD8;S4R1W1;P16858	G3P_MOUSE	Gapdh	Glyceraldehyde-3-phosphate dehydrogenase	777221	1699290	1804760	2118720	1918510	2342340	2028390	2238280	1612870	1517520	2007610	1038850	2790640	2924290	2762300	2885180	1205940	428169	2379100	672108	3313050	3028020	3133270	3251980	813153	1070270	1510100	811698	2705950	2429840	2645950	2875250	40	18	41	46	53	51	45	47	47	46	42	45	44
P16951	P16951	ATF2_MOUSE	Atf2	Cyclic AMP-dependent transcription factor ATF-2					7590.99	6492.29	7735.91	10364					5598.91	8274.28	5919.13	6334.49					7258.54	8770.52	7792.89	8348.49					6112.04		5067.44	6521.31					4	3	5	4			1		3
P17012	P17012;P23607	ZFX_MOUSE	Zfx	Zinc finger X-chromosomal protein																					6457.52										37763.9	53286.8	1		1		1		1	1
P17047	P17047	LAMP2_MOUSE	Lamp2	Lysosome-associated membrane glycoprotein 2	15763.3		28853.1	55743.2	272209	279360	167447	175343	26156	62310.8	71718.1	22553.7	257243	274212	220340	222083	26455.8	8968.39	67628.3	10669.4	267475	358518	295250	309219	10614.2	17610.8	47572	8076.79	202405	239872	185069	219287	2	1	3	4	12	10	6	6	5	6	4	4	11
P17095	P17095	HMGA1_MOUSE	Hmga1	High mobility group protein HMG-I/HMG-Y					26744	33316.2	65553.9	83955.4					34220.4	30119.7	35735.4	36801.7					29920.8	32689.9	29772.6	24284.4					34566.5	36783.7	31036.2	41792.2					4	3	2	2		2			2
P17141	P17141	ZFP37_MOUSE	Zfp37	Zinc finger protein 37			4961.65		6154.32	5561.23	8677.56	9249.12	5827.57				8924.4	8748.09	12003.8	9282.55					9370.54	7943.47	9200.69	8904.31					4881.54	6175.84	6546.31	5837.76			2		4	5	5	5	2	1	1		4
P17156	P17156	HSP72_MOUSE	Hspa2	Heat shock-related 70 kDa protein 2	32570.7	23817.6	59343.5	72220.8	141083	134194	150355	134371	44463	45030.9	57320.5	27374.6	119097	140714	139121	131300	45165.8	12937.8	61538.7	25232	127741	132142	129896	134856	36806.8	38819.3	56925.8	25407.9	119336	137678	122455	136493	17	9	14	14	38	35	20	20	15	20	18	14	33
P17182	P17182	ENOA_MOUSE	Eno1	Alpha-enolase	203054	129952	369651	551833	977280	957240	1016160	999641	339153	424893	440935	246952	1122040	1410420	1342760	1356610	291174	87920	548003	142258	1207890	1216830	1217600	1300190	256481	260408	444604	269626	1174740	1175810	1168710	1400840	32	18	41	41	63	60	47	48	35	36	40	32	55
P17183	P17183	ENOG_MOUSE	Eno2	Gamma-enolase	8281.35	9576.96	24643.2	53583.7	110358	106375	146057	145396	26293.2	33467.3	45647.8	13223.6	139810	146913	142616	146101	18470	9883.12	42145.9	10821.2	152011	126199	157288	147992	20598.3	23353.2	37123.6	15599.3	146551	147094	142147	149634	7	4	11	15	25	25	22	22	13	13	11	7	21
P17225	P17225	PTBP1_MOUSE	Ptbp1	Polypyrimidine tract-binding protein 1	24246.2	28299.1	44929.1	35673.5	71472.4	65225	56287.5	71769.3	36017	31962	29045	23042.8	69000.5	60605.2	75285.7	80640.6	26519.1	13745.9	28165.8	21846.2	70002.2	66931.9	61878	60081.7	26783.2	20145.9	26473	18453.1	55027.7	49769.9	55005.4	56542.7	9	3	8	7	13	13	14	12	9	10	6	9	10
P17426	P17426	AP2A1_MOUSE	Ap2a1	AP-2 complex subunit alpha-1	195176	180730	398928	458950	298226	272225	336299	341194	321021	258641	313331	204831	313072	311610	368127	355690	287002	77556.4	418940	108370	419825	410595	402661	415478	191943	203726	241513	178694	263797	288190	249235	341489	44	29	50	47	57	55	45	44	49	49	44	46	49
P17427	P17427;P17426	AP2A2_MOUSE	Ap2a2	AP-2 complex subunit alpha-2	410389	428223	780269	1055500	700729	692183	762144	834829	591108	510307	821609	383377	835148	790020	908694	875518	573111	159965	991194	205918	970736	949879	956346	977097	330578	444920	799125	311598	781810	731770	713869	833899	60	37	69	64	78	63	55	57	68	68	63	68	64
P17439	P17439	GBA1_MOUSE	Gba1	Lysosomal acid glucosylceramidase	28389.8	32579.5	31097.4	40685.1	67825.6	79004.9	123380	134047	28405.6	29807.3	41148.9	17192	89740.6	83376.7	101505	109422	25969.1	10361	50398.7	21994.1	108460	91694.7	106747	100099	19858.5	27497.4	39965.4	28510.2	69838.4	63575.6	71590.6	79113	10	4	9	16	21	21	17	17	12	17	14	11	20
P17563	P17563;Q63836	SBP1_MOUSE	Selenbp1	Methanethiol oxidase	8755.78		11062.2		18466.2	17899.2	15078.1	18436.2		5636.14	81265.6		10170.8	11974.6	13501.1	13952.5	6025.67	3898.68	8454.84	7581.46	16189.5	15412.2	14573.1	15268.2	9455.15	9184.29	10832.9		15150.3	17532.7	16736.4	18819.1	3	1	2	1	2	3	4	4	1	2	2	1	2
P17665	P17665	COX7C_MOUSE	Cox7c	Cytochrome c oxidase subunit 7C, mitochondrial	10539.6	6371.38			50695.7	50176.1	17105.8	15026.2		97974.8		25479.8	63296.6	61977.7	76079.4	89460.5			10612.4		39819.3	37022.7	38277.2	34932.2	11831.6				49071.1	54784.1	50853.8	72574.6	2	2			2	2	3	3		4	1	4	3
P17710	P17710	HXK1_MOUSE	Hk1	Hexokinase-1	199172	298732	421564	723768	738671	780589	824691	902451	419530	434916	545786	309024	865007	995293	1051330	993593	405391	117723	771263	183002	1093260	1111760	1080010	1101800	307350	234195	459537	198142	854388	820551	851778	859325	60	39	48	48	81	69	52	56	61	61	59	59	63
P17742	P17742	PPIA_MOUSE	Ppia	Peptidyl-prolyl cis-trans isomerase A	816732	1100450	1164620	1131470	3132870	2433800	1443520	1369210	961923	1254680	1088480	700099	2238650	2628330	2619940	2495800	1384850	455836	2101550	705667	4131370	4701020	4428690	4780220	687555	823181	845052	655805	2148930	2968260	2246410	2784900	19	12	14	17	28	28	23	24	15	14	23	11	25
P17751	P17751	TPIS_MOUSE	Tpi1	Triosephosphate isomerase	62381.8	92735.4	135342	205901	435579	459135	348454	442423	144914	139222	269915	101886	735445	714961	684605	733326	114661	31348.5	232550	72196.6	759786	657209	721286	714852	84305.4	106327	139041	82736.8	676169	691968	627598	833600	17	9	18	22	31	30	22	22	17	19	23	15	28
P17809	P17809	GTR1_MOUSE	Slc2a1	Solute carrier family 2, facilitated glucose transporter member 1	21861.7		77321.2	127608	81962.3	90197.6	192441	168390	65197.8	45227.2	144828	43493.3	154831	105658	147546	146707	42390.1	29593.9	75577.7	36639.7	88998	87333.5	73947.7	74500.8	28573.6	36680.5	38094.1	28993.5	103799	104889	96030.4	104499	3	1	3	4	6	5	2	3	2	3	2	2	2
P17879;Q61696	Q61696;P17879	HS71A_MOUSE;HS71B_MOUSE	Hspa1a;Hspa1b	Heat shock 70 kDa protein 1B	61269.3	57421.3	107615	110880	171464	168671	198528	201083	69075.3	65237.3	91620.8	34625.5	177366	179184	216380	224029	76882.8	36866	133020	75369	230036	215678	236121	251630	50686.8	97621.5	101482	61687.4	177004	183508	170757	178841	9	2	9	11	23	19	18	16	9	12	12	4	19
P17897	P08905;P17897	LYZ1_MOUSE	Lyz1	Lysozyme C-1	321606	157173	125702	68922.9					81489.4	132545	49531.9	128296					85241.4	92148	132552	70515.7		36534.2		20358.9	51772.5	151561	46148.7	45691.7					2	2	4	3		1	1		3	3	2	3
P17918	P17918	PCNA_MOUSE	Pcna	Proliferating cell nuclear antigen	11099.5	5814.38	15749.2	19237.2	86791.7	75096.2	61856.7	49370.6	14700.7	26812.9	14197.6	11846.2	64920.8	62379	56779.8	56852	11433.9	6330.71	20851.3	13091.6	87485.4	77614.5	96052.3	89720.8	16009.9	16349.6		6101.05	55974.3	50464.5	65893.1	53186.7	4	2	2	3	8	8	6	8	3	6	4	4	8
P18052	P18052	PTPRA_MOUSE	Ptpra	Receptor-type tyrosine-protein phosphatase alpha	45871.7	36356.5	82099.5	149541	73050.8	78804.4	102516	103209	64584.3	49856.7	99104.1	42680.5	95647.5	94612.4	107483	114489	71093.5	22854.6	113595	25995.6	91737.8	97908.7	93509	97513.4	46875.5	41801.9	85336.1	32263.8	72933.8	69681.2	72412.1	83846.2	10	2	26	31	22	19	25	24	18	14	24	12	18
P18155	P18155	MTDC_MOUSE	Mthfd2	Bifunctional methylenetetrahydrofolate dehydrogenase/cyclohydrolase, mitochondrial					10068.1	6750.64	10594.4	13083.4					7951.04	9972.98	8309.61	9853					9034.34	8816.95	9236.88	10778.7		5519.38			5887.1	5673.26	7304.19	6595.93	1	1			2	3	6	4		1			2
P18242	P18242	CATD_MOUSE	Ctsd	Cathepsin D	92560.6	147116	86806.3	138063	260627	207381	446430	564683	66136.4	102319	120772	44968.5	268812	289772	339130	341346	89562.3	46922.4	114119	62705.1	436703	398759	416365	403898	54323.1	94997.9	97553	96928.4	226222	205617	213327	244372	10	4	11	12	13	15	14	12	6	11	6	5	12
P18572	P18572	BASI_MOUSE	Bsg	Basigin	49691.1	29047.1	35275	104929	205117	168656	313912	314816	53107.6	78275.1	98757.5	32544.7	265283	262192	310318	301168	30957.4	9425.22	95897.9	15664	291083	289011	311215	328704	18776	27569.4	72873	13899	241641	219945	225257	247815	7	6	6	7	17	16	14	14	5	8	9	7	14
P18581	P18581	CTR2_MOUSE	Slc7a2	Cationic amino acid transporter 2	4485.17		6354.19		5713.17				4360.43	5508.14							6287.22																3		2	1	2	1	1	1	2	2			1
P18653	P18653	KS6A1_MOUSE	Rps6ka1	Ribosomal protein S6 kinase alpha-1			12951.2	11476.8	11709.5	14358.7	19692.4	20743.5	8525.55	7616.73	12899.2	5917.23	17764.7	15833.3	20462.9	19272.9	8964.52		11591.4		18595.5	15050.3	17480.4	15966.1			10208.6		15547	14423.3	14350.3	14659.8	1		2	8	13	11	12	12	6	5	4	2	12
P18654	P18653;P18654;Q9WUT3	KS6A3_MOUSE	Rps6ka3	Ribosomal protein S6 kinase alpha-3	11514	16906.6	31048.8	43390.8	38805.8	38347.9	54873.2	60576.1	26313.8	19327.3	25358.8	19377.8	51159.2	41224.6	43787.3	46092.4	22199.8	7424.67	31949.5	11334.8	42328.7	36333.1	42185.8	41125.7	7865.13	19791.7	23093.1	11924.4	41380.4	39012.8	38193.2	40990.6	9	3	10	11	14	17	21	19	10	9	10	8	13
P18760	P18760;P45591	COF1_MOUSE	Cfl1	Cofilin-1	70846.3	76813.9	375777	506566	761552	740129	835725	674352	225327	298034	385689	127711	708365	838341	809428	790994	215725	81460.8	517355	109456	968375	971512	947903	951479	122973	102418	186512	77134.6	692880	690503	659441	686981	13	10	13	12	35	32	20	17	15	14	15	13	28
P18826	P18826	KPB1_MOUSE	Phka1	Phosphorylase b kinase regulatory subunit alpha, skeletal muscle isoform	9827.78	9184.76	16013.6	11723.8	15236.4	13569.8	22149.5	26096.6	14419	11991.4	16986.3	11485.5	22088.5	19048.8	23191.5	23303.6	15261.8	4469.98	11180.3	5656.15	17817.6	15861.6	17115.3	16614.7	11090.6	14481	11753.6	7478.4	14468.7	16259.5	15058.5	17446	11	2	18	6	8	11	19	20	10	11	9	4	15
P18872	P18872	GNAO_MOUSE	Gnao1	Guanine nucleotide-binding protein G(o) subunit alpha	508937	642970	1198550	2371400	1489800	1585650	2119980	2010810	1164230	856867	1826860	657953	1974110	1899440	2272550	2374980	756400	254484	2165780	306867	2356010	1814700	2206620	2182540	464273	546778	1416930	468663	1725300	1697150	1579840	1948500	43	19	43	46	56	54	44	47	39	40	46	36	49
P19001	P19001;CON145	K1C19_MOUSE	Krt19	Keratin, type I cytoskeletal 19	130938		64270.5	40201.9	14671.2	18938.6		32244.9	118782	110978	175253	85596.2	27984.1	12917.4	13473.8			35227.7		57986		15461.7	9606.85	12497.7	34130.3	181589	97443.9	211969	15968.6	15889.5	13741.8	18644.8	3		2	4	2	4	1	2	5	5	4	4	3
P19096	P19096	FAS_MOUSE	Fasn	Fatty acid synthase	210463	237122	551065	663847	458944	468794	615439	615962	435006	323665	528361	253667	593150	579428	672615	684093	383339	108953	587515	141422	657550	631584	634359	627023	220126	234855	406719	182890	518498	520110	514510	530254	125	73	159	161	158	160	152	154	149	153	148	148	166
P19157	P19157	GSTP1_MOUSE	Gstp1	Glutathione S-transferase P 1	37668.1		65170.8	103948	131586	140761	230925	225296	60257.9	66274.8	99716.8	37280.7	161658	135817	178036	196869	58931.3	17068.4	120783	23508.8	228389	186550	228679	225754	25385.1	43238.7	68102.5	30538.7	136678	143314	136867	158838	7	1	8	13	12	11	15	16	6	6	6	6	12
P19182	P19182	IFRD1_MOUSE	Ifrd1	Interferon-related developmental regulator 1			2470.05	6848.33	5092.05	7708.23	9659.53	11382.3	2149.19	2594.2	4508.05		8026.85	6245.44	9074.14	10213.5			5538.52	2031.82	7820.76	7384.97	6511.35	7644.63					8407.63	6925.21	7961.94	5803.78	2	1	2	3	6	4	7	6	3	2	4		4
P19221	P19221	THRB_MOUSE	F2	Prothrombin	4569.91		11442.6	26355.5		13461.9	20489.2	22977.5		10944.4		6481.67	13358.9	12432.2	11767.9		7340.64	5346.57	14724.3	5367.57	15059.9	15707.5	16784.3	16987.4			11820.6		11566.4		9895.9		3		7	7	2	3	7	5	1	2	2	2	4
P19246	P19246	NFH_MOUSE	Nefh	Neurofilament heavy polypeptide	8352.97	10462.9	23030.3	35213.2	26168.2	25538.1	35088.2	31065.1	28563.9	19631	36613.1	15483.6	40659.1	32875	38447.9	38528.4	11289	3810.68	26341.8	7769.58	35226.3	38123.8	33586.4	32516.1	13855.2	11109	19507.8	13809.3	19001.5	20313.5	20820	21902.5	6	8	13	14	13	15	11	10	14	7	13	10	13
P19253	P19253	RL13A_MOUSE	Rpl13a	Large ribosomal subunit protein uL13	225176	150846	372976	283878	283861	292082	254865	277927	213763	180127	238646	159742	237686	331425	316868	246470	214637	68900.5	310751	119254	378266	421022	385965	365030	235364	200680	146333	188219	226825	249898	231444	213717	11	12	10	14	19	15	12	11	14	13	12	12	14
P19258	P19258	MPV17_MOUSE	Mpv17	Protein Mpv17	8407.17		18413.9	17652.3	15387.9	17143.6	16972.6	20860.6	21009.1	21142.3	22400.6	14636.5	21600.7	24363.1	20100.9	21992.2	14814.4	10439.9	24200	9818.88	27284.8	24605.6	24990.9	24398.1	14707.2	13588.2	20282.4	13515.2	17431.1	17574.9	20867.2	16857	4		4	3	4	4	4	5	4	3	4	2	5
P19324	P19324	SERPH_MOUSE	Serpinh1	Serpin H1	31169.4	13133.9	78527.4	186032	389747	477818	724363	708381	63345.7	76170.9	121429	43784.5	478386	440401	538977	551392	52046.2	25566.9	124638	25640	450090	415256	432717	406477	28611.5	34348.7	92907.3	23337.4	410515	365218	405869	364080	12	4	21	30	47	50	36	35	17	22	21	12	40
P19426	P19426	NELFE_MOUSE	Nelfe	Negative elongation factor E						6864.5	11111.4	12612.1					5602.69		8012.15	7210.19					8353.84	4969.54	6078.92	6707.62					6985.37		6125.27	5971.43	1	1			1	3	3	3	1				2
P19536	P19536	COX5B_MOUSE	Cox5b	Cytochrome c oxidase subunit 5B, mitochondrial	82832.6	96260.8	161334	136921	476583	428327	189746	249085	201480	286047	281126	167588	426191	605431	388527	396318	116003	79225.6	125934	79543.1	582754	672572	523422	615203	99205.9	162588	116129	127326	347734	430612	381811	410181	12	11	9	8	19	18	12	10	15	15	11	12	18
P19783	P19783	COX41_MOUSE	Cox4i1	Cytochrome c oxidase subunit 4 isoform 1, mitochondrial	164304	119647	223371	301539	724799	727183	1108270	1161730	133830	279407	291056	159544	999953	930131	1158070	1162740	197592	71034.7	303126	105691	1116520	1058520	1034930	1131020	133803	138717	198244	100274	611341	673299	680457	649712	17	16	13	18	26	23	22	19	17	20	15	16	23
P20029	P20029	BIP_MOUSE	Hspa5	Endoplasmic reticulum chaperone BiP	76338.9	61523.9	141012	207299	862885	906983	800881	854957	109604	155179	162087	79073.5	779152	831170	1139020	1020020	101200	46172.4	174799	60530.9	1205750	1105550	1184680	1194820	90249.1	74419.5	146806	81202.6	804790	813430	869909	813252	38	19	40	41	78	77	55	52	35	41	33	24	61
P20033	P20033	PDGFA_MOUSE	Pdgfa	Platelet-derived growth factor subunit A																																					1	1	1	1		1			1
P20060	P20060	HEXB_MOUSE	Hexb	Beta-hexosaminidase subunit beta	3631.74		3444.17		40435.4	41358.9	32351.4	37227.8		7678.65	8687.73		25688.7	27949.1	31803.8	34188.5	3013.65		7360.95	15672.1	30341.2	24774.4	30671	28660.3		7172.51	10995.9	8976.58	30844.1	28362.9	32982.6	30927.4	4	1	2	1	12	12	10	10	1	3	3	1	8
P20065	P20065	TYB4_MOUSE	Tmsb4x	Thymosin beta-4		5512.64			140351	136714	89401.6	111836		62740	8894.44		279371	190569	238988	287179					165295	104399	168909	168381					170760	206924	186406	226356	1	2			10	11	7	8	2	6	2	1	11
P20108	P20108	PRDX3_MOUSE	Prdx3	Thioredoxin-dependent peroxide reductase, mitochondrial	182169	182374	409648	325789	331914	327956	542415	547196	229976	272260	281269	206794	491840	513744	581733	601065	258741	144320	257933	212448	651395	577316	637698	674441	157293	206740	213235	215058	375081	370368	386782	415282	9	5	8	7	11	12	9	9	8	11	10	11	11
P20152	Q8VED5;E9Q0F0;P07744;P11679;E9Q1Z0;Q99M73;Q9ERE2;P97861;Q6IMF0;Q3UV17;Q9Z2T6;P20152;Q922U2;P50446;P03995;Q9Z331;E9Q1Y9;Q8BGZ7;Q9DCV7;CON4;CON23;CON25;CON26;CON27;CON28;CON32;CON33;CON37;CON44;CON45;CON46;CON147;CON148;CON150;CON154;CON155;CON161;CON173;CON176;CON189;CON190;CON196;CON197;CON198;CON200;CON208;CON218	VIME_MOUSE	Vim	Vimentin	748956	617708	1398130	1489350	1835360	2280520	2109520	2106640	1061490	1161430	1029420	679134	2276930	1703140	2522060	2291140	985348	331995	1355530	380170	3119190	2273670	2754640	2685540	349401	461302	541134	364419	1694100	1498310	1684440	1580850	71	37	67	66	91	88	74	75	62	63	65	53	79
P20352	P20352	TF_MOUSE	F3	Tissue factor																																					1	1	1						1
P20357	P20357	MTAP2_MOUSE	Map2	Microtubule-associated protein 2	77107.9	84367.2	307358	743748	525732	527629	674081	645820	306747	180569	546655	100465	579529	589277	687353	695190	207187	34870.8	583560	49333.7	714612	611671	647167	687199	138815	81820.8	370414	72595.7	528052	515124	527250	527895	74	54	123	148	183	169	144	146	97	97	141	69	163
P20444	P20444	KPCA_MOUSE	Prkca	Protein kinase C alpha type	43119.9	35405	84483.9	142610	104642	102926	153042	142647	102256	78576.1	150107	71910.8	142452	147459	156760	150712	61734.1	27579.2	130663	32467.9	106871	113722	101003	111313	36107.6	36216.8	72772.8	30043.1	96102.2	108752	95797.6	98926.1	10	11	17	22	34	37	24	26	24	20	31	21	34
P20664	P20664	PRI1_MOUSE	Prim1	DNA primase small subunit							9205.23	10391.6							6440.74						6567.63	4198.8	5465.03	5616.21													1	1	2	2
P20917	P20917	MAG_MOUSE	Mag	Myelin-associated glycoprotein				22543.6		4455.73	7605.1	8865.63			10910.3								12486		7269.6	6006.59					12841.1				3235.79					5	1	2	3	4			4		1
P20918	P20918	PLMN_MOUSE	Plg	Plasminogen			6558.7		6650.81				7838.2		9277.99		9576.55	8396.36	9104.73	7630.1	10506.5		10632.3		11497.1	8365.14	12777.2	10754.8											2	1	2	1			2	1	3	1	2
P21107	P58771;P21107;D3Z2H9	TPM3_MOUSE	Tpm3	Tropomyosin alpha-3 chain	73237.4	130837	171905	255719	511963	610227	560020	600034	163732	126659	230185	112125	557587	487201	646651	678217	88189.1	46355.1	284975	45955.6	667197	537711	619338	629999	60529.9	84000.5	146616	54761.2	541016	565968	535809	540622	17	8	12	19	54	55	31	31	11	17	22	10	44
P21126	P21126	UBL4A_MOUSE	Ubl4a	Ubiquitin-like protein 4A	5153.86			12561.8	33498.4	38462.3	56286.7	51724.7	6586.27	13907.1	10073.1	5156.86	36318	39338.7	45670.7	46614	7884.8		10242.1		47736.8	52434.3	49366.1	53745.2		3668.72	6806.18	2861.33	37813.2	32845.1	35876.5	35051.3	4	1	1	3	18	16	10	12	4	7	6	4	14
P21237	P21237	BDNF_MOUSE	Bdnf	Brain-derived neurotrophic factor	22202.6	21875.4	38027.4	54626	35196.4	30299.9	37812.7	41131	28831.7	24337.1		18727.8	28942.5	29954.1	27543.5	32643.2	28428.4	14280.3	36173.4	17161.5	45973.5	41363.9	49688.9	44367.4	18469.1	19081.7			52458.5	34077.6	32318.2	24831.5	3	2	4	4	6	6	7	6	2	4	1	2	4
P21271	P21271	MYO5B_MOUSE	Myo5b	Unconventional myosin-Vb	8982.75	10431.8	21234.1	32937.3	20673.7	22392.9	36437.1	35016.1	12872.4	9574.05	17723.8	6164.08	21759	20435.3	24541.3	22364	10863.4	4616.17	23715.5		22637.2	21866.5	22722.2	22129.7	10779.7	9443.38	23598.3	7851.42	26201.8	20652.6	26691.3	21234.8	11	8	31	39	29	30	43	46	13	6	21	3	20
P21278	P21278	GNA11_MOUSE	Gna11	Guanine nucleotide-binding protein subunit alpha-11	103978	93268.1	182130	301083	194891	233548	272440	285745	157138	120492	266780	77969.3	344249	318514	332136	328203	108555	36659.7	336631	52984.1	317272	271787	343995	332379	70824	86139.6	221463	85269.9	250223	233530	236247	271292	8	8	19	24	26	26	23	23	17	16	20	18	23
P21279	P21279	GNAQ_MOUSE	Gnaq	Guanine nucleotide-binding protein G(q) subunit alpha	142075	138691	200244	384725	285433	323394	396989	372134	134726	140389	275909	72613.7	325423	306407	357679	367082	137048	43927	336283	60310.1	412250	360251	380976	426940	60165.5	103937	225303	113790	322559	306253	315120	335139	21	16	27	27	35	35	30	35	22	25	28	23	34
P21300	P21300	ALD1_MOUSE	Akr1b7	Aldo-keto reductase family 1 member B7																																	1		1	1	1	1	1		1	1	1	1	1
P21460	P21460	CYTC_MOUSE	Cst3	Cystatin-C	8229.31	32622.4	19353.3	12080.4	25076.5	23277.6	39664.1	37487	9901.2	16112.3	11878.2	11589.2	25941.6	28395.5	33607.9	30372.5	20311.2		8283.58		36134.3	29943.6	34170.6	28556.8		11170.1			18816.6	21166.9	18716.5	17463.9	4	3	2	3	9	8	9	9	4	5	5	4	8
P21550	P21550	ENOB_MOUSE	Eno3	Beta-enolase																																	1	1		1	1		1						1
P21619	P21619	LMNB2_MOUSE	Lmnb2	Lamin-B2	17655.5	20264.9	45594.8	31283.5	57496.7	55898.5	66774.2	76346.7	33568.2	31652	29356.9	17012.4	71997.6	53472.2	75936.1	61972.2	29981.9	10692.6	26962.9	14760.5	66364.6	65245.4	67503.5	61794.9	29102	20307.1	20537.5	18894.7	57810.2	52881.1	54972.3	52882	13	6	24	13	28	27	25	24	12	16	10	7	24
P21661	P21661	NEC2_MOUSE	Pcsk2	Neuroendocrine convertase 2				10439.1	18189.1	18205.7	20074	24289.8		8797.67	9152.84		26645.7	23853.9	26165	26027	8904.83		12303.8		19055.5	16344.8	18166	19814.7			7798.55		20037.5	18882.7	19816	20060.4			1	5	10	9	14	13		2	5		12
P21803	P21803	FGFR2_MOUSE	Fgfr2	Fibroblast growth factor receptor 2																																				1							1		1
P21836	P21836	ACES_MOUSE	Ache	Acetylcholinesterase			4796.94	11182.2	17588.1	12781.9	13716.3	15194.7	4723.79	5356.44	11495.1	5515.59	12025.7	13026.9	18407.2	15530.5			15327.7		20931.5	14348	17293.5	18481.1					10084.2	14790.6	13872.4	10442.5			2	2	2	3	4	4	2	2	3	2	4
P21956	P21956	MFGM_MOUSE	Mfge8	Lactadherin	48605.9	39367	163006	1552440	393634	421700	564909	564214	129758	117287	849234	51258	368084	302356	354450	405503	74195	24078.6	1214940	32109.8	523466	501789	525672	486046	67436.6	62487.9	816941	43946.8	495126	440321	479300	378210	22	13	32	41	33	33	33	36	25	29	38	24	32
P21995	P21995	EMB_MOUSE	Emb	Embigin				26366.4	9474.94	10269.8	18389.4	13959.9			26488.1		11351.5	13050.8	13936.4	13138.6			22684.2		16301.7	17607.7	17435.3	17016.9			11842.5		12141.7	8117.75	9548.18	9789.85				4	5	6	3	4	1	1	7	1	4
P22315	P22315	HEMH_MOUSE	Fech	Ferrochelatase, mitochondrial	49955	50635.9	95249.6	66353.2	85653.4	96724.8	145427	157760	71633.4	73311.4	64111.4	63491.4	114396	113308	130484	130835	58659.5	30724.6	43217.6	49573.2	115517	94662.8	96646.2	98057.3	46906.6	52236	44547.4	51457.8	106107	102744	99287.3	106645	23	17	26	20	23	25	22	22	21	26	17	22	25
P22366	P22366	MYD88_MOUSE	Myd88	Myeloid differentiation primary response protein MyD88					3193.76	5419.6	7651.41				5004.47		7447.79	8386.34	11928.4	9709.05			3297.22		5702.78	4514.42	3685.13	4099.56					5015.98	7812.53	4056.23					1	2	2	3	2			2		2
P22437	P22437	PGH1_MOUSE	Ptgs1	Prostaglandin G/H synthase 1																																							1	1
P22599	P22599;Q00897	A1AT2_MOUSE	Serpina1b	Alpha-1-antitrypsin 1-2									8278.81	10903.4		6307.28																													2	2	1	2	1
P22682	P22682	CBL_MOUSE	Cbl	E3 ubiquitin-protein ligase CBL	6983.92	5831.46	27192.2	48739.9	40348.3	38997.9	63158.5	63391	21789	15839	47440.5	11828.1	61793.1	55017.6	59730.7	62170.4	15554.8	3981.86	55348.3	6087.67	56346.9	54612.8	59291.1	52896.2	19014.9	7174.95	27526.9	10406.7	43357.7	40181.3	42629.1	44060.2	4	3	13	16	14	19	17	17	8	8	10	5	16
P22723	P22723	GBRG2_MOUSE	Gabrg2	Gamma-aminobutyric acid receptor subunit gamma-2	21352.8	57344.1	57529.8	152001	35078.7	41792.4	107480	106481	53769.6	46326	91978.3	35667.9	60132.1	54168.3	69689.9	76902	39742.4	14835.2	128517	17487.8	68151.1	49678.8	59796.8	57240.6	16478.8	20399.2	95854.6	16604.5	49589.7	41698.3	51021.2	54638.2	5	4	10	11	4	6	8	9	9	9	12	8	9
P22725	P22726;P22725	WNT5A_MOUSE	Wnt5a	Protein Wnt-5a				23887	12276.7	12426.6	16249.7	16623.4			22282.1		16378.9	11721.3	14705.8	17467.4			27131.6		12177.6	11628.6	12013.6	11689.8			12289.9		8535.99	8690.56	9888.24	11080.7			1	13	8	9	11	9	1		11		7
P22777	P22777	PAI1_MOUSE	Serpine1	Plasminogen activator inhibitor 1			57774.1	20621.5																															2	2
P22892	P22892	AP1G1_MOUSE	Ap1g1	AP-1 complex subunit gamma-1	54791.3	62261.9	121222	161992	104536	102397	146706	148220	85625.4	67755.7	116913	55911.1	151475	138983	165390	161830	75278.4	30897.9	124920	33708	142733	141897	139592	129698	60907.6	63098.3	94672.9	43776.2	107379	105033	114309	112027	28	16	36	32	27	26	29	32	32	35	26	25	32
P22907	P22907	HEM3_MOUSE	Hmbs	Porphobilinogen deaminase				4097.2	8631.21	9823.8	13384.4	13652.5		4736.47	4118.19		9508.28	9262.38	13222.9	14386.8					10613.1	9074.37	9730.31	10262.9					9711.36	9545.25	11131.3	10450.3				2	3	2	5	5	1	2	2		4
P23116	P23116	EIF3A_MOUSE	Eif3a	Eukaryotic translation initiation factor 3 subunit A	89805.5	89468.9	210090	225258	216231	217266	309038	327302	205516	125592	182841	110935	255576	257095	277167	269635	146731	43984.9	178873	62939.7	276246	252093	251188	254762	114538	94184.1	130338	87930.2	205689	202330	202410	206561	81	54	101	98	124	129	126	121	90	78	90	77	130
P23188	P23188	FURIN_MOUSE	Furin	Furin							7145.94	7583.41						3969.05	4557.06						5944.31	6445.8	5978.36	5695.32					5051.22								1	1	2	3
P23198	P23198	CBX3_MOUSE	Cbx3	Chromobox protein homolog 3	18721.9	26674.4	23465.7	31175	94123.6	89285.7	76580.6	92928.1	21312.1	28347.1	20157.5	14203.3	81217.5	82361.9	87834.4	93124.6	31637.8	11095	25742	18101.2	135291	119298	144730	135756	16497.2	20913.1	22132.5	11771.1	90789.4	84326	92373.3	92688.6	10	5	6	5	9	10	9	10	4	4	6	4	8
P23242	P23242	CXA1_MOUSE	Gja1	Gap junction alpha-1 protein	8324.22	8829.61	27232	38643.3	29037.8	36629.6	64524	66299.8	14118.9	11060	29055.6	9906.69	33360.5	24150.8	38738	35150	8892.85	2713.79	13342.2		27269.7	21896.6	22572.8	17214.1	9257.65	8668.05	28677.7	7114.87	28338	27441.7	29233.3	24506	10	10	12	11	12	10	10	12	10	9	10	9	9
P23475	P23475	XRCC6_MOUSE	Xrcc6	X-ray repair cross-complementing protein 6	3184.34		6980.76	8334.91	8608.23	10141.9	15962.3	18982	5072.58	4687.01	5955.9	3343.38	10447.5	9791.17	12991.9	11001.3	4894.17	3184.54	6153.43	4438.26	10432.4	9433.18	9525.37	8844.14	4505.62	4199.01	4373.98		9732.69	9438.66	9201.37	8867.78	3		5	5	6	11	10	8	3	4	4	2	11
P23492	Q9D8C9;P23492	PNPH_MOUSE	Pnp	Purine nucleoside phosphorylase	10126.7		22190	27766.8	18193.3	23394.8	28202.8	29136.5	15629.8	24804.4	19611.6	19290.6	22826.7	23900.1	26416.6	25999.9	16447	11884.3	15058.1	15523.5	25001.4	22504.6	23781.7	23031.6	7002.1	18469.5	19616.7	17547.1	19277.4	16823.5	17349.4	23144	5		7	4	11	8	9	12	3	5	6	2	9
P23506	P23506	PIMT_MOUSE	Pcmt1	Protein-L-isoaspartate(D-aspartate) O-methyltransferase	15847.6	24104.4	27333.1	38044.3	74680.1	76323.1	97586.8	103545	21617.8	23093.3	34482.3	26276.1	86831.2	88888.6	89744.8	88541.8	17357.6	9902.08	35422.1	14781.8	92050.5	88439.1	92349.2	94583.3	14181.5	20486.7	28016.1	8183.44	71326.3	76669.6	78070.9	79783.2	8	4	7	16	27	29	27	29	6	9	15	4	25
P23591	P23591	FCL_MOUSE	Gfus	GDP-L-fucose synthase			5671.45	12679	25050.7	30224.2	33310.2	40093.8	7952	6073.69	15389.7		40814	35816.4	37554.5	41890.2	5384.7		16394.4		32516.4	33355.7	31768.7	32173.8			11717.9	2912.44	25800.6	26104.1	27967.9	24336.3	1		3	6	7	6	11	9	2	4	4	1	9
P23780	P23780	BGAL_MOUSE	Glb1	Beta-galactosidase	6279.2		9610.1	24085.7	19647.7	20263.2	40048	48460.2	7523.82	8852.52	15124	5972.33	16627.1	18734.6	26159.9	23020.9	11033	3068.68	18062.3	5627.62	29130.4	31338	28266.6	29180.3	7998.12	7217.1	12895.3	6125.68	17637	17905.1	18177.3	20341	7		5	4	7	7	6	5	5	5	3	5	7
P23818	P23818	GRIA1_MOUSE	Gria1	Glutamate receptor 1	74777.2	59326.8	173022	258077	152084	127512	130182	155611	128796	125507	182854	86436.1	161841	176924	188493	174142	131029	30151.7	198144	45922	189810	184056	196015	197507	68657.6	74363.2	181023	65976.8	151269	159403	147598	167089	22	15	25	29	29	31	28	29	26	26	33	21	31
P23819	P23819	GRIA2_MOUSE	Gria2	Glutamate receptor 2	68151.5	80971.2	141702	234432	103550	107281	166614	180817	123650	101150	163545	74982.3	158127	133385	168864	171466	130598	36966.7	187402	46620.4	180487	157019	181421	184538	61749.1	74688.4	175554	56013.2	119750	117595	116766	136601	35	17	47	50	48	47	44	44	43	47	41	36	46
P23927	P23927	CRYAB_MOUSE	Cryab	Alpha-crystallin B chain																				12350.1						11791.3
P23949	P23949	TISD_MOUSE	Zfp36l2	mRNA decay activator protein ZFP36L2																																							1	1
P24270	P24270	CATA_MOUSE	Cat	Catalase	57035.7	52590.6	109262	115997	169310	159610	220727	227425	76583.5	65636.6	94831.8	48845.5	206106	187409	212608	215653	74112.8	29754.4	111103	41369.4	201241	183325	192195	183978	60293.3	84481.4	78975.4	59469.1	182594	170923	175971	171263	30	18	36	33	43	43	40	41	35	35	30	33	44
P24288	P24288	BCAT1_MOUSE	Bcat1	Branched-chain-amino-acid aminotransferase, cytosolic	12669.7		28084.2	24881.5	50464	38708.9	77117.4	77310.8	16857.3	20284.3	14272.2		36232.1	42451.9	52600.7	46755.4	24212.3	9192.49	21777.3	14725.4	67363	59755.2	67422.9	66465.7		11056	19150.8		48873.3	40581	53065.1	41921.8	2		3	3	6	7	9	9	2	6	2	1	12
P24369	P24369	PPIB_MOUSE	Ppib	Peptidyl-prolyl cis-trans isomerase B	52257.7	117627	50601.4	81125.4	259571	236863	397268	409999	61048.1	101092	91015.7	50484.5	390184	388511	341385	346766	55192.5	22538.4	91989.2	34029.9	478128	504640	484552	499520	25501.4	55208.6	53786.7	33912.4	226051	241051	235586	224173	14	3	15	16	40	38	20	21	13	18	19	14	28
P24383	P24383	WNT7A_MOUSE	Wnt7a	Protein Wnt-7a				10122.3			6363.55	7049.63											6913.09																1	3	1	1	2	2	1	1	1		1
P24472	P24472	GSTA4_MOUSE	Gsta4	Glutathione S-transferase A4					17840.2	19982.4	35216.4	36333.7					17103.1	19320.5	21377.1	19994.7					19958.7	19211	20892.6	19344.4					13797.1	13821.1	16748.7	11919.2					5	5	3	3	1	1	1		5
P24527	P24527	LKHA4_MOUSE	Lta4h	Leukotriene A-4 hydrolase	16426.6	17243.9	39941.4	52728.1	42083	42770.2	79733.3	80368	32943	25846.9	44699.9	17288.7	56027.9	53533.7	62440	64745.2	25493.4	14229.1	43314.3	13977.9	60373.6	57595	64396.9	60668.8	18517	18093.6	32362.8	17672.2	44688.9	40467.1	43536.1	50673.5	13	9	25	28	24	28	26	28	25	25	25	18	33
P24547	P24547	IMDH2_MOUSE	Impdh2	Inosine-5'-monophosphate dehydrogenase 2	17362.4	12607.2	28175.7	35901.9	48380.2	51869.4	66939.2	74539.5	23108.3	21101.8	31181.1	15365.7	55430.5	41613.4	57757.4	65509.1	22714.3	9695.73	36898.9	17522.4	68679.3	64870.5	70613.7	64073.7	15122.2	14505.2	29657.8	14746	47118.5	40460.2	49009.6	46610.6	10	4	13	12	24	20	17	19	12	11	10	8	17
P24549	P24549	AL1A1_MOUSE	Aldh1a1	Aldehyde dehydrogenase 1A1	5857.7		13691.9	16722.6	15209.1	13063.9	16172.1	16690.4	16042.6	12216.6	14110.9	11540	23320.2	27563.1	27056.7	27823.2	17086.5	7089.92	16408.8	5753.85	29165.8	27446.4	30449.8	28156					6457.99	11307.3		11119.4	5	1	5	2	6	7	8	8	4	5	6	4	10
P24638	P24638	PPAL_MOUSE	Acp2	Lysosomal acid phosphatase	7127.38		16359.2	25261	70754.1	72646.2	94564.8	118234	12730	17290.4	25872	8239.68	89582.3	88200.8	93194.2	94768.4	11329.3		22704.5	5323.63	95875.1	91095.6	92067.2	91022.3	5581.76	8258.69	18377.9	5452.87	66454.6	62468.7	69704.9	67622	5	1	5	6	15	14	14	12	7	8	6	6	11
P24668	P24668	MPRD_MOUSE	M6pr	Cation-dependent mannose-6-phosphate receptor			46499	48522.5	26515.9	27845.8	52314	55977.6	3238.76	5306.23	10267.4		34885.1	35751.1	37104	37590.8			7991.88		35151	28710.3	30910.7	33744.5					23581.9	24211.3	26167.3	25876.1	1	1	2	4	8	9	8	8	2	3	4		8
P24788	P24788	CD11B_MOUSE	Cdk11b	Cyclin-dependent kinase 11B	5488.41	10161.6	13055	12000.1	18384	22986.3	32736.1	37136.4	10492.4	7447.17	6716.29	6324.8	22733.8	19977.5	24082.7	24575	10458.9	7728.19	9200.42	8358.76	33070.4	22925.9	30317.5	28410.3	4800.5	6494.82	10993.3	4627.25	22957.1	19472.7	22945.8	23083.8	5	2	4	5	10	11	11	11	6	5	2	3	9
P25206	P25206	MCM3_MOUSE	Mcm3	DNA replication licensing factor MCM3	16679.3	15448.3	29084.4	32065.4	24791.2	25854.5	39670.3	36825.9	19927.9	19183.1	23233	13399.9	22991	22009	25682.7	25234.3	30311.1	25467.5	34780.8	18647.6	36005.2	34367.2	37802.3	34216.8	14651.2	21352.6	23736	27360.9	24968.3	23796.1	25758.8	23599.3	14	4	16	15	10	14	13	14	8	11	6	4	11
P25233	P25233	NECD_MOUSE	Ndn	Necdin			4386.21	5033.73	13777.4	11602.5	22742.3	25596.4					11546.3	13394.7	13580.7	15138.7			11687		17366.9	17456.4	15279.2	17031.7							14141.6	11607.3	1	1	2	2	4	2	5	5	1				3
P25322	P25322	CCND1_MOUSE	Ccnd1	G1/S-specific cyclin-D1			6393.16	4525.11	3938.69	6005.42	8431.24	8145.32							6336.05	7346.16	2357.05				8862.09	5967.19	9180.59	9538.95					3956.91	4041.01	3672	3348.8	1		2	2	2	2	2	2					1
P25444	P25444	RS2_MOUSE	Rps2	Small ribosomal subunit protein uS5	170939	370920	277075	320355	293887	291141	454643	374840	194880	174930	219309	132731	298836	430040	342457	340098	192898	91469.4	230402	121696	443761	432577	436815	432951	104657	143498	235793	97314.5	321879	253567	334106	297302	20	11	21	22	27	28	22	23	21	19	22	21	23
P25446	P25446	TNR6_MOUSE	Fas	Tumor necrosis factor receptor superfamily member 6				3186.56	2432.8						4198.34		2431.54			3637.4			3584.46				3008.97	2623.23												2	2	1	1	1			2		2
P25785	P25785	TIMP2_MOUSE	Timp2	Metalloproteinase inhibitor 2			9765.32	6341.12	10548.5	11944	10910.7	14917.9	6251.06	6026.46	6537.66	3692.62	13004.8	14018	14286	13838.3			4725.66		9630.72	9816.85	7948.36	10054.1					10815	11148.2	11919.8	8411.56			2	3	5	4	4	4	3	4	5	2	6
P25799	P25799	NFKB1_MOUSE	Nfkb1	Nuclear factor NF-kappa-B p105 subunit				10447.4	13615.3	16354.3	13163	16969.2	11281.1		10701.8		15735.2	15921.7	18349.4	18480.1	7678.46		14202.3		14414.3	13713.3	11670.6	13795.4			12451.9		12936.1		14898.3		1			3	3	2	5	4	2	1	3		4
P25911	P25911	LYN_MOUSE	Lyn	Tyrosine-protein kinase Lyn	5851.38		14489.7	15157.8	16255.8	17517.3	26851.3	28487.5	13911.3	10908.7	12804.2	7207.51	20174.3	21628.9	25531.6	25547.4	13362	4704.39	16693.7	5216.65	24950	24702.5	22473.1	22409.2	9611.34	8437.47	13798.9	7693.03	19507.3	18196	16548.9	16392.8	5		12	15	11	12	15	13	5	5	9	5	14
P25916	P25916	BMI1_MOUSE	Bmi1	Polycomb complex protein BMI-1					12466.6	9914.89	12981.7	13961						10436.3								7625.1	7375.46							8818.93	10163.6				1	1	2	2	2	2			1		1
P25976	P25976	UBF1_MOUSE	Ubtf	Nucleolar transcription factor 1	11012.7	13560.1	21919.3	22642.5	30548.1	34158.4	51370.4	59929.3	17185	15600.5	17401	16857.4	35260.6	34797.7	44706.2	41664.5	16293.4	7323.22	17503.4	10394.5	41909	39013.2	39011.9	36954.4	13388.6	11614.6	13501.3	10716.5	32367.2	30386.1	33978.2	32099.6	13	5	14	11	26	24	23	21	14	11	9	11	20
P26039	P26039	TLN1_MOUSE	Tln1	Talin-1	18307.3	14194	41093.1	41660.8	46388.4	45741.5	71908.7	77118.5	34520.9	25910.8	33434	19011.1	50045.2	50581.7	61312.2	57191.4	28940	10821.7	29946.3	13340.5	62659.3	59530.9	58003.2	52974.8	20701.6	15094.9	26330.4	15237.5	40839.6	39498	40592.6	39517.8	20	15	48	40	62	59	60	65	44	37	32	29	62
P26040	P26040;P26043;P26041	EZRI_MOUSE	Ezr	Ezrin	229697	269993	452066	535230	730987	800345	1036950	1029020	447366	385435	533714	283850	868695	770493	965335	967195	308492	130764	432795	166475	851039	715180	758833	748362	293153	254380	374508	198864	743289	682025	708358	730398	31	24	43	53	73	73	67	70	39	51	51	38	74
P26041	P26041	MOES_MOUSE	Msn	Moesin	28901.5	37126.1	51601.4	69672.8	58159.3	62276.1	93818.6	97268.8	45855.8	38704.7	67752.5	28945.5	74256.4	62517	78480.4	82226.4	35993.3	12090.1	48557.8	18549.1	73757.1	59073.6	71117.1	63020.2	15766.5	25712.9	37665.5	23907.3	50336.9	51653	50129.3	56055.1	34	26	36	35	56	58	36	40	35	32	42	30	52
P26043	P26043	RADI_MOUSE	Rdx	Radixin	20969.8	22895.2	49062.4	79027.5	48040.9	64061.5	90401.8	89994.6	32271.7	33379.8	49904	29790	83599.5	67225.6	82759.8	87319.9	31464.5	10571.6	55029.9	16999.4	77672.2	61283.1	72679.3	67941.2	22323.1	23322.7	41104.7	17825.4	67618.3	60265	64972.6	66366.9	18	7	15	22	39	43	31	29	22	17	33	12	39
P26048	P26048	GBRA2_MOUSE	Gabra2	Gamma-aminobutyric acid receptor subunit alpha-2	15386.8		21523.2	27021.2	16402.8	15472.6	25823.5	22989	26118.5	17153.7	12524.1	16147.1	13824.2	15900	16004.9	14183.1	13637.4	5398.2	24522.2	5728.69	19076.4	22016.8	18191.7	17957.6	5948.39	9413.1	20926.5	6647.01	13812.4	14370.6	15561.1	15288.1	2	1	5	5	4	4	2	3	2	2	4	2	4
P26049	P26049	GBRA3_MOUSE	Gabra3	Gamma-aminobutyric acid receptor subunit alpha-3	29989.4	30074	53275.6	119164	75404.8	66981.3	102169	114326	54086.9	39273.3	80094.5	34036.8	60544	72266.4	61941.3	67355.1	34164.7	16780.2	84325.4	18937.5	76762.7	73919.5	68198.4	71132.8	53027	43727.6	104717	32864.5	92677.7	85688.2	88511.7	93338.6	9	5	11	11	14	16	12	12	10	10	11	10	13
P26231	P26231	CTNA1_MOUSE	Ctnna1	Catenin alpha-1	12101.2	11159.4	33638.7	38929.9	47092.8	51231.4	77586.6	78035.9	25027.8	23050.9	30380.9	16751.9	57592.7	52948.7	63869	63170.2	23782.1	7248.19	31940.1	12004.5	67537.9	60051.1	61201.1	56722.1	12751.8	15264.9	29235.7	13118.6	46714.2	44972.7	45654.1	44941.6	10	5	22	18	36	35	30	31	19	18	18	12	32
P26339	P26339	CMGA_MOUSE	Chga	Chromogranin-A					4651.32	4161.27	9869.99	10865.9					8139.43	9779.32	7313.88	7632.65					9079.74	5153.01	7647.88	8694.71					4573.34	4722.43	5091.7	6411.02					2	4	7	4		1			4
P26350	P26350	PTMA_MOUSE	Ptma	Prothymosin alpha					44887.7	51094.8	112258	72246.8					22226.2	35574.5	19201.9	15839.1	10150.5			72880.9	55758.8	51367.7	54628.8	56051.8					47486	43464.8	49978.9	65621.3			1	1	6	6	8	8		1			2
P26369	P26369	U2AF2_MOUSE	U2af2	Splicing factor U2AF 65 kDa subunit	46848.5	48624.2	120926	88236.7	104945	101357	268442	221815	98508.6	86931	77964.9	54097.4	165282	150545	154893	144663	93485.4	68820.5	65706.8	64728.7	165927	142385	161358	163766	37108.1	65091.2	44711	46886.7	92512.5	84665.8	113343	98172.8	8	4	11	12	12	15	12	15	10	12	6	9	14
P26443	P26443	DHE3_MOUSE	Glud1	Glutamate dehydrogenase 1, mitochondrial	528119	1001880	988044	376859	360454	434735	746963	760139	432371	507755	281443	418988	506829	441149	537883	561906	681071	361597	295090	526696	673203	629862	614616	646182	204324	445001	205241	294125	371156	373982	338374	401687	53	22	48	41	61	57	42	43	39	43	32	43	49
P26450	P26450	P85A_MOUSE	Pik3r1	Phosphatidylinositol 3-kinase regulatory subunit alpha	5284.09	2870.2	13049.5	21888.7	17520.6	19320.9	29690.8	32196.6	10940.9	7333.84	18239.1	4845.83	23260.2	21887	26436.4	25331.7	9173.08	5639.6	20854.6	4618.25	25135.9	21959.6	24149.4	22467.7	8405.77	5666.07	15232.2	6586.37	19739	17320.3	20447.4	19992.5	3	3	8	11	16	19	20	17	13	10	18	4	20
P26516	P26516	PSMD7_MOUSE	Psmd7	26S proteasome non-ATPase regulatory subunit 7	27417.6	17208.6	49048.1	98057.3	152749	153474	197085	180700	60036.8	57346.3	108354	37776.5	140736	164721	169739	166434	49031.4	17282.1	101638	24427.3	196765	196281	197061	192703	36906.8	21864.7	67364.4	23264.6	132321	133673	150808	120380	11	5	20	22	27	23	18	20	19	18	18	16	24
P26618	P26618	PGFRA_MOUSE	Pdgfra	Platelet-derived growth factor receptor alpha			12947.7	39516	25250.7	26792.1	30980.5	40886.3	10251.8	6490.58	27175.3		26860.8	24795.1	26577.6	29456.9	11394.5	4331.6	33588.6		37503.7	34974.6	34358	33329.8	12140.2	4532.02	26237		31080.2	28866.1	26933.7	26139.7	1		3	19	11	11	17	18	6	4	10		12
P26638	P26638	SYSC_MOUSE	Sars1	Serine--tRNA ligase, cytoplasmic	46213.3	60796.8	136583	196201	172221	189029	284835	327288	99111.6	93188.3	141376	76538.9	257585	248425	280355	289579	97262.2	37134.7	166247	41993.6	328236	264676	309915	311671	56463.6	64422.3	133847	59090.5	238053	232951	230989	269798	14	5	27	34	49	47	42	41	19	21	28	13	41
P26645	P26645	MARCS_MOUSE	Marcks	Myristoylated alanine-rich C-kinase substrate	13851.1	33401.6	84553.2	136675	625317	501106	785389	931320	72064.4	222139	88633	28301.9	562154	527905	544200	541742	28953	14019.2	54277.9	17378.2	532114	512053	563565	491021	15691.9	33800.6	56537.6	16567.1	550216	612548	479640	589363	5	7	12	11	16	15	15	15	10	13	8	8	16
P26883	P26883	FKB1A_MOUSE	Fkbp1a	Peptidyl-prolyl cis-trans isomerase FKBP1A	21116.5		39218.2	54996.4	97586.9	87112.6	143823	140336	28747	36950.8	51852.6	26523.7	110066	106046	130365	122562	43336.4	23755.6	39804.7	19126.8	117402	101421	100624	101844	20395.4	29882.2	26846	10978.4	95340.5	81191.6	88513.5	81463.8	6	1	6	8	12	15	15	15	6	5	8	4	14
P27038	P27038;P27040	AVR2A_MOUSE	Acvr2a	Activin receptor type-2A			6425.37	16514.4		9760.79	12206.6	14250.3			9475.83		6403.22	6485.81	9364.24	8141.19			12110		10240.3	9015.48	10616	10305.3			9149.99		10618.1	8775.84	9190.97	9819.81			3	7	1	2	7	6	1		6		2
P27046	P27046	MA2A1_MOUSE	Man2a1	Alpha-mannosidase 2	1880.39		6156.18	6367.33			7364.99	8067.24		2529.65	4068.83				4838.5	4174.2	5193.47	1481.19	4664.6		5292.88	4249.4	5586.61	3231.09		2412.26	3848.22	1134.78	3739.68		3234.75	3325.39	2		3	3	1		5	4	1	3	2
P27048	P27048	RSMB_MOUSE	Snrpb	Small nuclear ribonucleoprotein-associated protein B	90622.7	45635.7	211955	175515	97734.1	82861	221610	195217	125622	103391	84452.9	77267.6	126705	126464	118356	132842	57481.3	22539.9	81158	38618.6	149315	157097	153121	157655	74554.6	94373.3	66189.8	98216.9	95572.8	66788.3	107702	82829	8	6	10	11	7	6	8	9	9	9	8	9	8
P27090	P27090	TGFB2_MOUSE	Tgfb2	Transforming growth factor beta-2 proprotein				24504.6	9342.47	8587.36	15659.6	19495.3		4502.53	25197.7		23004.9	22419.8	23455.5	21856.1			21928.8			12248.2		16431.2			14688.6		11062.2	10909	10999.9	9777.53				8	4	4	4	5	1	2	5		2
P27545	P27545	CERS1_MOUSE	Cers1	Ceramide synthase 1	15953.5	16084.7	29068.8	46837.4	40329.9	46489.8	41035.7	42737.8	30105.8	15268	29037.4	18736.9	37636	35627.1	36739	37334.8	17614.3	6404.52	35019.5	10048.6	44868.3	39108.3	40139	41554.9	16596.8	11723.2	28927.2	10857.9	37297.2	34080.2	39030.3	42462.9	6	2	10	10	8	9	11	11	6	7	10	6	9
P27546	P27546	MAP4_MOUSE	Map4	Microtubule-associated protein 4	80641.6	77069	230775	361209	385619	397998	458742	446507	260214	161147	387245	101584	409031	368941	436888	433809	119724	29994.5	344213	40750.7	477249	412653	446946	435645	120815	77450.4	250925	78125.5	394434	392075	376202	417523	45	35	55	59	73	69	66	63	55	55	56	47	64
P27600	P27600	GNA12_MOUSE	Gna12	Guanine nucleotide-binding protein subunit alpha-12			12803.9	14131.9	11965.3	12566.3	19736	22549.1		10354	16941.3		17812.3	16004.6	16512	18718	4973.18		15395.5		17804.7	17499	16309.6	17675.4			10410.1		12734.2	11771.9	12913.3	14213.2	1	1	3	5	5	7	7	7	1	3	3	1	7
P27601	P27601	GNA13_MOUSE	Gna13	Guanine nucleotide-binding protein subunit alpha-13	293419	396139	530617	893724	798662	933750	1396820	1452400	438287	460796	737540	290255	1123010	1022700	1143200	1217510	367710	172496	682030	195286	1304290	1033350	1204830	1132760	235062	260620	486370	261157	933211	901824	955065	979949	10	6	20	21	22	23	25	24	15	15	20	11	26
P27612	P27612	PLAP_MOUSE	Plaa	Phospholipase A-2-activating protein	24097.1	22325.4	56850.5	81191.6	53672.1	60522	90722.8	98402.4	44841.3	36273.8	63808.1	26113.4	74837.9	65880.6	81756.2	80782.1	37055.4	13210.8	74641.6	16259.7	83659.5	74644.9	84989.4	83580.2	25915.2	24280.5	54095.4	22775.5	60131	58163	59255	63644.9	39	20	42	39	41	37	37	38	34	36	39	31	33
P27641	P27641	XRCC5_MOUSE	Xrcc5	X-ray repair cross-complementing protein 5	9298.99	8842.9	11708.1	12736.1	20203.9	19307.2	35870.2	36722.6	10509.6	11286.6	7666.33	5759.94	17756.7	18282	21281.9	19343.2	11112.8		14511.7	6711.42	29778	27028	28071.8	24993.3		13144.9		9967.39	22046.3	16267.9	20134.5	17264.1	3	3	8	5	6	7	11	9	3	3	4	4	6
P27659	P27659	RL3_MOUSE	Rpl3	Large ribosomal subunit protein uL3	181194	221422	344333	352966	237331	232222	270695	307693	276106	196358	268539	191279	262200	289237	259133	255844	179261	65406.3	293325	103592	320211	321301	290869	280490	204804	113454	149981	123809	197915	231590	211197	223821	39	33	37	32	43	40	35	34	38	35	30	35	36
P27671	P27671	RGRF1_MOUSE	Rasgrf1	Ras-specific guanine nucleotide-releasing factor 1	3388.92		7686.33	12650.8	10106.7	6721.04	18482.6	19056.6		7915.85	11805.6	6162.8	14316.9	13807.4	17042.5	16961.6	10798.2		15786.2	2907.52	17048.9	17335.7	17492	15491.9	11450.3	8885.68	12783.8	8284.2	15003.6	14423	15671.2	17719.6	3		2	6	3	3	7	9	1	2	3	2	7
P27773	P27773	PDIA3_MOUSE	Pdia3	Protein disulfide-isomerase A3	68546.9	85745.7	89901.1	154061	637834	630123	681840	752704	105315	179570	171203	66586.8	665540	682911	742969	686267	63811.5	29433.7	136068	36697.4	920630	792164	839026	884897	65217	45715.3	103546	41035.4	590572	614363	598008	606020	32	22	34	40	76	71	58	59	29	43	35	33	69
P27808	P27808	MGAT1_MOUSE	Mgat1	Alpha-1,3-mannosyl-glycoprotein 2-beta-N-acetylglucosaminyltransferase					7338.76	5699.32	9340.08	12369.3							7164.37																						2	2	3	3			1		1
P28028	P28028	BRAF_MOUSE	Braf	Serine/threonine-protein kinase B-raf	7388.19	6726.26	17642	32198.5	18704.2	21529.2	18401.9	18820.8	22469.9	14476.5	18331.1	11172.7	26820.3	26869.3	23386.7	28087.7	14841.9	5257.02	18699.5	7268.99	21452.8	22324.4	23857.1	25491.1	9886.57	10260.5	15899.6	7864.81	18940.3	21305	22918.2	21686.3	5	3	9	10	7	6	9	10	8	9	7	7	6
P28047	P28047	WNT7B_MOUSE	Wnt7b	Protein Wnt-7b			6035.31	25972	7745.58	7463.19	13730	14417.3			11277.8		7402.27	6614.53	8924.1	9583.77			12699.3		5914.52	5907.99	6811.98	6906.74	3164.71		10209.9		8219.05	4890.09		5752.47			4	7	2	2	5	6			4		4
P28184	P28184	MT3_MOUSE	Mt3	Metallothionein-3					48639.9	42537.9		33143.9	10107.1	9108.72	24311.9		47262.5	66440.7	56437.4	52275.6	2549.3		13418.3		34749.8	35000.1	27081.1	32145	2924.72				35400.7	37634.8	36596.5	33235.5	1	1	1	1	3	3	1	2	2	2	3	1	3
P28271	P28271	ACOHC_MOUSE	Aco1	Cytoplasmic aconitate hydratase	18427.7	35812.4	39470.4	46103.4	40254.8	39252.1	59838.8	64167.4	28130.5	25722.2	35138.9	19989	44265.1	47960.8	49880.6	50935.7	24603.2	11908.9	35787.2	13440	45311	42447.3	44828.6	44503.8	20292.1	21890.9	36713.5	20684.8	49115.4	45166.3	43240.9	51993.5	19	8	26	28	23	25	28	32	31	28	21	24	30
P28352	P28352	APEX1_MOUSE	Apex1	DNA repair nuclease/redox regulator APEX1	22628.1	32213	67091.9	53525.2	39330.7	43376.8	69716.2	79594.9	29432.2	30476.7	34982.3	24533.1	52787.9	44115.8	57024.3	59499.3	35007.7	21900.9	42186	25888.4	70317.8	57461.9	59860.3	56210.8	18958.1	26376.4	30212.5	15731.7	40885.2	40080.8	47575.9	43199.7	10	6	14	14	18	16	21	19	9	10	11	8	15
P28474	P28474	ADHX_MOUSE	Adh5	Alcohol dehydrogenase class-3	39981.1	39612.7	109279	144623	53615.6	67465.7	107973	112373	43461.3	34931.2	56358.3	30049.1	66385	63771.6	58824.6	74448.1	63499.3	16667.5	111953	25361.4	96496.1	95218.6	102028	94392.3	26869.2	28218.6	55641.5	34546.6	51625.4	52888.5	63145.6	59803.9	8	7	8	3	9	6	6	5	8	10	6	7	7
P28571	P28571	SC6A9_MOUSE	Slc6a9	Sodium- and chloride-dependent glycine transporter 1	16075.3	28840.1	32928.1	68731	29721.3	28126.4	49102.4	57430.9	19317.7	22727.3	30678	13667.1	31350.5	31473.9	37467.8	37413.7	22295.4	4538.47	55673.2	8920.92	65859.4	59419.8	58999.6	55573		19867.5	39416.7	13540.8	30644.6	26703.6	19597.2	30173.8	5	3	7	6	4	4	4	4	4	4	4	5	4
P28650	P28650	PURA1_MOUSE	Adss1	Adenylosuccinate synthetase isozyme 1																																				1	1	1	1	1
P28651	P28651	CAH8_MOUSE	Ca8	Carbonic anhydrase-related protein																																				1				1					1
P28652	P28652	KCC2B_MOUSE	Camk2b	Calcium/calmodulin-dependent protein kinase type II subunit beta	536911	612328	2029670	2545850	2092830	2004320	1766590	2009290	1592830	1061640	1996650	741505	2611360	2663200	2807610	2653720	1173590	236315	2233490	370203	2758600	2699040	2714230	2758130	809997	600087	1424400	503051	1882130	1971360	1951870	1985170	38	26	36	45	59	58	46	48	45	43	44	40	52
P28653	P28653	PGS1_MOUSE	Bgn	Biglycan	13680.4	24557.9	43442.4	67349.9	17541.5	18754.3	65519.1	60397.9	4722.59	7309.56	22140.1	13296.4	20042.6	17126.7	21111.9	29073.8	15668.3		52944.8	10669.6	36461.9	30116.1	40847.1	32862	5838.31		24520		24639.4	14943.1	16657.6	14263.3	4	2	9	13	4	7	6	8	2	4	9	2	5
P28654	P28654	PGS2_MOUSE	Dcn	Decorin	6711.41		13975.1	48235	14027.5	13693.5	29794.8	27358.8		7256.05	13260.9		21956.9	13108.1	14666.1	17410.5			10402.3								18663.9		21062.6	12484.7	20812.4	11898.6	2		6	6	5	5	5	4		2	3		5
P28656	P28656	NP1L1_MOUSE	Nap1l1	Nucleosome assembly protein 1-like 1	41529.6		77147.5	171557	284801	314721	400156	469600	45981.5	66431.1	104540	23392.5	187056	203475	296897	296596	91795.7	22932.7	156942	30478.6	420872	277116	334825	347171	29699.7	36776.8	124491	33234.4	351287	296789	385632	350461	5	1	7	8	11	10	9	8	3	4	4	2	7
P28658	P28658	ATX10_MOUSE	Atxn10	Ataxin-10	29867.9	32671.6	98490.2	122208	124699	141312	188925	201251	56179.8	52828	87461.5	38871.6	155998	153218	163677	166571	59690.2	21208.7	92465.4	27161.4	183528	149737	186735	188976	33163.9	34594.1	74991.3	31144.8	143109	129187	135299	145240	20	11	32	40	41	44	40	41	24	28	32	16	39
P28659	P28659	CELF1_MOUSE	Celf1	CUGBP Elav-like family member 1	15608	16977.3	42916.2	56488.5	52885.7	74783.1	79924.4	91907	32780.6	18669.1	39020.6	21648.8	62675.8	62091.9	59951.5	56491.7	24785.2	15090.3	44473	11694	66023.7	62016	66916.1	62609.8	23419.1	23922.5	38793	21534.4	62435.1	49827.6	71273.6	54669.9	9	7	11	9	15	13	14	13	9	9	9	9	14
P28660	P28660	NCKP1_MOUSE	Nckap1	Nck-associated protein 1	126439	110882	246309	436370	232779	225886	338143	338028	241619	176190	374691	136988	317277	280415	316558	334899	191745	53165.8	367489	66541	303700	282426	282110	285965	122462	114755	292119	92937.2	228453	231252	211815	246159	56	32	75	83	81	81	79	80	85	81	88	76	88
P28661	P28661	SEPT4_MOUSE	Septin4	Septin-4			188433	152779	206447	205950	99744.5	116563	83886.6	81539.3	100402		229812	242697	211263	233430	134102	52301.1	187028	55355.9	262715	277616	277250	250761			251723	104191	137280	189233	146068	184124	1		2	2	3	5	4	6	4	3	5	1	8
P28662	P28662	BRI3_MOUSE	Bri3	Membrane protein BRI3	4087.36		6244.36	14825.4	7522.66	6984.71															10009.3	8455.03	8346.93							7985.13			2	1	2	2	2	2	1	1	1	1	1		1
P28663	P28663	SNAB_MOUSE	Napb	Beta-soluble NSF attachment protein	86000.4	114771	224228	392363	330500	314915	439275	496258	193261	149527	366842	117762	426148	383020	432206	402661	157963	40063.7	417547	60785.6	515200	436213	497378	521948	58470.2	108239	214835	64677.9	329645	351892	301652	336634	26	19	29	29	34	39	34	35	23	25	25	22	33
P28667	P28667	MRP_MOUSE	Marcksl1	MARCKS-related protein	19330.7	27188.4	28543.3	30551	244456	194960	92291.1	74856.6	42890.7	212798	69439.5	36460.1	182643	233668	188743	183754	12630.4		52034.9	6037.01	471993	505391	437359	482230		14180.3	8971.35	8425.19	231652	248019	223931	312478	3	3	3	2	4	5	5	4	2	3	2	2	4
P28700	P28700	RXRA_MOUSE	Rxra	Retinoic acid receptor RXR-alpha			4181.42	4000.72			6081.91	5193.42																											2	2			2	2	1	1			1
P28704	P28705;P28700;P28704	RXRB_MOUSE	Rxrb	Retinoic acid receptor RXR-beta			4375.84	2390.33			20963						4185.97	4526.55		5446.75	3085.58				14632.8		8992.25						2650.96						2	2			2	1	1	1			2
P28738	P28738;P33175;Q61768	KIF5C_MOUSE	Kif5c	Kinesin heavy chain isoform 5C	58280.5	61757	152980	354027	215828	231281	320776	356992	154459	114086	255330	91607.4	306672	280897	334511	344955	107070	30775.7	305167	49568.1	306657	272417	303640	309337	73842	68963.3	213166	62478.1	248121	241054	246290	251079	54	31	86	103	138	138	112	107	76	73	111	54	132
P28740	P28740	KIF2A_MOUSE	Kif2a	Kinesin-like protein KIF2A	75846.3	103599	213852	272117	182286	212857	273187	299895	223968	170043	237468	126439	255245	227857	257626	266109	165761	44937.3	295923	63249.7	307231	259163	281802	273873	85803.8	95551.4	168870	72298.4	218451	206760	201563	224540	32	16	34	34	42	39	29	29	32	34	34	31	38
P28741	P28741	KIF3A_MOUSE	Kif3a	Kinesin-like protein KIF3A	27831.8	24295.2	47538.5	81800.8	56950.3	55743.5	101543	98828.6	51340.4	38630.6	61412.9	23889.1	78313.7	69167.7	86055.8	91729.5	28872.9	13100.8	56532.6	14883.1	75764	67447.1	80051	77325.7	18688	26365.5	50843.2	25045.4	67643.6	60637.7	67448.9	66785.8	14	14	26	29	32	35	32	35	23	23	28	16	32
P28798	P28798	GRN_MOUSE	Grn	Progranulin	8799.47			11807.2	44613.2	38157.7	43501.1	49236.5	7549.71	17425.8	3422.7	5320.1	46470.6	50619.9	53661.1	59427.3			4584.8		37273.4	36628.4	35842.2	32795.6		6873.21	6206.91		39775.8	32961.5	44664.6	43079.6	2	1		2	13	12	12	10	4	11	3	6	12
P28828	P28828	PTPRM_MOUSE	Ptprm	Receptor-type tyrosine-protein phosphatase mu				12507.4			8903.65	7970.5		4964.67	7698.49		8135.01				5045.49		9062.08		8744.32	7805.05	6833.54	7281.32			8258.42			5615.41		7418.21			1	4			5	5	1	2	6		4
P28867	Q02111;P28867	KPCD_MOUSE	Prkcd	Protein kinase C delta type			10451.3		5917.02			7265.14	8616.64		6143.5				6619.07	5928.22	7443.48					8263.83	8731.53		6255.89		5606.78		5853.41		7493.5	7511.62			3	1	3	1	1	2	2	1	2	1	1
P29319	P29319	EPHA3_MOUSE	Epha3	Ephrin type-A receptor 3				15795.9	6279.76	4367.55	7242.66	6866.92	6511.41	5533.11	11301.9	4730.72	7836.47	8806.1	8823.74	8150.57			13938		7718.68	7209.21	7851.37	8172.45			8522.46		4015.59	4102.76	3780.25	4693.92				10	4	3	3	5	2	3	10	2	3
P29341	A2A5N3;P29341	PABP1_MOUSE	Pabpc1	Polyadenylate-binding protein 1	104454	128554	204528	277041	323764	384967	478424	453665	182289	175781	219629	132881	403936	413684	453634	441808	183518	55459.3	287530	91980	571821	527938	581046	589369	83793.8	113312	185067	72834.3	357461	345832	339543	375664	27	21	37	41	52	50	39	41	38	34	39	29	48
P29387	P29387	GBB4_MOUSE	Gnb4	Guanine nucleotide-binding protein subunit beta-4	7579.22		29512.5	32208.4	29499.1	26815.2	39721.4	41879	34582.2	23396.8	32849.1	20728	36465.4	39517.4	28608.5	32370.9	19040		41842.6	7456.06	46246	50477.6	48404.1	42566.9	13342.1	10947.7	23067.5	7315.51	23565.8	30037.5	22075.7	26337.9	5	1	3	6	8	6	5	4	5	4	5	3	8
P29391	P29391	FRIL1_MOUSE	Ftl1	Ferritin light chain 1	17175.2	24416	55637.9	87063.2	91516	126693	183586	196379	30576.8	29875	64949.4	18582.9	102856	83667.7	109200	117431	27588.6		62578.9	14593.6	176362	131554	165817	170195	24882	18634.8	48741.3	14528.8	141901	106343	113431	122041	5	3	10	10	14	14	14	14	6	6	7	5	11
P29416	P29416	HEXA_MOUSE	Hexa	Beta-hexosaminidase subunit alpha	6393		8888.99	12940.2	19208.3	21728.5	25827.9	33105.1	8624.2	10001		5330.87	21982.6	28666.3	22221.5	21978.3	8322.58	4929.65	11961.7	6498.53	22170.2	17157.2	21529.3	19538		8361.02	12822.6	6031.97	23931.9	18459.6	21043.6	19904.2	2		4	5	8	6	8	7	4	6	1	4	5
P29533	P29533	VCAM1_MOUSE	Vcam1	Vascular cell adhesion protein 1	7597.26		21887	195739	26678.8	30503.8	32196.6	37010.9		10591.5	136313		30508.8	29679.1	31515.6	29691.5	14962.3		106491		36470.2	31184	33385.3	30164.5			75639.1		28460.5	27351.8	31612	27652.5	2		3	30	10	16	17	16	1	5	29	1	11
P29595	P29595	NEDD8_MOUSE	Nedd8	NEDD8	47661.6		36927.5	97540.2	86990	110133	45801.2	56679.6	200678	159720	105490	116919	81644.7	96940	134828	150166	22335.5	27205.1	44205.1	28282.7	85634.6	126293	92781.7	106662	22343.7	65905.7		43671.7	102936	112773	101042	80320	3	1	6	3	6	6	6	6	3	3	3	3	11
P29699	P29699	FETUA_MOUSE	Ahsg	Alpha-2-HS-glycoprotein				45231.6		12970.5	28502.5				32429		18426.6	16992.4	14300.1	24082.1			37377.1		32530.1	20299.3	21587.4	20140.2	7963.91	32574.2	34615.8	32587	15014.5	9260.34	12926.4	10871.3			1	2	1	2	2	1	1		2	1	2
P29758	P29758	OAT_MOUSE	Oat	Ornithine aminotransferase, mitochondrial	151953	111323	308978	171838	283059	323051	548970	562540	172291	203908	186096	154506	431180	391252	474496	473571	210357	96574.5	141714	145851	394931	348990	382056	372075	120130	124846	121959	119290	320967	310332	322735	342895	20	9	27	23	34	32	26	29	24	26	22	22	27
P29788	P29788	VTNC_MOUSE	Vtn	Vitronectin			6892.26	32412.3	3769.28		11429.1	9255.01																			16323.2				7899.52				2	2	2	1	2	2			1
P30051	P30051;Q62296;P70210	TEAD1_MOUSE	Tead1	Transcriptional enhancer factor TEF-1								5146.17					4829.28		3983.09	4620.1					5556.66	5321.67	5415.15	4859.63					3168.86						1	1		1	1	3			1		2
P30275	P30275	KCRU_MOUSE	Ckmt1	Creatine kinase U-type, mitochondrial	31430.1	84522.1	62150.8	126184	317711	292609	273987	297328	62480.7	96279.1	112517	43729.9	312864	389064	330458	312040	46241.1	31678	89830.1	47563.1	362419	360034	309929	335314	46988.8	42698.7	76427.1	36369.5	319727	333135	340072	329172	14	7	13	10	33	31	20	21	14	17	13	12	26
P30280	P30280	CCND2_MOUSE	Ccnd2	G1/S-specific cyclin-D2						5336.74	12676.7	10284.7							8108						7969.76			8012.78					7724.77	6352.06	6831.24	5874.04				1		2	2	2					1
P30285	P30285	CDK4_MOUSE	Cdk4	Cyclin-dependent kinase 4				8524.21	11472.8	12351.2	24435.7	27082.6					16926.8	17422.9	17753.8	18656.6	7180.65		11504		22649.9	19177.9	20434.5	19948.1					14634.1	11380.9	15140.7	10972.3			1	2	4	6	7	8			1		5
P30412	P30412	PPIC_MOUSE	Ppic	Peptidyl-prolyl cis-trans isomerase C	2517.02				29720.4			28364.1						28721.5		33455.9					25196.3	21402.2	25309.2	24997.1						28961.4	30645.4	28549.7	2		1	1	3	1	1	2		1	1		1
P30416	P30416	FKBP4_MOUSE	Fkbp4	Peptidyl-prolyl cis-trans isomerase FKBP4	19747.9	27962.7	55612.5	67201.8	61897.8	59185.2	142086	153771	48082.9	48239.5	68111.5	31869.5	92939.2	71425.6	89713.3	98489.1	38966.9	14992.9	67408.6	16650.5	95200.8	86743.6	93192.4	89284.7	23142.3	24075.1	36132.4	15242.8	55457.9	54001.5	53590.2	58527.2	18	15	30	32	44	45	43	39	29	29	28	22	36
P30677	P30677	GNA14_MOUSE	Gna14	Guanine nucleotide-binding protein subunit alpha-14					17813.5									20340	21133.1	26285.7					17647	25732.3	17453.4	16949.7						20719.8			1	2	2	3	4	3	1	1	2		3	1	3
P30681	P30681	HMGB2_MOUSE	Hmgb2	High mobility group protein B2	20556	22354.4	51035.6	60594.4	108344	82595.9	108494	89801.8	35656.6	39388.1	31804	52611.7	94514.6	98553.5	88925.4	88661.8	17975.1	8006.11	41795.5	44024	100588	91233.4	97981.8	92417.8	24070.8	19669.2	21962.8	11802.3	77758.4	78120.8	81335.9	71197.5	3	4	5	6	19	20	11	13	5	5	9	2	14
P30875	P30875	SSR2_MOUSE	Sstr2	Somatostatin receptor type 2				14945.5			28113	26853.5	18791.1	16574	17403.2	17368.8	15134.6	17605.1		24697.2	13856.2	7160.6	41036.8	11116.2	34280.6	28317.1	31062.8	35079.3	8895.79		19565.7		11736.9	11833		13002.4	1	1	1	2	1	1	2	2	3	3	3	2	2
P30999	P30999	CTND1_MOUSE	Ctnnd1	Catenin delta-1	22979.2	26603.5	63250.7	153483	88547.2	86806.2	136492	153524	53707.3	46713.8	103030	24429.7	103984	96066.2	119504	129132	55779	14239.5	131994	20317.9	127499	125033	123111	125070	40864	26753.2	80254.6	23475.8	86464.7	82860.2	90184	92112.4	17	8	34	52	52	53	48	48	26	22	46	17	48
P31230	P31230	AIMP1_MOUSE	Aimp1	Aminoacyl tRNA synthase complex-interacting multifunctional protein 1	19033.3	18249.4	39740.1	48496.7	70763.8	87754.1	108706	130179	35224.7	28067.7	44236.5	15379.4	85868	94835.3	88891.1	85386.9	31011.6	11090.2	42771.4	13601.4	95480.4	85125.4	93205.7	94757.3	16861.6	19538.4	32625.7	15504.6	82989.8	69797.4	75438.3	76476.8	13	6	18	16	26	22	21	20	16	19	15	13	26
P31240	P31240	PDGFB_MOUSE	Pdgfb	Platelet-derived growth factor subunit B					3019.82		7582.84	7547.91					3917.83								5268.53	5371.13	5309.2	6066.25					3335.43								2	1	2	2					2
P31266	P31266	SUH_MOUSE	Rbpj	Recombining binding protein suppressor of hairless			1678.55	2444.28			2675.59						2563.72								2377.66	3065.64	3390.14	2839.86					2652.69		3059.83	1710.33			2	2	1	1	2	1			1		2
P31324	P31324	KAP3_MOUSE	Prkar2b	cAMP-dependent protein kinase type II-beta regulatory subunit	37254.7	45878.6	109325	148330	197411	230950	204266	224907	71388.6	71098	112798	38658.5	216216	225023	251174	248401	73951.7	23780.1	177415	27610.3	348719	345150	337384	353835	44030.2	45967.1	103217	29154.9	268048	243115	231416	264904	17	8	18	22	28	29	22	21	16	20	20	16	24
P31361	P31361;P62515	PO3F3_MOUSE	Pou3f3	POU domain, class 3, transcription factor 3				20728.3	13547	15176.8	30524.7	26773.1					14242.8	13291.7	17793.3	16120.1	7211.93		13344.1		20287.8	15969	20569.6	18532.1			6859.59		18900	8594.43	15291.5	11827.3	1		1	2	2	3	4	5		1	1		3
P31482	P31482	PA2GA_MOUSE	Pla2g2a	Phospholipase A2, membrane associated																																	1	2							1
P31648	P31648	SC6A1_MOUSE	Slc6a1	Sodium- and chloride-dependent GABA transporter 1	198010	259373	344712	476123	388762	418426	558160	494262	260073	285566	523097	221521	617007	539632	556343	589458	180029	45927.7	501712	71648.2	512710	518117	455293	495253	128744	206243	369268	144450	477689	436249	429206	469729	11	7	13	17	15	17	18	18	15	16	16	15	17
P31650	P31650	S6A11_MOUSE	Slc6a11	Sodium- and chloride-dependent GABA transporter 3	129656	219345	266301	233259	291633	336257	348723	357481	234920	290534	177584	236451	220306	287872	295146	365275	167140	61696.1	264594	74879	359703	361371	348549	360085	154566	152815	108477	71031.5	349949	329511	363501	377229	13	7	9	6	13	12	7	9	9	12	11	11	13
P31750	P31750	AKT1_MOUSE	Akt1	RAC-alpha serine/threonine-protein kinase	22124.6		52149.2	86509.7	23822.2	33577.5	59225.2	72160.8	34747.5	21609.5	52923.4	20964.5	60991.2	51371.9	58416.4	58658.4	30901.6	16396.4	58874	20979.3	61802.9	58085.5	58294.5	60218.6	19330.8	17282.2	31351.3	17538.9	35783.7	30469.4	43131.5	46821.9	4	1	13	15	11	13	11	12	11	10	13	8	12
P31786	P31786	ACBP_MOUSE	Dbi	Acyl-CoA-binding protein					320677	212447	298839	353533					113843	205612	200060	193462	30283.8		45013.1		378737	602810	326994	365072	16311.9				157498	172509	174137	137228	1		1	2	15	15	11	10		1			8
P31938	P31938	MP2K1_MOUSE	Map2k1	Dual specificity mitogen-activated protein kinase kinase 1	28480.7	32646.3	62088	124148	135890	142337	242085	242656	67234.1	51028.6	110522	36908.2	170078	176212	223748	203217	38849	8685.39	103277	14911.4	211293	170698	202153	199227	40162.6	27227.7	84082.8	27327.1	151125	141163	156643	158610	9	7	18	24	27	27	24	26	20	17	24	14	32
P32020	P32020	SCP2_MOUSE	Scp2	Sterol carrier protein 2	25853.1	50949.5	60070.6	67704	193497	160666	194120	177934	68994.4	80633.5	67442.3	50615.2	150566	184591	204251	174311	47861.4	27439	59884.4	24539.2	234562	220486	212282	203375	42125.1	45977.4	65995.2	29874.2	182111	176810	176350	163006	13	8	14	12	23	23	18	18	13	14	11	11	19
P32037	P32037	GTR3_MOUSE	Slc2a3	Solute carrier family 2, facilitated glucose transporter member 3	161876	196317	350993	649388	236289	313604	682826	655314	158157	188480	357694	149969	492362	455970	557705	595916	227797	84966.7	513859	100744	450605	338380	411049	437125	125175	174941	423784	156289	423579	395767	420904	470724	12	6	10	8	11	13	11	10	8	10	11	7	13
P32067	P32067	LA_MOUSE	Ssb	Lupus La protein homolog	23909.2	22258.6	69713	78808.9	129862	139137	201981	201170	60948.3	59380.9	58975.1	37874.3	159324	168135	162186	170673	42275.6	24656.9	61140.3	29470.6	162607	172373	166712	162380	35270.2	28657.4	35934.7	27562.7	130834	118047	129716	122989	20	7	20	21	43	47	33	31	23	27	26	17	40
P32233	P32233	DRG1_MOUSE	Drg1	Developmentally-regulated GTP-binding protein 1	22200.8	25494.7	54000.2	53878.6	44651	36948	59428.8	53646	45015.7	36772.3	37161.7	29009.3	38730.5	40956.3	43385.3	44398.1	46866.3	17247	53324.7	21815	67467.4	68272.6	64150.8	68608.4	35960.9	30518.3	28341.2	23376	37386.7	40508.3	39134	37840	13	7	21	20	17	19	17	19	13	13	10	10	18
P32261	P32261	ANT3_MOUSE	Serpinc1	Antithrombin-III			16054.4	19597.1	10480.2	11247	13091.5		12283.2	9087.58		9397.42	14976.7	16443	15853.3	19860.4	7410.77		17115.2	3544.22	14154.4	16398.3	14175.9	15802.6		9275.11	11610.3		12315.9	12458.2	12677.9	10763.2	1		4	4	3	3	3	1	3	5	2	4	4
P32507	P32507	NECT2_MOUSE	Nectin2	Nectin-2			5259.34	17881	13489.1	9699.15	31115.5	27402.1					23648.6	24163.2	22070.6	26804.3			18238.9		27342.4	24570.5	25274.3	25806.3			7376.04		13744.9	11178.3	8199.2	9512.56			2	5	4	4	5	5	1	1	1		3
P32848	P32848	PRVA_MOUSE	Pvalb	Parvalbumin alpha									23549.5	25760.6		26810						7726.39																			1			1	2	2	1	2	1
P32883	P32883	RASK_MOUSE	Kras	GTPase KRas	25867.2	36768.1	99462.2	182446	120161	130165	234208	291958	63437.2	56465.6	148372	37853.1	131118	120812	139623	152631	37069.2	14413.3	98764.8	28725.2	117674	103453	121370	116190	24593.6	57939.9	103793	39559.6	146835	134935	135669	135786	5	2	4	5	6	6	4	3	3	3	5	2	8
P32921	P32921	SYWC_MOUSE	Wars1	Tryptophan--tRNA ligase, cytoplasmic	18627.2	22562.5	58037.7	101697	129941	138539	160272	167248	37124.8	33834	93566	22089.4	158147	164060	190542	183467	41593.6	15604.2	105833	20433.7	177610	167369	182386	170361	31900.6	22874.5	62527.9	20655.9	136742	135062	145691	149612	19	7	23	23	37	40	35	38	29	26	34	21	35
[truncated: 7,272 more rows]
[truncated: 51 more columns]

## Sheet: Sheet2
Int_3_Eluate_IgG_woBio	Int_3_Eluate_IgLON5_woBio	Int_3_Eluate-IgG	Int_3_Eluate-IgLON5	Int_4_Eluate_IgG	Int_4_Eluate_IgG_woBio	Int_4_Eluate_IgLON5	Int_4_Eluate_IgLON5_woBio	Int_5_Eluate_IgG	Int_5_Eluate_IgG_woBio	Int_5_Eluate_IgLON5	Int_5_Eluate_IgLON5_woBio	Int_6_Eluate_IgG	Int_6_Eluate_IgG_woBio	Int_6_Eluate_IgLON5	Int_6_Eluate_IgLON5_woBio	-Log Student's T-test p-value IgLON5_IgG	Student's T-test q-value IgLON5_IgG	Student's T-test Difference IgLON5_IgG	Student's T-test Test statistic IgLON5_IgG	Highlighted in Volcano	Protein.Group	Protein.Ids	Protein.Names	Genes	First.Protein.Description
[truncated: 5,604 more rows]

[truncated: 1 more sheets: Sheet3]
