# Supplementary material for: IgLON5 autoimmune antibodies activate Tau via neuronal hyperactivity
Source: Sci Adv. 2026 May 13;12(20):eaec2042. doi: 10.1126/sciadv.aec2042 (PMC13170660; doi:10.1126/sciadv.aec2042)
Supplement: Supplementary file 2 — Data S1 to S4 [file sciadv.aec2042_data_s1_to_s4.zip › aec2042_data_s4.xls]

## Sheet: Supplementary Table T4_proximit
Enrichment FDR	nGenes	Pathway Genes	Fold Enrichment	Pathway	URL	Genes
9.28058e-06	4	5	49.042	Perisynaptic extracellular matrix	http://amigo.geneontology.org/amigo/term/GO:0098966	Bcan Tnr Tnc Acan
0.000229646	3	4	45.9769	Perineuronal net	http://amigo.geneontology.org/amigo/term/GO:0072534	Bcan Tnr Acan
2.19861e-05	4	6	40.8683	Synapse-associated extracellular matrix	http://amigo.geneontology.org/amigo/term/GO:0099535	Bcan Tnr Tnc Acan
0.00531554	2	3	40.8683	Ciliary neurotrophic factor receptor complex	http://amigo.geneontology.org/amigo/term/GO:0070110	Il6st Cntfr
0.00531554	2	3	40.8683	Growth cone filopodium	http://amigo.geneontology.org/amigo/term/GO:1990812	Itga3 App
0.000504137	3	5	36.7815	Anchored component of presynaptic active zone membrane	http://amigo.geneontology.org/amigo/term/GO:0099029	Ntng2 Cacna2d1 Ntng1
1.6183e-08	7	12	35.7598	Anchored component of presynaptic membrane	http://amigo.geneontology.org/amigo/term/GO:0099026	Cntn6 Gpc4 Ntng2 Cntn5 Cacna2d1 Cntn1 Ntng1
0.00989766	2	4	30.6513	Sorting endosome	http://amigo.geneontology.org/amigo/term/GO:0097443	Nrp1 Ldlr
1.6183e-08	8	19	25.8116	Anchored component of synaptic membrane	http://amigo.geneontology.org/amigo/term/GO:0099144	Cntn6 Gpc4 Ntng2 Cntn5 Cacna2d1 Cntn2 Cntn1 Ntng1
2.87559e-06	6	15	24.521	Node of Ranvier	http://amigo.geneontology.org/amigo/term/GO:0033268	Bcan Scn1b Nrcam Nfasc Dag1 Cntn2
0.00222699	3	8	22.9884	Paranodal junction	http://amigo.geneontology.org/amigo/term/GO:0033010	Cntnap1 Nfasc Cntnap2
0.00259295	3	9	20.4342	Semaphorin receptor complex	http://amigo.geneontology.org/amigo/term/GO:0002116	Plxnd1 Plxnb2 Plxnc1
0.00259295	3	9	20.4342	Growth cone membrane	http://amigo.geneontology.org/amigo/term/GO:0032584	Nectin1 Flrt3 Dcc
0.00259295	3	9	20.4342	Anchored component of postsynaptic membrane	http://amigo.geneontology.org/amigo/term/GO:0099025	Cacna2d1 Cntn2 Cntn1
7.61694e-05	5	16	19.157	Dendritic spine membrane	http://amigo.geneontology.org/amigo/term/GO:0032591	Akap5 Shisa9 Palm Shisa7 Shisa6
0.000124668	5	18	17.0285	Filopodium membrane	http://amigo.geneontology.org/amigo/term/GO:0031527	Itga3 Akap5 Itgav Antxr1 Palm
0.00151276	4	17	14.4241	Paranode region of axon	http://amigo.geneontology.org/amigo/term/GO:0033270	Cntnap1 Nfasc Mag Cntnap2
0.0123513	3	16	11.4942	Voltage-gated sodium channel complex	http://amigo.geneontology.org/amigo/term/GO:0001518	Scn1b Scn3b Scn2b
0.0140381	3	17	10.8181	Axon initial segment	http://amigo.geneontology.org/amigo/term/GO:0043194	Bcan Nrcam Nfasc

## Sheet: GO_Biological process_Top20
Enrichment FDR	nGenes	Pathway Genes	Fold Enrichment	Pathway	URL	Genes
0.000101571	4	5	49.042	Protein localization to juxtaparanode region of axon	http://amigo.geneontology.org/amigo/term/GO:0071205	Cntnap1 Nfasc Cntnap2 Cntn2
0.00134045	3	4	45.9769	Clustering of voltage-gated potassium channels	http://amigo.geneontology.org/amigo/term/GO:0045163	Akap5 Cntnap2 Cntn2
0.00134045	3	4	45.9769	Condensed mesenchymal cell proliferation	http://amigo.geneontology.org/amigo/term/GO:0072137	Dchs1 Fat4 Dchs2
0.000200521	4	6	40.8683	Reg. of synaptic membrane adhesion	http://amigo.geneontology.org/amigo/term/GO:0099179	Mdga2 Pcdh8 Lrfn3 Mdga1
0.000101571	5	10	30.6513	Trans-synaptic signaling by trans-synaptic complex	http://amigo.geneontology.org/amigo/term/GO:0099545	Efnb3 Il1rap Cadm1 Nptn Dag1
5.74373e-05	6	14	26.2725	Dendrite self-avoidance	http://amigo.geneontology.org/amigo/term/GO:0070593	Nrcam Emb Cntn6 Nptn Cntn5 Dscam
0.000191414	5	12	25.5427	Neuronal ion channel clustering	http://amigo.geneontology.org/amigo/term/GO:0045161	Nrcam Akap5 Nfasc Cntnap2 Cntn2
0.00123018	4	10	24.521	Action potential propagation	http://amigo.geneontology.org/amigo/term/GO:0098870	Cntnap1 Scn1b Nrcam Ntrk2
0.00123018	4	10	24.521	Neuron cell-cell adhesion	http://amigo.geneontology.org/amigo/term/GO:0007158	Tnr Astn1 Astn2 Nlgn3
0.00123018	4	10	24.521	Neuronal action potential propagation	http://amigo.geneontology.org/amigo/term/GO:0019227	Cntnap1 Scn1b Nrcam Ntrk2
0.000219206	5	13	23.5779	Semaphorin-plexin signaling pathway involved in neuron projection guidance	http://amigo.geneontology.org/amigo/term/GO:1902285	Nrp1 Nrp2 Plxnd1 Plxnb2 Plxnc1
0.00216075	4	12	20.4342	Semaphorin-plexin signaling pathway involved in axon guidance	http://amigo.geneontology.org/amigo/term/GO:1902287	Nrp1 Plxnd1 Plxnb2 Plxnc1
0.000101571	6	18	20.4342	Reg. of excitatory synapse assembly	http://amigo.geneontology.org/amigo/term/GO:1904889	Il1rap Nptx1 Sema4a Lrrc4b Lrrtm1 Lrrtm2
0.000435662	5	15	20.4342	Reg. of postsynaptic density assembly	http://amigo.geneontology.org/amigo/term/GO:0099151	Il1rap Nptx1 Lrrc4b Lrrtm1 Lrrtm2
0.000555755	5	16	19.157	Neg. reg. of neuron projection regeneration	http://amigo.geneontology.org/amigo/term/GO:0070571	Tnr Thy1 Rtn4r Rtn4rl1 Rgma
0.00290981	4	13	18.8623	Pulmonary valve morphogenesis	http://amigo.geneontology.org/amigo/term/GO:0003184	Notch1 Jag1 Notch2 Tgfb2
0.00344691	4	14	17.515	Trans-synaptic signaling, modulating synaptic transmission	http://amigo.geneontology.org/amigo/term/GO:0099550	Efnb3 Nptn Cspg5 Ntrk2
0.00344691	4	14	17.515	Neg. reg. of macrophage activation	http://amigo.geneontology.org/amigo/term/GO:0043031	Cd200 Cx3cl1 Ldlr Lrfn5
